# Supplementary material for: Crystal structure of tetra­aqua­[2-(pyridin-2-yl)-1H-imidazole-κ2 N 2,N 3]iron(II) sulfate
Source: Acta Crystallogr E Crystallogr Commun. 2015 Mar 11;71(Pt 4):346–9. doi: 10.1107/S2056989015004417 (PMC4438855; doi:10.1107/S2056989015004417)
Supplement: Supplementary file 1 [file e-71-00346-sup1.cif]

##############################################################################
#                                                                            #
# This CIF contains the data in a paper accepted for publication in          #
# Acta Crystallographica Section E. It conforms to the requirements of       #
# Notes for Authors for Acta Crystallographica Section E, and has been       #
# peer reviewed under the auspices of the IUCr Commission on Journals.       #
#                                                                            #
# Full details of the Crystallographic Information File format               #
# are given in the paper "The Crystallographic Information File (CIF):       #
# a New Standard Archive File for Crystallography" by S. R. Hall, F. H.      #
# Allen and I. D. Brown [Acta Cryst. (1991), A47, 655-685].                  #
#                                                                            #
# The current version of the core CIF dictionary is obtainable from          #
# ftp://ftp.iucr.org/pub/cif_core.dic.                                       #
#                                                                            #
# Software is freely available for graphical display of the structure(s)     #
# in this CIF. For information consult the CIF software page                 #
# http://www.iucr.org/resources/cif/software.                                #
#                                                                            #
# This file may be used for bona fide research purposes within the           #
# scientific community so long as proper attribution is given to the journal # 
# article from which it was obtained.                                        #
#                                                                            #
##############################################################################
data_global
_audit_creation_method     'form.cif (version 2.0)'
_journal_data_validation_number     ?
_journal_date_recd_electronic     2015-02-25
_journal_date_accepted     2015-03-03
_journal_name_full     'Acta Crystallographica, Section E'
_journal_year     2015
_journal_volume     71
_journal_issue      4
_journal_page_first     346
_journal_page_last     349
_journal_paper_category     GM
_journal_paper_doi     10.1107/S2056989015004417
_journal_coeditor_code     WM5132
_publ_contact_author_name     'Fatima Setifi'
_publ_contact_author_address
;
Laboratoire de Chimie, Ing\'enierie Mol\'eculaire et
Nanostructures (LCIMN)
Universit\'e Ferhat Abbas S\'etif 1
S\'etif 19000
Algeria
;
_publ_contact_author_email     fat_setifi@yahoo.fr
_publ_contact_author_fax     '+213(0)38.72.31.52'
_publ_contact_author_phone     '+213(0)38.72.31.52'
_publ_section_title
;\
Crystal structure of
tetraaqua[2-(pyridin-2-yl)-1<i>H</i>-imidazole-\k^2^<i>N</i>^2^,<i>N</i>^3^]\
iron(II) sulfate
;
_publ_section_title_footnote     .
loop_
    _publ_author_name
    _publ_author_footnote
    _publ_author_address
    "Setifi, Zouaoui" .
;\
Laboratoire de Chimie, Ing\'enierie Mol\'eculaire et Nanostructures (LCIMN)
Universit\'e Ferhat Abbas S\'etif 1
S\'etif 19000
Algeria
Unit\'e de Recherche de Chimie de l'Environnement et Mol\'eculaire \
Structurale (CHEMS)
Universit\'e Constantine 1
Constantine 25000
Algeria
;
    "Setifi, Fatima" .
;
Laboratoire de Chimie, Ing\'enierie Mol\'eculaire et Nanostructures (LCIMN)
Universit\'e Ferhat Abbas S\'etif 1
S\'etif 19000
Algeria
;
    "Francuski, Bojana M." .
;
Vin\<ca Institute of Nuclear Sciences
Laboratory of Theoretical Physics and Condensed Matter Physics
PO Box 522
University of Belgrade
11001 Belgrade
Serbia
;
    "Novakovi\'c, Sladjana B." .
;
Vin\<ca Institute of Nuclear Sciences
Laboratory of Theoretical Physics and Condensed Matter Physics
PO Box 522
University of Belgrade
11001 Belgrade
Serbia
;
    "Merazig, Hocine" .
;\
Unit\'e de Recherche de Chimie de l'Environnement et Mol\'eculaire \
Structurale (CHEMS)
Universit\'e Constantine 1
Constantine 25000
Algeria
;
_publ_section_synopsis
;
The Fe---O and Fe---N bond lengths in the title compound,
[Fe(pyim)(H~2~O)~4~]SO~4~, where pyim is 2-(pyridin-2-yl)-1<i>H</i>-imidazole,
are markedly different than in the related structure of
[Fe(dmbpy)(H~2~O)~4~]SO~4~ where dmbpy is 5,5'-dimethyl-2,2'-bipyridine.
;
data_I
_database_code_depnum_ccdc_archive 'CCDC 1051905'
_chemical_name_systematic
;\
Tetraaqua[2-(pyridin-2-yl)-1<i>H</i>-imidazole-\
\k^2^<i>N</i>^2^,<i>N</i>^3^]iron(II) sulfate
;
_chemical_name_common     ?
_chemical_formula_moiety     'C8 H15 Fe N3 O4 2+, O4 S 2-'
_chemical_formula_sum     'C8 H15 Fe N3 O8 S'
_chemical_formula_structural     ?
_chemical_formula_analytical     ?
_chemical_formula_iupac     '[Fe (C8 H7 N3) (H2 O1)4] S O4'
_chemical_formula_weight     369.14
_chemical_melting_point     ?
_symmetry_cell_setting     orthorhombic
_symmetry_space_group_name_H-M     'P b c a'
_symmetry_space_group_name_Hall     '-P 2ac 2ab'
loop_
    _space_group_symop_operation_xyz
    'x, y, z'
    '-x+1/2, -y, z+1/2'
    'x+1/2, -y+1/2, -z'
    '-x, y+1/2, -z+1/2'
    '-x, -y, -z'
    'x-1/2, y, -z-1/2'
    '-x-1/2, y-1/2, z'
    'x, -y-1/2, z-1/2'
_cell_length_a     12.476(5)
_cell_length_b     11.741(5)
_cell_length_c     20.313(7)
_cell_angle_alpha     90.000
_cell_angle_beta     90.000
_cell_angle_gamma     90.000
_cell_volume     2975.5(19)
_cell_formula_units_Z     8
_cell_measurement_reflns_used     9606
_cell_measurement_theta_min     2.48
_cell_measurement_theta_max     29.95
_cell_measurement_temperature     293(2)
_exptl_crystal_description     block
_exptl_crystal_colour     yellow
_exptl_crystal_size_max     0.34
_exptl_crystal_size_mid     0.20
_exptl_crystal_size_min     0.11
_exptl_crystal_size_rad     ?
_exptl_crystal_density_diffrn     1.648
_exptl_crystal_density_meas     ?
_exptl_crystal_density_method     ?
_exptl_crystal_F_000     1520
_exptl_absorpt_coefficient_mu     1.194
_exptl_absorpt_correction_type     multi-scan
_exptl_absorpt_process_details
;
(<i>SADABS</i>; Bruker, 2009)
;
_exptl_absorpt_correction_T_min     0.802
_exptl_absorpt_correction_T_max     0.871
_exptl_special_details     ?
_diffrn_ambient_temperature     293(2)
_diffrn_radiation_type     MoK\a
_diffrn_radiation_wavelength     0.71073
_diffrn_radiation_source     'fine-focus sealed tube'
_diffrn_radiation_monochromator     graphite
_diffrn_measurement_device_type     'Bruker APEXII CCD'
_diffrn_measurement_method     '\f & \w scans'
_diffrn_detector_area_resol_mean     ?
_diffrn_reflns_number     20168
_diffrn_reflns_av_R_equivalents     0.0417
_diffrn_reflns_av_sigmaI/netI     0.0419
_diffrn_reflns_theta_min     2.585
_diffrn_reflns_theta_max     30.521
_diffrn_reflns_theta_full     25.242
_diffrn_measured_fraction_theta_max     0.972
_diffrn_measured_fraction_theta_full     0.996
_diffrn_reflns_limit_h_min     -17
_diffrn_reflns_limit_h_max     17
_diffrn_reflns_limit_k_min     -14
_diffrn_reflns_limit_k_max     16
_diffrn_reflns_limit_l_min     -28
_diffrn_reflns_limit_l_max     27
_diffrn_reflns_reduction_process     ?
_diffrn_standards_number     ?
_diffrn_standards_interval_count     ?
_diffrn_standards_interval_time     ?
_diffrn_standards_decay_%     ?
loop_
    _diffrn_standard_refln_index_h
    _diffrn_standard_refln_index_k
    _diffrn_standard_refln_index_l
    ? ? ?
_refine_special_details     ?
_reflns_number_total     4417
_reflns_number_gt     3008
_reflns_threshold_expression     I>2\s(I)
_refine_ls_structure_factor_coef     Fsqd
_refine_ls_matrix_type     full
_refine_ls_R_factor_all     0.0682
_refine_ls_R_factor_gt     0.0362
_refine_ls_wR_factor_gt     0.0799
_refine_ls_wR_factor_ref     0.0912
_refine_ls_goodness_of_fit_ref     1.081
_refine_ls_restrained_S_all     1.081
_refine_ls_number_reflns     4417
_refine_ls_number_parameters     226
_refine_ls_number_constraints     ?
_refine_ls_hydrogen_treatment     mixed
_refine_ls_weighting_scheme     calc
_refine_ls_weighting_details
                      'w=1/[\s^2^(Fo^2^)+(0.0410P)^2^] where P=(Fo^2^+2Fc^2^)/3'
_refine_ls_shift/su_max     0.000
_refine_ls_shift/su_mean     0.000
_refine_diff_density_max     0.474
_refine_diff_density_min     -0.411
_refine_ls_extinction_method     ?
_refine_ls_extinction_coef     ?
_refine_ls_abs_structure_details     ?
_refine_ls_abs_structure_Flack     ?
_refine_ls_abs_structure_Rogers     ?
loop_
    _atom_type_symbol
    _atom_type_description
    _atom_type_scat_dispersion_real
    _atom_type_scat_dispersion_imag
    _atom_type_scat_source
    'C' 'C' 0.0033 0.0016
                         'International Tables Vol C Tables 4.2.6.8 and 6.1.1.4'
    'H' 'H' 0.0000 0.0000
                         'International Tables Vol C Tables 4.2.6.8 and 6.1.1.4'
    'N' 'N' 0.0061 0.0033
                         'International Tables Vol C Tables 4.2.6.8 and 6.1.1.4'
    'Fe' 'Fe' 0.3463 0.8444
                         'International Tables Vol C Tables 4.2.6.8 and 6.1.1.4'
    'S' 'S' 0.1246 0.1234
                         'International Tables Vol C Tables 4.2.6.8 and 6.1.1.4'
    'O' 'O' 0.0106 0.0060
                         'International Tables Vol C Tables 4.2.6.8 and 6.1.1.4'
_computing_data_collection
;
APEX2 (Bruker, 2009)
;
_computing_cell_refinement
;
APEX2 and SAINT (Bruker, 2009)
;
_computing_data_reduction
;
SAINT (Bruker, 2009)
;
_computing_structure_solution
;
SHELXS97 (Sheldrick, 2008)
;
_computing_structure_refinement
;
SHELXL2014 (Sheldrick, 2015)
;
_computing_molecular_graphics
;
ORTEP-3 for Windows (Farrugia, 2012) and Mercury (Macrae, 2006)
;
_computing_publication_material
;
WinGX (Farrugia, 2012) and PARST (Nardelli, 1995)
;
loop_
    _atom_site_type_symbol
    _atom_site_label
    _atom_site_fract_x
    _atom_site_fract_y
    _atom_site_fract_z
    _atom_site_U_iso_or_equiv
    _atom_site_adp_type
    _atom_site_calc_flag
    _atom_site_occupancy
    _atom_site_disorder_assembly
    _atom_site_disorder_group
    Fe Fe1 0.45016(2) 0.72203(3) 0.35060(2) 0.02305(9) Uani d 1 . .
    S S1 0.74974(4) 0.47721(5) 0.30259(2) 0.02198(11) Uani d 1 . .
    O O1 0.69197(10) 0.52744(13) 0.24568(6) 0.0295(3) Uani d 1 . .
    O O2 0.69268(12) 0.50603(15) 0.36361(7) 0.0378(4) Uani d 1 . .
    O O3 0.85850(11) 0.52416(15) 0.30581(7) 0.0368(4) Uani d 1 . .
    O O4 0.75368(13) 0.35340(15) 0.29605(7) 0.0441(4) Uani d 1 . .
    O O5 0.45617(15) 0.89924(16) 0.33077(10) 0.0416(4) Uani d 1 . .
    O O6 0.50247(15) 0.66267(16) 0.25674(7) 0.0336(4) Uani d 1 . .
    O O7 0.29469(14) 0.71843(19) 0.30864(8) 0.0322(4) Uani d 1 . .
    O O8 0.61694(12) 0.72412(17) 0.37388(8) 0.0314(4) Uani d 1 . .
    N N1 0.42117(13) 0.54515(16) 0.38829(7) 0.0274(4) Uani d 1 . .
    N N2 0.40687(14) 0.74690(16) 0.45132(8) 0.0294(4) Uani d 1 . .
    N N3 0.35709(14) 0.6734(2) 0.54639(8) 0.0353(5) Uani d 1 . .
    C C1 0.42985(17) 0.4458(2) 0.35520(10) 0.0357(5) Uani d 1 . .
    H H1 0.4548 0.4477 0.3121 0.043 Uiso calc 1 . .
    C C2 0.40365(18) 0.3420(2) 0.38200(11) 0.0405(6) Uani d 1 . .
    H H2 0.4107 0.2753 0.3577 0.049 Uiso calc 1 . .
    C C3 0.36666(19) 0.3396(2) 0.44581(12) 0.0438(6) Uani d 1 . .
    H H3 0.3484 0.2707 0.4654 0.053 Uiso calc 1 . .
    C C4 0.35690(17) 0.4400(2) 0.48053(11) 0.0387(6) Uani d 1 . .
    H H4 0.3314 0.4397 0.5235 0.046 Uiso calc 1 . .
    C C5 0.38537(15) 0.5406(2) 0.45065(9) 0.0279(5) Uani d 1 . .
    C C6 0.38177(14) 0.6510(2) 0.48286(9) 0.0283(5) Uani d 1 . .
    C C7 0.36954(17) 0.7871(2) 0.55631(11) 0.0398(6) Uani d 1 . .
    H H7 0.3593 0.8266 0.5955 0.048 Uiso calc 1 . .
    C C8 0.40013(17) 0.8319(2) 0.49715(10) 0.0362(5) Uani d 1 . .
    H H8 0.4142 0.9085 0.4893 0.043 Uiso calc 1 . .
    H H1O5 0.510(2) 0.932(2) 0.3248(13) 0.049(8) Uiso d 1 . .
    H H2O5 0.408(3) 0.933(3) 0.3090(15) 0.084(12) Uiso d 1 . .
    H H1O6 0.5519(19) 0.632(2) 0.2580(12) 0.036(8) Uiso d 1 . .
    H H2O6 0.453(2) 0.617(3) 0.2387(13) 0.062(9) Uiso d 1 . .
    H H1O7 0.273(2) 0.672(3) 0.2986(13) 0.045(11) Uiso d 1 . .
    H H2O7 0.286(2) 0.770(3) 0.2761(16) 0.066(10) Uiso d 1 . .
    H H1O8 0.652(2) 0.760(2) 0.3515(11) 0.038(8) Uiso d 1 . .
    H H2O8 0.644(2) 0.658(3) 0.3708(13) 0.050(9) Uiso d 1 . .
    H H3N 0.3399(19) 0.615(2) 0.5753(13) 0.054(8) Uiso d 1 . .
loop_
    _atom_site_aniso_label
    _atom_site_aniso_U_11
    _atom_site_aniso_U_22
    _atom_site_aniso_U_33
    _atom_site_aniso_U_12
    _atom_site_aniso_U_13
    _atom_site_aniso_U_23
    Fe1 0.02282(15) 0.02469(18) 0.02163(14) -0.00077(12) 0.00178(10) 0.00238(11)
    S1 0.0206(2) 0.0222(3) 0.0231(2) 0.00159(19) -0.00054(17) 0.00183(18)
    O1 0.0279(7) 0.0296(9) 0.0309(7) 0.0009(6) -0.0064(5) 0.0067(6)
    O2 0.0427(9) 0.0408(11) 0.0300(7) 0.0072(8) 0.0144(6) 0.0084(7)
    O3 0.0214(7) 0.0493(12) 0.0397(8) -0.0045(7) -0.0021(6) 0.0095(7)
    O4 0.0598(10) 0.0226(10) 0.0500(9) 0.0088(8) -0.0224(8) -0.0042(7)
    O5 0.0300(9) 0.0299(11) 0.0649(11) -0.0052(8) -0.0073(8) 0.0177(8)
    O6 0.0263(8) 0.0449(12) 0.0296(8) 0.0023(9) 0.0008(6) -0.0053(7)
    O7 0.0292(8) 0.0304(11) 0.0370(9) -0.0006(8) -0.0061(6) -0.0014(8)
    O8 0.0250(8) 0.0322(11) 0.0372(8) -0.0020(8) -0.0001(6) 0.0057(8)
    N1 0.0290(9) 0.0306(11) 0.0226(8) -0.0024(8) -0.0005(6) 0.0035(7)
    N2 0.0272(9) 0.0343(12) 0.0267(9) 0.0011(8) 0.0019(7) -0.0027(7)
    N3 0.0344(10) 0.0474(14) 0.0241(9) -0.0006(9) 0.0072(7) 0.0031(8)
    C1 0.0399(12) 0.0366(15) 0.0305(11) 0.0023(11) -0.0040(9) -0.0014(9)
    C2 0.0422(13) 0.0323(15) 0.0470(13) -0.0037(12) -0.0076(10) -0.0068(11)
    C3 0.0430(14) 0.0397(17) 0.0486(14) -0.0108(12) -0.0005(10) 0.0068(11)
    C4 0.0341(12) 0.0483(17) 0.0338(11) -0.0112(11) 0.0032(9) 0.0090(10)
    C5 0.0209(9) 0.0370(14) 0.0257(9) -0.0040(9) -0.0015(7) 0.0048(8)
    C6 0.0211(9) 0.0413(15) 0.0227(9) -0.0017(9) 0.0033(7) 0.0050(8)
    C7 0.0352(12) 0.0516(18) 0.0326(11) 0.0047(11) 0.0045(9) -0.0049(10)
    C8 0.0353(12) 0.0340(15) 0.0395(12) 0.0010(11) 0.0022(9) -0.0073(10)
_geom_special_details
;
All e.s.d.'s (except the e.s.d. in the dihedral angle between two l.s. planes)
are estimated using the full covariance matrix. The cell e.s.d.'s are taken
into account individually in the estimation of e.s.d.'s in distances, angles
and torsion angles; correlations between e.s.d.'s in cell parameters are only
used when they are defined by crystal symmetry. An approximate (isotropic)
treatment of cell e.s.d.'s is used for estimating e.s.d.'s involving l.s.
planes.
;
loop_
    _geom_bond_atom_site_label_1
    _geom_bond_atom_site_label_2
    _geom_bond_site_symmetry_2
    _geom_bond_distance
    _geom_bond_publ_flag
    Fe1 O7 . 2.1191(18) ?
    Fe1 O5 . 2.121(2) ?
    Fe1 O6 . 2.1323(15) ?
    Fe1 O8 . 2.1340(17) ?
    Fe1 N2 . 2.1361(17) ?
    Fe1 N1 . 2.243(2) ?
    S1 O4 . 1.4605(19) ?
    S1 O3 . 1.4661(16) ?
    S1 O2 . 1.4688(14) ?
    S1 O1 . 1.4844(14) ?
    O5 H1O5 . 0.78(3) ?
    O5 H2O5 . 0.85(3) ?
    O6 H1O6 . 0.71(2) ?
    O6 H2O6 . 0.89(3) ?
    O7 H1O7 . 0.64(3) ?
    O7 H2O7 . 0.90(3) ?
    O8 H1O8 . 0.76(3) ?
    O8 H2O8 . 0.84(3) ?
    N1 C5 . 1.344(2) ?
    N1 C1 . 1.351(3) ?
    N2 C6 . 1.333(3) ?
    N2 C8 . 1.368(3) ?
    N3 C6 . 1.353(2) ?
    N3 C7 . 1.359(3) ?
    N3 H3N . 0.93(3) ?
    C1 C2 . 1.373(4) ?
    C1 H1 . 0.9300 ?
    C2 C3 . 1.376(3) ?
    C2 H2 . 0.9300 ?
    C3 C4 . 1.379(4) ?
    C3 H3 . 0.9300 ?
    C4 C5 . 1.374(3) ?
    C4 H4 . 0.9300 ?
    C5 C6 . 1.453(3) ?
    C7 C8 . 1.366(3) ?
    C7 H7 . 0.9300 ?
    C8 H8 . 0.9300 ?
loop_
    _geom_angle_atom_site_label_1
    _geom_angle_atom_site_label_2
    _geom_angle_atom_site_label_3
    _geom_angle_site_symmetry_1
    _geom_angle_site_symmetry_3
    _geom_angle
    _geom_angle_publ_flag
    O7 Fe1 O5 . . 88.60(8) ?
    O7 Fe1 O6 . . 85.07(7) ?
    O5 Fe1 O6 . . 98.06(8) ?
    O7 Fe1 O8 . . 169.08(6) ?
    O5 Fe1 O8 . . 89.79(7) ?
    O6 Fe1 O8 . . 84.46(7) ?
    O7 Fe1 N2 . . 99.00(7) ?
    O5 Fe1 N2 . . 93.25(8) ?
    O6 Fe1 N2 . . 168.09(7) ?
    O8 Fe1 N2 . . 91.87(7) ?
    O7 Fe1 N1 . . 88.35(7) ?
    O5 Fe1 N1 . . 168.26(7) ?
    O6 Fe1 N1 . . 92.97(7) ?
    O8 Fe1 N1 . . 95.29(7) ?
    N2 Fe1 N1 . . 76.04(7) ?
    O4 S1 O3 . . 110.31(10) ?
    O4 S1 O2 . . 108.80(10) ?
    O3 S1 O2 . . 108.93(9) ?
    O4 S1 O1 . . 109.93(9) ?
    O3 S1 O1 . . 109.55(9) ?
    O2 S1 O1 . . 109.29(9) ?
    Fe1 O5 H1O5 . . 123(2) ?
    Fe1 O5 H2O5 . . 122(2) ?
    H1O5 O5 H2O5 . . 108(3) ?
    Fe1 O6 H1O6 . . 113.3(19) ?
    Fe1 O6 H2O6 . . 110.5(17) ?
    H1O6 O6 H2O6 . . 108(3) ?
    Fe1 O7 H1O7 . . 122(3) ?
    Fe1 O7 H2O7 . . 113.1(18) ?
    H1O7 O7 H2O7 . . 106(3) ?
    Fe1 O8 H1O8 . . 115.5(19) ?
    Fe1 O8 H2O8 . . 111.1(18) ?
    H1O8 O8 H2O8 . . 104(3) ?
    C5 N1 C1 . . 117.44(19) ?
    C5 N1 Fe1 . . 114.36(15) ?
    C1 N1 Fe1 . . 128.10(14) ?
    C6 N2 C8 . . 105.96(18) ?
    C6 N2 Fe1 . . 113.84(14) ?
    C8 N2 Fe1 . . 140.12(17) ?
    C6 N3 C7 . . 107.85(19) ?
    C6 N3 H3N . . 120.6(17) ?
    C7 N3 H3N . . 131.4(17) ?
    N1 C1 C2 . . 123.3(2) ?
    N1 C1 H1 . . 118.3 ?
    C2 C1 H1 . . 118.3 ?
    C1 C2 C3 . . 118.2(2) ?
    C1 C2 H2 . . 120.9 ?
    C3 C2 H2 . . 120.9 ?
    C2 C3 C4 . . 119.5(2) ?
    C2 C3 H3 . . 120.2 ?
    C4 C3 H3 . . 120.2 ?
    C5 C4 C3 . . 119.1(2) ?
    C5 C4 H4 . . 120.5 ?
    C3 C4 H4 . . 120.5 ?
    N1 C5 C4 . . 122.4(2) ?
    N1 C5 C6 . . 113.50(18) ?
    C4 C5 C6 . . 124.04(19) ?
    N2 C6 N3 . . 110.3(2) ?
    N2 C6 C5 . . 122.02(17) ?
    N3 C6 C5 . . 127.6(2) ?
    N3 C7 C8 . . 106.2(2) ?
    N3 C7 H7 . . 126.9 ?
    C8 C7 H7 . . 126.9 ?
    C7 C8 N2 . . 109.6(2) ?
    C7 C8 H8 . . 125.2 ?
    N2 C8 H8 . . 125.2 ?
loop_
    _geom_hbond_atom_site_label_D
    _geom_hbond_atom_site_label_H
    _geom_hbond_atom_site_label_A
    _geom_hbond_site_symmetry_A
    _geom_hbond_distance_DH
    _geom_hbond_distance_HA
    _geom_hbond_distance_DA
    _geom_hbond_angle_DHA
    O5 H1O5 O3 7_765 0.78(3) 2.00(3) 2.785(3) 175(3)
    O5 H2O5 O1 4_655 0.85(4) 2.00(3) 2.845(3) 172(4)
    O6 H1O6 O1 1_555 0.71(3) 2.15(3) 2.857(3) 170(3)
    O6 H2O6 O3 6_556 0.89(3) 1.85(3) 2.736(3) 175(3)
    O7 H1O7 O1 6_556 0.64(4) 2.17(3) 2.809(3) 173(4)
    O7 H2O7 O4 4_655 0.90(4) 1.83(3) 2.720(3) 168(4)
    O8 H1O8 O4 7_765 0.76(3) 1.96(3) 2.722(3) 178(4)
    O8 H2O8 O2 1_555 0.84(3) 1.90(3) 2.737(3) 175(3)
    N3 H3N O2 5_666 0.93(3) 1.93(3) 2.858(3) 178(3)
    C4 H4 O2 5_666 0.93 2.40 3.287(3) 160
_shelx_hkl_file
;
   0  10   0    9.47    0.76
   0  11   0   -0.12    0.34
   0  12   0    2.11    0.51
   0  13   0    0.01    0.37
   0  14   0    0.83    0.50
   0  15   0   -0.48    0.42
   0  16   0   31.34    1.70
   1   0   0   -0.02    0.04
  -1   0   0    0.02    0.05
  -1  -1   0   -0.42    0.07
   1  -1   0   -0.45    0.04
  -1   1   0   -0.60    0.03
   1   1   0   -0.65    0.04
   1   2   0    0.17    0.11
  -1  -2   0    0.32    0.13
   1  -2   0    0.01    0.07
   1   3   0    0.14    0.14
   1   4   0    0.10    0.16
   1   5   0    0.04    0.16
   1   6   0   -0.18    0.17
   1   7   0   -0.11    0.20
   1   8   0    0.15    0.22
   1   9   0   -0.11    0.25
   1  10   0    0.13    0.27
   1  11   0   -0.32    0.26
  -1  12   0    0.02    0.39
   1  12   0    0.20    0.35
  -1  13   0   -0.27    0.37
   1  13   0   -0.22    0.36
  -1  14   0   -0.41    0.43
   1  14   0   -0.27    0.36
   1  15   0   -0.10    0.42
  -1  15   0   -0.79    0.41
  -1  16   0   -0.67    0.48
   1  16   0   -0.77    0.43
   2   0   0    6.81    0.27
  -2   0   0    7.40    0.28
  -2   1   0  306.28    6.36
  -2   1   0  315.09    6.30
  -2  -1   0  304.01    6.36
   2   1   0  304.02    6.25
   2   1   0  308.44    6.37
   2   2   0  410.78    8.66
  -2  -2   0  422.26    8.67
  -2   2   0  425.05    8.56
   2   3   0   54.37    1.36
  -2  -3   0   55.22    1.36
  -2   3   0   54.43    1.23
  -2  -4   0   33.30    1.04
   2   4   0   29.82    0.92
   2   5   0   21.45    0.79
   2   5   0   20.57    0.75
   2   6   0  146.42    3.41
   2   7   0    0.99    0.27
   2   8   0   11.56    0.68
   2   9   0   -0.13    0.26
   2  10   0    0.29    0.30
   2  11   0    3.55    0.55
   2  12   0    0.18    0.32
   2  13   0   -0.47    0.35
  -2  14   0    1.06    0.55
   2  14   0    0.90    0.47
  -2  15   0    0.12    0.54
   2  15   0    0.33    0.48
   2  16   0   -0.21    0.44
  -2  16   0    0.10    0.57
  -3   0   0   -0.09    0.12
   3   0   0   -0.02    0.12
  -3   1   0    0.04    0.11
   3  -1   0   -0.07    0.11
  -3  -1   0   -0.09    0.13
   3   1   0    0.16    0.13
  -3   1   0   -0.11    0.11
   3   2   0    0.09    0.14
   3   2   0   -0.06    0.08
  -3  -2   0    0.12    0.13
  -3   2   0   -0.02    0.09
  -3   3   0   -0.03    0.09
  -3  -3   0   -0.07    0.14
   3   3   0    0.30    0.11
   3   3   0   -0.04    0.13
  -3   4   0    0.00    0.11
   3   4   0    0.06    0.15
   3   4   0    0.41    0.13
   3   5   0   -0.04    0.13
   3   5   0    0.03    0.19
   3   6   0   -0.02    0.19
   3   7   0   -0.36    0.17
   3   8   0   -0.33    0.20
   3   9   0   -0.28    0.20
   3  10   0   -0.02    0.29
   3  11   0   -0.16    0.30
   3  12   0   -0.52    0.28
   3  13   0   -0.25    0.32
   3  14   0    0.35    0.40
  -3  15   0   -1.45    0.48
   3  15   0   -0.02    0.40
  -3  16   0   -1.12    0.49
   3  16   0   -0.34    0.41
   4   0   0   64.30    1.57
  -4   0   0   64.32    1.57
  -4   1   0  166.45    3.50
  -4   1   0  158.10    3.40
  -4   1   0  166.52    3.58
   4   1   0  164.93    3.60
   4  -1   0  161.42    3.58
  -4   2   0   22.78    0.64
   4   2   0   23.50    0.56
   4   2   0   21.88    0.75
  -4   2   0   23.32    0.64
  -4   2   0   23.23    0.81
  -4   3   0    5.19    0.28
   4   3   0    5.44    0.39
   4   3   0    5.56    0.26
  -4   3   0    5.23    0.33
  -4   4   0    0.03    0.11
   4   4   0    0.08    0.16
   4   4   0    0.12    0.11
  -4   4   0    0.02    0.15
   4   5   0   87.05    2.20
   4   5   0   87.30    2.04
  -4   5   0   83.44    1.94
   4   6   0    2.62    0.34
   4   7   0    7.69    0.57
   4   8   0   15.89    0.83
   4   9   0    3.23    0.47
   4  10   0    9.70    0.81
   4  11   0    4.80    0.62
   4  12   0    1.27    0.44
   4  13   0    0.09    0.35
   4  14   0    0.77    0.46
   4  15   0    2.67    0.63
   4  16   0    1.65    0.60
  -4  16   0    0.40    0.68
   5   0   0   -0.11    0.15
  -5   1   0    0.00    0.13
   5  -1   0   -0.10    0.14
   5   1   0   -0.19    0.14
  -5   1   0    0.08    0.07
   5   2   0    0.04    0.06
  -5   2   0   -0.02    0.10
  -5   2   0   -0.01    0.12
   5   2   0    0.34    0.18
   5   3   0    0.12    0.09
   5   3   0   -0.05    0.17
  -5   3   0   -0.03    0.12
  -5   3   0   -0.01    0.12
   5   4   0   -0.02    0.18
   5   4   0    0.11    0.11
  -5   4   0   -0.01    0.12
  -5   4   0    0.07    0.16
   5   5   0    0.09    0.12
  -5   5   0   -0.01    0.12
   5   5   0    0.00    0.17
  -5   6   0    0.10    0.14
   5   6   0   -0.25    0.18
   5   7   0   -0.27    0.21
   5   8   0    0.11    0.23
   5   9   0    0.13    0.29
   5  10   0    0.35    0.32
   5  11   0    0.39    0.33
   5  12   0    0.24    0.34
   5  13   0   -0.17    0.38
   5  14   0    0.17    0.40
   5  15   0    0.07    0.44
   5  16   0   -0.15    0.50
   6   0   0  120.68    2.86
  -6   1   0  134.49    2.86
   6   1   0  136.33    3.18
   6  -1   0  136.51    3.17
  -6   1   0  136.27    3.06
  -6   2   0    1.25    0.16
  -6   2   0    1.30    0.21
   6   2   0    1.08    0.24
  -6   3   0  122.62    2.71
   6   3   0  120.86    2.56
  -6   3   0  122.57    2.71
   6   3   0  116.75    2.91
  -6   4   0   24.65    0.72
   6   4   0   23.09    0.66
   6   4   0   21.65    0.88
  -6   5   0   24.42    0.74
   6   5   0   24.50    0.75
   6   5   0   23.78    0.96
   6   6   0    2.96    0.39
  -6   6   0    2.99    0.28
   6   7   0   63.68    1.93
   6   8   0    4.06    0.53
   6   9   0    9.79    0.77
   6  10   0    3.79    0.57
   6  11   0    1.27    0.43
   6  12   0    1.17    0.44
   6  13   0    7.86    0.88
   6  14   0    0.09    0.42
   6  15   0    5.98    0.88
   7   0   0    0.03    0.16
   7  -1   0    0.09    0.18
   7   1   0    0.02    0.19
  -7   1   0    0.03    0.07
  -7   1   0    0.10    0.16
  -7   2   0    0.09    0.16
  -7   2   0    0.00    0.10
   7   2   0    0.03    0.16
  -7   3   0   -0.11    0.14
   7   3   0    0.23    0.20
  -7   3   0   -0.13    0.11
   7   4   0   -0.16    0.08
   7   4   0    0.10    0.22
  -7   4   0   -0.21    0.13
   7   5   0    0.10    0.12
  -7   5   0    0.19    0.16
   7   5   0    0.08    0.21
   7   6   0    0.18    0.22
  -7   6   0   -0.15    0.16
  -7   7   0    0.29    0.18
   7   7   0   -0.20    0.23
   7   8   0    0.15    0.28
   7   9   0   -0.39    0.27
   7  10   0   -0.08    0.32
   7  11   0   -0.32    0.33
   7  12   0    0.32    0.36
   7  13   0    0.68    0.42
   7  14   0    0.34    0.42
   7  15   0   -0.26    0.41
   8   0   0    8.16    0.57
  -8   1   0   11.74    0.58
   8  -1   0   12.14    0.67
  -8   1   0   12.25    0.35
   8   1   0   12.35    0.68
   8   2   0   13.94    0.72
  -8   2   0   14.50    0.47
  -8   2   0   14.30    0.62
  -8   3   0    4.25    0.30
   8   3   0    4.23    0.46
  -8   3   0    3.87    0.35
   8   4   0   22.57    0.57
  -8   4   0   20.66    0.75
   8   4   0   22.30    0.98
   8   5   0   -0.14    0.20
   8   5   0    0.03    0.11
  -8   5   0    0.18    0.18
  -8   6   0   70.98    1.76
   8   6   0   69.15    1.71
   8   6   0   70.33    2.11
   8   7   0    1.62    0.37
  -8   7   0    1.88    0.27
   8   8   0   -0.07    0.29
   8   9   0    0.10    0.29
   8  10   0    7.05    0.77
   8  11   0    3.98    0.65
   8  12   0    4.37    0.71
   8  13   0    0.54    0.42
   8  14   0    2.00    0.59
  -9   0   0   -0.08    0.21
   9   0   0   -0.02    0.22
  -9   1   0    0.30    0.21
   9   1   0   -0.25    0.21
   9  -1   0   -0.13    0.21
   9   2   0   -0.09    0.21
  -9   2   0    0.13    0.10
  -9   2   0    0.00    0.19
  -9   3   0   -0.04    0.12
   9   3   0   -0.37    0.18
  -9   3   0    0.06    0.17
  -9   4   0   -0.12    0.18
   9   4   0    0.27    0.27
  -9   5   0   -0.10    0.18
   9   5   0    0.39    0.29
   9   6   0    0.00    0.29
  -9   6   0   -0.24    0.18
   9   7   0    0.03    0.25
  -9   7   0    0.00    0.19
   9   8   0    0.20    0.32
   9   9   0   -0.77    0.28
   9  10   0   -0.03    0.31
   9  11   0    0.10    0.36
   9  12   0    0.42    0.41
   9  13   0   -0.01    0.41
   9  14   0    0.06    0.47
 -10   0   0   54.14    1.64
  10   0   0   55.22    1.77
  10   1   0    0.25    0.26
 -10   1   0    0.41    0.25
  10  -1   0    0.32    0.28
  10   2   0    0.31    0.25
 -10   2   0    0.00    0.21
 -10   2   0    0.28    0.19
  10   3   0    1.44    0.37
 -10   3   0    1.90    0.33
 -10   4   0   19.04    0.77
  10   4   0   16.74    0.93
 -10   5   0   -0.28    0.19
  10   5   0    0.14    0.30
 -10   6   0    2.96    0.36
  10   6   0    2.96    0.51
  10   7   0    1.79    0.46
 -10   7   0    2.53    0.34
  10   8   0    1.82    0.47
  10   9   0    0.09    0.31
  10  10   0    3.04    0.59
  10  11   0    0.71    0.43
  10  12   0    3.62    0.69
  10  13   0    0.13    0.45
  11   0   0    0.07    0.28
 -11   0   0    0.14    0.26
 -11   1   0    0.12    0.24
  11  -1   0    0.02    0.24
 -11  -1   0    0.10    0.28
  11   1   0   -0.15    0.27
 -11   2   0    0.03    0.23
  11   2   0   -0.19    0.23
 -11   3   0    0.00    0.22
  11   3   0    0.02    0.28
 -11   4   0   -0.07    0.21
  11   4   0   -0.10    0.29
 -11   5   0    0.00    0.23
  11   5   0    0.08    0.32
  11   6   0    0.40    0.36
 -11   6   0    0.26    0.23
  11   7   0   -0.22    0.28
  11   8   0    0.35    0.40
  11   9   0    0.24    0.37
  11  10   0    0.45    0.42
  11  11   0   -0.06    0.43
  11  12   0   -0.01    0.40
  12   0   0   10.88    0.80
 -12   0   0   10.24    0.73
  12   1   0    8.17    0.76
 -12  -1   0    6.59    0.65
  12  -1   0    8.94    0.81
 -12   1   0    9.21    0.73
  12   2   0   50.41    1.82
 -12   2   0   47.75    1.56
 -12   3   0    6.91    0.60
  12   3   0    5.80    0.68
  12   4   0    2.58    0.51
 -12   4   0    2.77    0.42
  12   5   0    3.59    0.59
 -12   5   0    4.43    0.51
  12   6   0   18.51    1.17
  12   7   0   -0.13    0.36
  12   8   0    0.49    0.40
  12   9   0   -0.13    0.39
  12  10   0    5.20    0.79
  12  11   0    2.85    0.64
  13   0   0   -0.27    0.33
 -13   0   0   -0.31    0.28
  13   1   0    0.06    0.29
  13  -1   0   -0.28    0.30
 -13   1   0   -0.24    0.27
 -13  -1   0   -0.10    0.32
  13   2   0    0.06    0.30
 -13   2   0   -0.44    0.28
 -13  -2   0   -0.38    0.31
  13   3   0   -0.39    0.32
 -13   3   0    0.15    0.30
  13   4   0   -0.01    0.35
 -13   4   0   -0.17    0.27
 -13   5   0   -0.34    0.25
  13   5   0    0.61    0.42
  13   6   0   -0.17    0.30
  13   7   0   -0.60    0.28
  13   8   0   -0.12    0.39
  13   9   0    0.16    0.44
  13  10   0   -0.02    0.47
 -14   0   0    7.95    0.78
  14   0   0    6.73    0.76
 -14  -1   0   12.05    0.89
 -14   1   0   11.25    0.85
  14   1   0   14.10    1.03
 -14   2   0   -0.08    0.33
 -14  -2   0    0.36    0.40
  14   2   0    0.82    0.45
  14   3   0    7.79    0.86
 -14   3   0    6.60    0.66
 -14  -3   0    8.30    0.86
 -14   4   0    5.12    0.59
  14   4   0    5.10    0.75
  14   5   0    0.15    0.40
  14   6   0    0.23    0.41
  14   7   0    0.31    0.44
  14   8   0    4.07    0.76
  14   9   0    0.81    0.50
 -15   0   0   -0.23    0.34
  15   0   0    0.40    0.40
 -15   1   0   -0.24    0.34
  15   1   0    0.06    0.40
 -15  -1   0    0.45    0.41
 -15  -2   0   -0.09    0.39
  15   2   0    0.24    0.43
 -15   2   0    0.16    0.33
 -15  -3   0   -0.26    0.38
  15   3   0   -0.29    0.38
 -15   3   0   -0.19    0.30
 -15  -4   0   -0.26    0.42
  15   4   0    0.03    0.40
  15   5   0   -0.04    0.40
  15   6   0    0.01    0.42
  15   7   0   -0.06    0.41
  15   8   0    0.20    0.46
 -16   0   0   14.98    1.08
  16   1   0    6.49    0.85
 -16   1   0    4.46    0.70
 -16  -1   0    4.99    0.74
  16   2   0    2.04    0.62
 -16  -2   0    3.42    0.64
 -16   2   0    2.86    0.57
  16   3   0    0.95    0.52
 -16  -3   0   -0.22    0.46
 -16  -4   0    5.63    0.84
  16   4   0    5.27    0.78
 -16  -5   0   -0.46    0.46
  16   5   0    0.64    0.51
  16   6   0    2.71    0.89
 -16  -6   0    3.39    0.73
 -17   0   0    0.42    0.44
 -17   1   0    0.33    0.46
 -17  -1   0    0.09    0.47
  17   1   0   -0.51    0.40
  17   2   0    0.52    0.60
 -17  -2   0    0.22    0.47
 -17  -3   0   -0.21    0.49
 -17  -4   0    0.32    0.53
 -17  -5   0    0.04    0.50
   0   0   1    0.00    0.01
   0   0   1    0.01    0.01
   0   0  -1    0.00    0.01
   0   0  -1    0.00    0.01
   0  -1   1   -0.24    0.03
   0   1  -1   -0.23    0.04
   0  -2   1    0.90    0.12
   0   2  -1    1.25    0.14
   0   3  -1    0.34    0.14
   0   4  -1  136.24    3.03
   0  10  -1   31.30    1.30
   0  10   1   33.86    1.30
   0  11   1   -0.17    0.32
   0  11  -1   -0.26    0.33
   0  12  -1   22.47    1.22
   0  12   1   26.85    1.26
   0  13  -1    0.18    0.42
   0  13   1   -0.31    0.35
   0  14  -1    0.92    0.51
   0  14   1   -0.31    0.38
   0  15   1   -0.60    0.41
   0  15  -1   -0.69    0.39
   0  16  -1    2.93    0.71
   0  16   1    3.12    0.71
   1   0   1   -0.14    0.05
  -1   0  -1   -0.10    0.03
   1   0  -1   -0.07    0.03
  -1   0  -1   -0.10    0.03
   1   0   1   -0.11    0.03
   1   0  -1   -0.10    0.03
   1   0   1   -0.12    0.03
  -1   0   1   -0.15    0.04
  -1   0  -1   -0.16    0.04
  -1   0   1   -0.12    0.03
  -1  -1   1  148.19    3.05
  -1   1  -1  143.46    3.01
  -1  -1  -1  146.42    3.02
   1   1  -1  141.96    3.00
  -1   2  -1    0.82    0.12
   1  -2  -1    0.85    0.08
  -1  -2   1    0.77    0.12
  -1  -2   1    0.92    0.17
   1   2   1    0.63    0.12
  -1   2  -1    0.68    0.13
   1   2  -1    0.92    0.13
   1   2  -1    0.87    0.16
  -1  -2  -1    1.05    0.16
   1  -2   1    0.91    0.14
   1   3   1   16.59    0.55
  -1   3  -1   17.71    0.56
   1   3  -1   17.28    0.57
   1   3  -1   17.57    0.54
   1   4   1    0.85    0.19
  -1   4  -1    0.86    0.18
   1   4  -1    0.74    0.17
   1   4  -1    0.63    0.18
   1   5   1   67.67    1.70
   1   5  -1   68.32    1.74
   1   6   1    1.63    0.27
   1   6  -1    0.95    0.26
   1   7   1   22.83    0.88
   1   7  -1   22.23    0.90
   1   8   1    0.97    0.26
   1   8  -1    1.53    0.35
   1   9   1    0.92    0.31
   1   9  -1    1.30    0.33
   1  10   1    6.76    0.64
   1  10  -1    6.85    0.67
   1  11   1   27.47    1.23
   1  11  -1   26.54    1.24
   1  12   1   -0.03    0.33
   1  12  -1   -0.48    0.31
  -1  12   1   -0.34    0.35
  -1  13  -1    5.24    0.73
   1  13   1    4.65    0.66
   1  13  -1    5.37    0.73
  -1  13   1    5.02    0.69
  -1  14  -1    0.23    0.51
   1  14   1    0.19    0.42
   1  14  -1   -0.17    0.40
  -1  14   1    1.17    0.50
   1  15   1    2.04    0.58
  -1  15  -1    1.25    0.60
  -1  15   1    0.44    0.52
   1  15  -1    1.13    0.55
   1  16   1   -0.08    0.46
  -1  16  -1   -0.27    0.49
  -1  16   1   -0.99    0.45
   1  16  -1   -0.16    0.48
   2   0  -1   -0.90    0.11
  -2   0  -1   -0.88    0.11
  -2   0   1   -0.67    0.07
  -2   0  -1   -0.42    0.13
   2   0   1   -0.85    0.11
   2  -1  -1   23.87    0.64
   2   1   1   23.73    0.65
  -2   1  -1   25.03    0.62
  -2  -1   1   24.96    0.56
  -2   1  -1   24.67    0.60
  -2  -1   1   26.00    0.68
  -2  -1  -1   24.61    0.65
   2   1  -1   25.69    0.57
   2  -1   1   23.86    0.60
  -2   1   1   25.05    0.65
   2  -2  -1   47.21    0.99
  -2  -2   1   46.51    1.14
   2   2   1   44.34    1.11
  -2   2  -1   47.07    1.06
  -2  -2   1   44.51    1.04
  -2   2  -1   45.29    1.08
   2   2  -1   44.77    1.13
  -2   2   1   44.84    0.99
  -2  -2  -1   47.24    1.12
   2   2  -1   44.79    1.04
  -2   3  -1   10.14    0.37
  -2   3  -1   11.20    0.43
  -2  -3   1   11.25    0.48
   2   3   1   10.95    0.45
   2   3  -1   10.24    0.40
   2   3  -1   11.81    0.48
  -2  -3  -1   11.83    0.45
   2   4   1   72.26    1.77
  -2   4  -1   71.91    1.77
   2   4  -1   75.16    1.73
   2   4  -1   71.07    1.80
  -2  -4  -1   74.73    1.79
   2   5   1   29.49    0.94
   2   5  -1   28.67    0.95
   2   5  -1   30.72    0.99
   2   6   1   20.50    0.78
   2   6  -1   18.89    0.79
   2   7   1   21.98    0.87
   2   7  -1   21.16    0.88
   2   8   1    3.47    0.41
   2   8  -1    3.96    0.45
   2   9   1    0.56    0.29
   2   9  -1    0.40    0.29
   2  10   1   26.97    1.15
   2  10  -1   25.94    1.17
   2  11   1   15.01    0.92
   2  11  -1   14.59    0.94
   2  12   1    1.79    0.46
   2  12  -1    2.44    0.53
   2  13   1    1.70    0.49
   2  13  -1    2.11    0.53
  -2  14  -1    8.86    0.98
   2  14   1    9.12    0.92
  -2  14   1   10.15    0.99
   2  14  -1    9.63    0.95
  -2  15  -1   -0.42    0.45
   2  15   1   -0.19    0.41
   2  15  -1    0.53    0.48
  -2  15   1    0.02    0.49
   2  16   1    0.77    0.52
  -2  16  -1   -0.22    0.56
  -2  16   1   -0.15    0.54
   2  16  -1    0.60    0.52
  -3   0  -1    0.04    0.06
  -3   0   1   -0.16    0.12
   3   0   1    0.01    0.05
  -3   0   1    0.00    0.05
  -3   0  -1   -0.06    0.11
   3   0  -1    0.00    0.11
   3   0   1    0.14    0.12
  -3   1  -1   78.50    1.77
   3   1   1   76.79    1.60
  -3   1  -1   74.40    1.65
  -3  -1   1   76.63    1.60
   3   1   1   76.20    1.77
  -3   1  -1   77.60    1.71
  -3  -1   1   78.87    1.78
   3  -1  -1   75.42    1.75
   3   1  -1   74.28    1.77
   3  -1   1   75.74    1.66
  -3   1   1   77.44    1.76
  -3  -1  -1   78.14    1.77
   3   1  -1   76.49    1.60
  -3  -2   1   25.65    0.78
  -3   2  -1   26.59    0.69
  -3   2  -1   23.78    0.67
   3   2   1   24.71    0.76
   3   2  -1   25.78    0.63
  -3   2   1   25.95    0.63
  -3  -2  -1   26.26    0.76
  -3   2   1   26.31    0.74
   3   2  -1   25.62    0.77
  -3   3  -1    0.91    0.14
   3   3   1    0.63    0.18
  -3   3  -1    0.77    0.16
  -3  -3   1    0.58    0.20
  -3  -3  -1    1.07    0.19
   3   3  -1    0.72    0.18
   3   3  -1    0.91    0.14
  -3   3   1    0.94    0.11
  -3   4  -1    0.12    0.15
  -3   4  -1   -0.02    0.12
   3   4   1    0.09    0.15
   3   4  -1    0.07    0.12
   3   4  -1    0.03    0.15
  -3   4   1    0.04    0.09
   3   5   1    2.55    0.32
   3   5  -1    2.43    0.33
   3   5  -1    2.56    0.27
   3   6   1    7.89    0.51
   3   6  -1    6.82    0.50
   3   7   1   11.28    0.61
   3   7  -1   10.92    0.65
   3   8   1    7.61    0.55
   3   8  -1    7.90    0.60
   3   9   1    8.02    0.63
   3   9  -1    7.92    0.62
   3  10   1    5.11    0.58
   3  10  -1    5.33    0.61
   3  11   1    2.87    0.49
   3  11  -1    2.21    0.48
   3  12   1    3.69    0.58
   3  12  -1    4.82    0.65
   3  13   1   -0.42    0.34
   3  13  -1   -0.60    0.33
   3  14   1   -0.35    0.33
   3  14  -1    0.37    0.44
  -3  15  -1   -0.59    0.51
   3  15   1    0.41    0.46
  -3  15   1   -1.06    0.49
   3  15  -1   -0.26    0.43
  -3  16  -1   -0.96    0.53
   3  16   1    0.51    0.49
   3  16  -1    0.92    0.52
  -3  16   1    0.42    0.58
  -4   0  -1    0.02    0.05
  -4   0   1   -0.03    0.14
   4   0   1   -0.13    0.12
  -4   0  -1    0.09    0.14
   4   0  -1   -0.27    0.13
  -4   0   1   -0.01    0.05
  -4   1  -1   62.88    1.48
   4   1   1   62.23    1.54
  -4  -1   1   65.11    1.56
  -4   1  -1   63.90    1.54
   4  -1  -1   59.77    1.52
  -4   1  -1   62.03    1.37
  -4  -1  -1   63.63    1.55
   4   1  -1   60.37    1.54
  -4   1   1   62.41    1.53
   4  -1   1   60.57    1.53
  -4   2  -1    2.68    0.23
  -4   2  -1    2.88    0.22
   4   2   1    3.05    0.29
  -4   2   1    3.35    0.21
  -4  -2  -1    3.54    0.35
  -4   2   1    2.83    0.26
   4   2  -1    2.93    0.29
   4   2  -1    2.48    0.16
   4   3   1   13.54    0.57
  -4   3  -1   14.22    0.49
  -4   3  -1   14.47    0.51
   4   3  -1   14.62    0.61
   4   3  -1   14.03    0.44
  -4   3   1   13.80    0.43
  -4   4  -1   74.13    1.73
  -4   4  -1   76.24    1.82
   4   4   1   72.26    1.88
   4   4  -1   75.50    1.74
  -4   4   1   75.03    1.66
   4   4  -1   72.63    1.90
  -4   5  -1   80.77    1.89
   4   5   1   81.14    2.08
   4   5  -1   82.46    1.95
   4   5  -1   80.05    2.10
  -4   5   1   82.97    1.83
   4   6   1    6.40    0.49
   4   6  -1    6.98    0.50
   4   7   1    9.38    0.61
   4   7  -1    9.88    0.61
   4   8   1   19.45    0.91
   4   8  -1   21.28    0.97
   4   9   1    5.53    0.58
   4   9  -1    4.09    0.51
   4  10   1   18.68    0.98
   4  10  -1   17.37    1.00
   4  11   1   15.50    0.95
   4  11  -1   13.64    0.94
   4  12   1   10.53    0.91
   4  12  -1    9.79    0.88
   4  13   1    3.16    0.60
   4  13  -1    1.46    0.49
   4  14   1    1.86    0.53
   4  14  -1    0.96    0.45
   4  15   1    0.57    0.46
   4  15  -1    1.03    0.51
   4  16   1    1.74    0.57
  -4  16   1    2.24    0.80
   4  16  -1    2.74    0.68
   5   0  -1   -0.01    0.14
   5   0   1    0.07    0.15
  -5   0   1    0.00    0.05
  -5   1  -1    9.95    0.43
   5  -1  -1    9.29    0.47
  -5   1  -1   10.12    0.32
   5   1   1    9.64    0.49
   5  -1   1    9.29    0.48
   5   1  -1    9.24    0.48
  -5   2  -1    9.39    0.36
  -5   2  -1    8.54    0.40
   5   2   1    8.96    0.47
   5   2  -1    9.78    0.51
   5   2  -1    8.89    0.27
  -5   2   1    9.49    0.38
  -5   3  -1    1.63    0.21
   5   3   1    2.14    0.29
  -5   3  -1    1.85    0.22
   5   3  -1    1.75    0.27
  -5   3   1    1.81    0.19
   5   3  -1    2.28    0.18
   5   4   1    8.72    0.38
  -5   4  -1    9.76    0.56
  -5   4  -1    9.32    0.41
   5   4   1    9.03    0.51
  -5   4   1    8.15    0.35
   5   4  -1    8.60    0.37
   5   4  -1    8.25    0.51
   5   5   1    1.83    0.23
  -5   5  -1    1.59    0.22
   5   5   1    1.38    0.27
   5   5  -1    1.79    0.23
   5   5  -1    1.52    0.30
  -5   5   1    1.88    0.19
   5   6   1   67.31    1.86
  -5   6  -1   64.90    1.60
   5   6  -1   62.80    1.84
   5   7   1    0.20    0.25
   5   7  -1    0.14    0.22
   5   8   1    8.41    0.65
   5   8  -1    8.90    0.67
   5   9   1    4.26    0.52
   5   9  -1    3.22    0.50
   5  10   1   23.33    1.13
   5  10  -1   23.71    1.16
   5  11   1    3.93    0.56
   5  11  -1    4.12    0.59
   5  12   1    4.38    0.61
   5  12  -1    4.44    0.66
   5  13   1   -0.14    0.35
   5  13  -1   -0.14    0.32
   5  14   1    3.09    0.62
   5  14  -1    3.15    0.67
   5  15   1    1.19    0.54
   5  15  -1    0.97    0.50
   5  16   1   -0.29    0.45
   6   0  -1    0.10    0.19
   6   0   1   -0.03    0.17
   6   1   1   32.66    1.06
  -6   1  -1   33.55    0.80
  -6   1  -1   31.95    0.97
   6  -1  -1   33.88    1.06
   6   1  -1   33.99    1.07
  -6   1   1   33.40    0.80
  -6   2  -1   38.41    1.06
   6   2   1   36.97    1.16
  -6   2  -1   38.61    0.95
  -6   2   1   37.61    1.01
   6   2  -1   35.87    1.15
  -6   3  -1   84.21    1.93
   6   3   1   79.87    2.11
  -6   3  -1   82.88    1.95
   6   3   1   82.34    1.78
  -6   3   1   81.18    1.89
   6   3  -1   78.71    2.11
   6   3  -1   82.05    1.78
   6   4   1    7.02    0.48
  -6   4  -1    6.44    0.37
   6   4   1    6.85    0.31
   6   4  -1    6.20    0.50
   6   4  -1    6.64    0.31
  -6   4   1    6.49    0.34
   6   5   1   28.08    1.05
   6   5   1   27.65    0.82
  -6   5  -1   28.00    0.85
   6   5  -1   27.03    1.05
   6   5  -1   28.82    0.83
  -6   5   1   27.13    0.78
   6   6   1    1.95    0.36
  -6   6  -1    1.76    0.25
  -6   6   1    1.79    0.22
   6   6  -1    1.45    0.33
   6   7   1   74.84    2.15
  -6   7  -1   75.29    1.85
   6   7  -1   73.53    2.16
   6   8   1   58.91    1.86
   6   8  -1   59.14    1.89
   6   9   1   20.43    1.04
   6   9  -1   20.05    1.04
   6  10   1    2.44    0.48
   6  10  -1    3.37    0.55
   6  11   1   20.17    1.14
   6  11  -1   22.43    1.20
   6  12   1    7.33    0.80
   6  12  -1    5.99    0.75
   6  13   1    5.90    0.76
   6  13  -1    6.27    0.81
   6  14   1    4.19    0.68
   6  14  -1    4.98    0.78
   6  15   1   -0.05    0.43
   6  15  -1    0.53    0.46
   7   0   1   -0.02    0.17
   7   0  -1    0.41    0.22
  -7   0  -1    0.09    0.19
   7  -1  -1    0.09    0.17
  -7   1  -1    0.08    0.18
   7   1   1    0.11    0.20
  -7   1  -1    0.11    0.08
  -7   1   1    0.23    0.18
   7   1  -1    0.00    0.18
  -7   1   1    0.17    0.08
   7  -1   1    0.12    0.18
   7  -2  -1    0.35    0.21
   7   2   1    0.39    0.20
  -7   2  -1    0.37    0.12
  -7   2  -1    0.48    0.18
  -7   2   1    0.11    0.11
  -7   2   1    0.22    0.16
   7   2  -1    0.61    0.23
   7   3   1    7.08    0.24
  -7   3  -1    7.16    0.37
  -7   3  -1    7.44    0.42
   7   3   1    7.73    0.54
  -7   3   1    7.53    0.40
   7   3  -1    7.34    0.24
   7   3  -1    7.12    0.50
  -7   3   1    6.88    0.37
  -7   4  -1   52.45    1.41
   7   4   1   54.26    1.62
   7   4   1   52.90    1.26
  -7   4   1   53.72    1.36
   7   4  -1   55.26    1.64
   7   4  -1   53.62    1.26
   7   5   1   12.53    0.48
  -7   5  -1   12.51    0.55
   7   5   1   11.49    0.69
  -7   5   1   13.13    0.50
   7   5  -1   12.95    0.48
   7   5  -1   11.17    0.70
   7   6   1    8.20    0.62
  -7   6  -1    7.83    0.46
  -7   6   1    7.97    0.41
   7   6  -1    8.17    0.64
   7   7   1    8.90    0.68
  -7   7  -1    8.77    0.50
  -7   7   1    8.38    0.43
   7   7  -1    9.21    0.71
   7   8   1   24.64    1.12
   7   8  -1   22.57    1.12
   7   9   1   11.44    0.80
   7   9  -1   12.16    0.87
   7  10   1    0.39    0.36
   7  10  -1    0.25    0.31
   7  11   1    4.05    0.60
   7  11  -1    3.95    0.61
   7  12   1    5.21    0.71
   7  12  -1    5.29    0.71
   7  13   1    0.67    0.43
   7  13  -1    0.12    0.36
   7  14   1    0.94    0.47
   7  14  -1    0.75    0.50
   7  15   1    0.22    0.44
   7  15  -1    0.49    0.51
   8   0  -1   -0.17    0.16
  -8   0  -1   -0.23    0.17
   8   0   1    0.02    0.18
  -8   1  -1    0.04    0.08
  -8   1  -1   -0.06    0.19
   8   1   1   -0.10    0.20
   8  -1  -1   -0.22    0.18
  -8   1   1    0.02    0.07
  -8   1   1    0.14    0.18
   8  -1   1    0.06    0.19
   8   1  -1    0.26    0.22
   8  -2  -1    5.99    0.51
   8   2   1    5.42    0.51
  -8   2  -1    5.78    0.29
  -8   2  -1    5.63    0.41
  -8   2   1    5.73    0.29
   8   2  -1    5.03    0.49
  -8   2   1    6.02    0.40
  -8   3  -1    2.06    0.23
   8   3   1    2.81    0.37
  -8   3  -1    1.96    0.28
  -8   3   1    2.16    0.23
  -8   3   1    2.72    0.30
   8   3  -1    2.22    0.37
   8   4   1    0.39    0.10
  -8   4  -1    0.38    0.20
   8   4   1    0.44    0.24
   8   4  -1    0.53    0.27
   8   4  -1    0.43    0.10
  -8   4   1    0.26    0.18
   8   5   1   15.00    0.50
  -8   5  -1   14.06    0.62
   8   5   1   14.24    0.78
   8   5  -1   14.09    0.49
  -8   5   1   14.07    0.57
   8   5  -1   15.01    0.81
   8   6   1   41.51    1.12
  -8   6  -1   40.25    1.18
   8   6   1   38.84    1.45
   8   6  -1   40.46    1.11
   8   6  -1   41.50    1.49
  -8   6   1   40.82    1.12
   8   7   1    3.36    0.49
  -8   7  -1    4.02    0.37
  -8   7   1    4.83    0.36
   8   7  -1    3.45    0.52
  -8   8  -1    0.65    0.22
   8   8   1    0.53    0.32
   8   8  -1    0.51    0.31
   8   9   1    5.57    0.67
   8   9  -1    4.57    0.62
   8  10   1   34.41    1.52
   8  10  -1   37.42    1.59
   8  11   1    1.76    0.48
   8  11  -1    2.96    0.60
   8  12   1   -0.10    0.37
   8  12  -1    0.25    0.41
   8  13   1    0.26    0.41
   8  13  -1   -0.36    0.39
   8  14   1    6.43    0.87
   8  14  -1    6.19    0.91
   9   0   1    0.15    0.21
   9   0  -1   -0.04    0.19
  -9   0  -1    0.18    0.21
   9   1   1    0.02    0.22
  -9   1  -1    0.13    0.20
   9  -1  -1   -0.05    0.22
   9   1  -1   -0.06    0.23
  -9   1   1   -0.11    0.18
   9  -1   1    0.27    0.24
   9  -2  -1    0.78    0.25
  -9   2  -1    0.41    0.21
   9   2   1    0.19    0.26
  -9   2  -1    0.92    0.15
  -9   2   1    0.82    0.14
   9   2  -1    0.71    0.27
  -9   2   1    0.63    0.23
  -9   3  -1    0.59    0.23
   9   3   1    0.59    0.26
  -9   3  -1    1.20    0.19
  -9   3   1    1.13    0.19
  -9   3   1    0.94    0.23
   9   3  -1    0.73    0.28
   9   4   1    3.17    0.46
  -9   4  -1    3.11    0.36
  -9   4   1    2.72    0.32
   9   4  -1    2.48    0.43
   9   5   1    6.80    0.66
  -9   5  -1    6.25    0.48
  -9   5   1    6.18    0.42
   9   5  -1    4.49    0.53
  -9   6  -1   -0.16    0.18
   9   6   1    0.10    0.29
   9   6  -1    0.16    0.29
  -9   6   1   -0.16    0.16
  -9   7  -1    7.37    0.51
   9   7   1    7.08    0.71
  -9   7   1    8.44    0.46
   9   7  -1    8.50    0.78
  -9   8  -1    2.22    0.33
   9   8   1    2.00    0.44
   9   8  -1    2.27    0.46
   9   9   1    2.09    0.49
   9   9  -1    3.73    0.62
   9  10   1    0.29    0.37
   9  10  -1   -0.52    0.25
   9  11   1    0.75    0.44
   9  11  -1    1.17    0.44
   9  12   1    0.17    0.40
   9  12  -1    0.23    0.43
   9  13   1    0.38    0.46
   9  13  -1    0.44    0.47
   9  14   1    0.32    0.45
   9  14  -1    0.95    0.51
  10   0  -1   -0.03    0.25
 -10   0  -1   -0.01    0.23
  10   0   1    0.09    0.23
 -10   1  -1    0.35    0.26
  10  -1  -1    0.13    0.24
  10   1   1    0.43    0.26
  10   1  -1    0.72    0.31
 -10  -1  -1    0.13    0.26
  10  -1   1    0.61    0.29
 -10   1   1    0.04    0.22
  10   2   1    7.16    0.65
 -10   2  -1    7.01    0.52
 -10   2   1    6.80    0.49
  10   2  -1    7.56    0.68
 -10   3  -1    0.37    0.25
  10   3   1    0.54    0.30
  10   3  -1    0.50    0.31
 -10   3   1    0.96    0.26
 -10   4  -1   16.30    0.74
  10   4   1   14.95    0.90
  10   4  -1   15.56    0.91
 -10   4   1   15.74    0.69
  10   5   1    0.81    0.32
 -10   5  -1    1.18    0.28
 -10   5   1    0.98    0.26
  10   5  -1    0.90    0.34
 -10   6  -1    0.40    0.23
  10   6   1    0.41    0.34
  10   6  -1    0.05    0.31
 -10   6   1    0.22    0.22
 -10   7  -1    1.35    0.30
  10   7   1    1.03    0.38
  10   7  -1    0.94    0.37
  10   8   1   35.09    1.54
  10   8  -1   37.03    1.59
  10   9   1    0.11    0.36
  10   9  -1    0.42    0.36
  10  10   1   -0.17    0.35
  10  10  -1    0.09    0.37
  10  11   1    0.21    0.39
  10  11  -1    0.23    0.38
  10  12   1   10.55    1.07
  10  12  -1   12.69    1.18
  10  13   1    0.28    0.45
  10  13  -1    0.38    0.47
 -11   0   1    0.52    0.28
  11   0   1   -0.53    0.19
  11   0  -1   -0.08    0.25
 -11   0  -1   -0.33    0.24
 -11   1  -1    0.09    0.26
  11  -1  -1   -0.04    0.27
  11   1   1   -0.03    0.27
  11  -1   1    0.22    0.29
 -11   1   1    0.00    0.24
 -11  -1  -1   -0.42    0.24
  11   1  -1    0.48    0.31
 -11   2  -1    0.18    0.27
  11   2   1    0.57    0.32
 -11   2   1    0.60    0.28
  11   2  -1    0.03    0.30
 -11   3  -1    9.89    0.64
  11   3   1   10.82    0.78
 -11   3   1   10.58    0.62
  11   3  -1   10.56    0.77
 -11   4  -1    2.45    0.39
  11   4   1    1.57    0.41
 -11   4   1    2.76    0.37
  11   4  -1    1.89    0.43
  11   5   1    3.74    0.54
 -11   5  -1    5.08    0.48
  11   5  -1    4.35    0.60
 -11   5   1    3.97    0.42
 -11   6  -1    1.28    0.31
  11   6   1    1.99    0.47
 -11   6   1    1.49    0.33
  11   6  -1    1.48    0.43
  11   7   1    4.49    0.67
 -11   7  -1    5.09    0.54
  11   7  -1    4.08    0.63
  11   8   1    0.34    0.37
  11   8  -1    0.13    0.38
  11   9   1    0.65    0.42
  11   9  -1    0.01    0.38
  11  10   1    1.44    0.48
  11  10  -1    1.32    0.49
  11  11   1    2.29    0.61
  11  11  -1    1.27    0.55
  11  12   1    0.41    0.45
  11  12  -1    0.30    0.46
 -12   0   1    0.06    0.28
 -12   0  -1   -0.25    0.27
  12   0  -1    0.27    0.30
  12   0   1   -0.26    0.30
 -12   1  -1    7.42    0.67
  12   1   1    7.89    0.76
  12  -1  -1    8.85    0.81
 -12  -1   1    8.47    0.74
  12  -1   1    6.05    0.66
 -12  -1  -1    8.89    0.77
 -12   1   1    8.91    0.65
  12   1  -1    7.40    0.76
  12   2   1    4.76    0.64
 -12   2  -1    3.45    0.48
  12   2  -1    3.28    0.53
 -12   2   1    3.31    0.47
 -12  -2  -1    3.43    0.53
 -12   3  -1    0.60    0.30
  12   3   1    1.52    0.42
  12   3  -1    0.55    0.32
 -12   3   1    1.41    0.34
 -12   4  -1    1.26    0.35
  12   4   1    1.29    0.43
 -12   4   1    1.24    0.32
  12   4  -1    1.70    0.48
  12   5   1    8.55    0.87
 -12   5  -1    8.80    0.64
  12   5  -1    7.46    0.77
 -12   5   1    8.82    0.60
 -12   6  -1   33.68    1.20
  12   6   1   35.90    1.59
  12   6  -1   35.66    1.59
  12   7   1    1.68    0.50
  12   7  -1    1.28    0.46
  12   8   1    0.28    0.39
  12   8  -1    0.33    0.37
  12   9   1    2.49    0.61
  12   9  -1    3.76    0.70
  12  10   1   25.49    1.47
  12  10  -1   24.17    1.46
  12  11   1    2.15    0.57
  12  11  -1    2.61    0.66
  12  12   1    0.36    0.53
  13   0   1    0.23    0.36
 -13   0   1    0.55    0.34
  13   0  -1   -0.02    0.35
 -13   0  -1    0.27    0.33
  13   1   1    0.22    0.33
  13  -1  -1    0.08    0.33
 -13   1  -1    0.24    0.32
 -13  -1   1   -0.26    0.31
 -13  -1  -1   -0.02    0.32
  13   1  -1    0.71    0.35
 -13   1   1   -0.08    0.29
 -13   2  -1   -0.21    0.28
  13   2   1    0.59    0.39
  13   2  -1    0.19    0.31
 -13   2   1    0.40    0.29
 -13  -2  -1    0.45    0.35
  13   3   1    0.19    0.36
 -13   3  -1    0.08    0.32
  13   3  -1    0.23    0.37
 -13   3   1    0.50    0.31
 -13  -3  -1    0.39    0.39
  13   4   1    7.09    0.77
 -13   4  -1    7.95    0.66
 -13   4   1    8.35    0.65
  13   4  -1    8.02    0.86
 -13   5  -1    3.68    0.49
  13   5   1    3.10    0.60
  13   5  -1    4.39    0.70
  13   6   1   -0.08    0.34
  13   6  -1   -0.18    0.31
  13   7   1    0.13    0.39
  13   7  -1    0.66    0.42
  13   8   1    2.60    0.58
  13   8  -1    2.13    0.55
  13   9   1    4.12    0.73
  13   9  -1    2.51    0.64
  13  10   1   -0.03    0.43
  13  10  -1   -0.89    0.38
  14   0  -1   -0.32    0.32
 -14   0  -1    0.53    0.37
 -14   0   1   -0.30    0.30
  14   0   1   -0.17    0.29
 -14  -1   1    0.46    0.38
  14   1   1    0.23    0.38
 -14   1  -1   -0.15    0.31
 -14  -1  -1    0.37    0.39
 -14   1   1    0.73    0.36
  14   1  -1    0.20    0.37
 -14   2  -1    3.02    0.52
  14   2   1    2.54    0.56
 -14  -2   1    2.35    0.53
 -14   2   1    1.63    0.43
  14   2  -1    1.38    0.48
 -14  -2  -1    1.85    0.52
 -14   3  -1    5.03    0.61
  14   3   1    3.85    0.65
 -14   3   1    4.74    0.57
 -14  -3  -1    5.15    0.73
  14   3  -1    3.96    0.66
  14   4   1    1.97    0.55
 -14   4  -1    1.76    0.43
 -14  -4  -1    3.06    0.59
  14   4  -1    1.87    0.55
 -14   4   1    2.45    0.50
  14   5   1    2.94    0.63
  14   5  -1    4.26    0.72
  14   6   1    0.48    0.44
  14   6  -1    0.51    0.44
  14   7   1    5.83    0.82
  14   7  -1    6.81    0.88
  14   8   1    7.98    0.98
  14   8  -1    7.19    0.93
  14   9   1    2.60    0.63
  14   9  -1    2.70    0.68
  15   0   1    0.41    0.42
 -15   0  -1   -0.28    0.36
  15   0  -1   -0.39    0.29
 -15   0   1    0.14    0.38
 -15   1  -1    0.36    0.42
  15   1   1    1.23    0.51
 -15  -1   1    1.38    0.49
  15   1  -1    0.57    0.44
 -15  -1  -1    0.10    0.41
 -15   1   1    0.65    0.40
  15   2   1    1.86    0.56
 -15  -2   1    1.79    0.54
 -15   2  -1    1.50    0.45
 -15   2   1    1.52    0.44
 -15  -2  -1    0.91    0.50
  15   2  -1    1.38    0.53
 -15   3  -1    0.89    0.38
 -15  -3   1    1.00    0.49
  15   3   1   -0.19    0.37
  15   3  -1    0.01    0.37
 -15  -3  -1   -0.33    0.42
 -15   3   1    0.49    0.35
  15   4   1   -0.16    0.40
 -15   4  -1   -0.28    0.35
 -15  -4  -1   -0.60    0.39
  15   4  -1   -0.34    0.33
  15   5   1   -0.27    0.39
 -15  -5  -1   -0.02    0.45
  15   5  -1    0.41    0.47
  15   6   1    2.09    0.60
  15   6  -1    2.72    0.66
  15   7   1   -0.15    0.38
  15   7  -1   -0.19    0.37
  15   8   1    0.39    0.45
  16   0  -1    0.21    0.43
 -16   0  -1   -0.06    0.40
 -16   0   1   -0.18    0.37
 -16  -1   1    0.67    0.44
  16   1   1    0.34    0.44
 -16   1  -1    0.16    0.43
 -16  -1  -1    0.40    0.44
 -16   1   1    0.34    0.41
  16   1  -1    0.08    0.42
 -16  -2   1    0.45    0.45
 -16   2  -1    0.19    0.39
  16   2   1   -0.49    0.40
  16   2  -1    0.12    0.43
 -16   2   1    0.33    0.37
 -16  -2  -1   -0.22    0.45
 -16  -3   1    1.69    0.58
  16   3   1    1.64    0.58
 -16   3  -1    1.55    0.47
  16   3  -1    1.33    0.52
 -16  -3  -1    0.72    0.51
  16   4   1    2.66    0.65
 -16  -4   1    3.44    0.72
  16   4  -1    2.30    0.66
 -16  -4  -1    2.88    0.66
 -16  -5   1    2.84    0.69
  16   5   1    0.82    0.48
 -16  -5  -1    2.45    0.65
  16   5  -1    1.59    0.59
  16   6   1   -0.20    0.40
 -16  -6  -1    0.55    0.56
 -16  -7  -1   -0.28    0.55
 -17   0   1   -0.46    0.37
 -17   0  -1   -0.52    0.43
 -17  -1   1    0.10    0.43
 -17   1  -1    0.08    0.43
 -17   1   1   -0.21    0.39
  17   1  -1    0.18    0.45
 -17  -1  -1    0.54    0.49
 -17   2  -1    0.53    0.44
  17   2   1   -0.57    0.38
 -17  -2   1    0.05    0.46
 -17  -2  -1   -0.03    0.45
  17   2  -1   -0.08    0.52
 -17  -3   1    0.61    0.57
 -17  -3  -1   -0.29    0.50
 -17  -4   1    0.73    0.56
 -17  -4  -1    0.47    0.58
 -17  -5   1    0.82    0.59
 -17  -5  -1    1.25    0.58
   0  -1   2   -0.13    0.05
   0   1  -2   -0.03    0.06
   0  -1  -2   -0.06    0.04
   0   1  -2   -0.02    0.06
   0   2  -2  132.04    2.81
   0  -2   2  129.56    2.80
   0  -3   2   -0.03    0.12
   0   3  -2   -0.22    0.13
   0   4  -2   78.50    1.87
   0   9   2   -0.13    0.25
   0  10   2    7.71    0.67
   0  10  -2    6.78    0.68
   0  11   2   -0.19    0.32
   0  11  -2    0.28    0.38
   0  12   2    5.53    0.67
   0  12  -2    5.55    0.71
   0  13  -2    0.35    0.43
   0  13   2   -0.08    0.38
   0  14   2    0.33    0.43
   0  14  -2    0.24    0.45
   0  15   2   -0.25    0.44
   0  15  -2    0.08    0.46
   0  16   2    4.98    0.80
   0  16  -2    5.00    0.87
   1   0  -2    7.17    0.24
  -1   0  -2    7.94    0.24
  -1   0  -2    8.04    0.25
  -1   0   2    8.20    0.25
   1   1   2  284.01    5.87
  -1  -1   2  300.78    5.92
  -1   1  -2  273.83    5.90
  -1  -1   2  282.83    5.89
  -1   1  -2  294.84    5.91
   1   1  -2  294.02    5.89
   1  -1   2  287.77    5.90
   1   1  -2  272.80    5.91
  -1   1   2  290.21    5.86
  -1  -1  -2  289.33    5.87
  -1   2  -2  113.98    2.40
  -1  -2   2  112.45    2.40
  -1   2  -2  110.42    2.42
   1   2   2  109.28    2.38
  -1  -2  -2  111.97    2.39
   1  -2   2  107.92    2.41
   1   2  -2  113.70    2.40
  -1   3  -2  127.41    2.78
   1   3   2  128.39    2.75
  -1  -3   2  123.20    2.75
   1  -3   2  123.50    2.77
   1   3  -2  127.02    2.76
   1   3  -2  126.90    2.81
   1   4   2   14.84    0.54
   1   4  -2   15.39    0.59
   1   4  -2   14.91    0.55
   1   5   2  136.75    3.11
   1   5  -2  138.78    3.18
   1   6   2   66.16    1.71
   1   6  -2   64.33    1.76
   1   7   2   46.11    1.36
   1   7  -2   44.44    1.40
   1   8   2   10.96    0.64
   1   8  -2   11.59    0.71
   1   9   2    0.43    0.27
   1   9  -2    0.49    0.30
   1  10   2    3.42    0.48
   1  10  -2    3.15    0.51
   1  11   2    8.15    0.73
   1  11  -2    7.21    0.75
   1  12   2    1.46    0.44
   1  12  -2    0.41    0.40
  -1  12   2    0.17    0.40
  -1  13  -2    3.31    0.60
   1  13   2    2.77    0.55
   1  13  -2    4.62    0.68
  -1  13   2    3.80    0.62
  -1  14  -2   -0.83    0.39
   1  14   2   -0.08    0.38
   1  14  -2   -0.28    0.39
  -1  14   2    0.02    0.42
   1  15   2    2.85    0.63
  -1  15  -2    2.47    0.71
  -1  15   2    4.42    0.73
   1  15  -2    3.69    0.73
  -1  16  -2   -0.30    0.54
   1  16   2    0.01    0.46
   1  16  -2   -0.38    0.49
  -1  16   2   -0.28    0.48
  -2   0   2   71.19    1.53
  -2   0  -2   67.77    1.52
  -2   0  -2   67.28    1.52
   2   0  -2   69.33    1.52
   2   0   2   67.41    1.52
  -2   0   2   67.00    1.46
   2   0   2   66.93    1.46
  -2   0  -2   67.34    1.46
   2   0  -2   69.06    1.47
  -2   1  -2   36.53    0.87
  -2   1  -2   37.20    0.90
   2   1   2   36.91    0.85
  -2  -1   2   36.78    0.85
   2   1   2   36.98    0.90
  -2  -1   2   38.25    0.93
   2  -1  -2   35.58    0.88
   2   1  -2   36.69    0.92
  -2   1   2   37.63    0.89
  -2  -1  -2   38.91    0.91
   2  -1   2   37.31    0.87
   2   1  -2   37.10    0.85
  -2  -2   2   84.47    1.87
   2   2   2   87.20    1.92
  -2  -2   2   87.68    1.96
  -2   2  -2   84.81    1.90
  -2   2  -2   86.95    1.90
   2  -2   2   84.05    1.90
   2   2  -2   84.39    1.87
   2   2  -2   84.42    1.95
  -2   2   2   87.83    1.76
  -2  -2  -2   85.14    1.91
   2   3   2    0.81    0.16
   2  -3  -2    0.86    0.08
  -2  -3   2    0.47    0.13
  -2  -3   2    0.65    0.18
  -2   3  -2    0.56    0.14
  -2   3  -2    0.57    0.16
   2  -3   2    0.88    0.17
   2   3  -2    0.47    0.13
  -2  -3  -2    0.72    0.16
   2   3  -2    0.49    0.16
   2   4   2   66.86    1.64
  -2   4  -2   67.13    1.65
  -2   4  -2   64.43    1.57
   2   4  -2   66.77    1.61
   2   4  -2   66.88    1.70
  -2  -4  -2   69.18    1.65
   2   5   2    6.71    0.42
   2   5  -2    7.53    0.46
   2   6   2   22.29    0.82
   2   6  -2   23.42    0.89
   2   7   2    8.17    0.52
   2   7  -2    7.42    0.52
   2   8   2    8.86    0.59
   2   8  -2   10.21    0.66
   2   9   2    2.96    0.41
   2   9  -2    3.40    0.46
   2  10   2   -0.40    0.25
   2  10  -2    0.19    0.28
   2  11   2    1.89    0.42
   2  11  -2    0.44    0.34
   2  12   2    0.22    0.34
   2  12  -2    0.29    0.39
   2  13   2    0.67    0.41
   2  13  -2    1.05    0.43
  -2  14  -2   -0.35    0.48
   2  14   2    0.53    0.43
  -2  14   2   -0.45    0.45
   2  14  -2    0.98    0.48
  -2  15  -2    0.03    0.54
   2  15   2    0.36    0.42
  -2  15   2    0.34    0.52
   2  15  -2    0.27    0.46
  -2  16  -2   -0.95    0.52
   2  16   2    1.00    0.56
   2  16  -2    0.39    0.54
  -2  16   2    0.20    0.56
  -3   0   2  804.57   15.82
   3   0  -2  759.24   15.80
   3   0   2  771.13   15.81
  -3   0  -2  769.61   15.75
   3   0   2  744.98   15.78
  -3   0   2  771.19   15.89
  -3   0  -2  788.26   15.81
  -3   0  -2  775.15   15.80
  -3  -1   2   78.14    1.67
   3  -1  -2   76.88    1.78
   3   1   2   79.18    1.80
  -3   1  -2   79.94    1.77
  -3   1  -2   79.44    1.81
  -3   1  -2   77.82    1.71
  -3  -1   2   81.29    1.83
   3   1   2   78.57    1.67
  -3  -1  -2   80.15    1.81
   3   1  -2   76.00    1.81
   3  -1   2   74.55    1.70
  -3   1   2   79.99    1.79
   3   1  -2   76.50    1.67
  -3  -2   2   18.06    0.50
  -3  -2   2   18.94    0.62
  -3   2  -2   17.64    0.56
  -3   2  -2   17.40    0.54
   3   2   2   18.42    0.60
  -3  -2  -2   18.94    0.60
  -3   2   2   18.80    0.57
   3   2  -2   18.51    0.50
  -3   2   2   19.05    0.46
   3  -2   2   17.20    0.54
   3   2  -2   17.97    0.63
  -3   3  -2    0.59    0.14
  -3  -3   2    0.75    0.14
  -3   3  -2    0.60    0.16
   3  -3  -2    0.83    0.10
   3   3   2    1.03    0.19
  -3   3   2    0.76    0.09
  -3  -3  -2    0.62    0.16
   3   3  -2    0.66    0.13
   3  -3   2    0.63    0.15
   3   3  -2    0.61    0.19
  -3   4  -2   37.12    0.99
  -3   4  -2   39.50    1.08
   3   4   2   35.89    1.07
   3   4  -2   39.77    1.01
   3   4  -2   37.00    1.13
  -3   5  -2    0.07    0.15
   3   5   2    0.35    0.18
   3   5  -2    0.45    0.22
   3   5  -2    0.44    0.18
   3   6   2    0.58    0.21
   3   6  -2    0.22    0.21
   3   7   2    0.27    0.22
   3   7  -2    0.06    0.21
   3   8   2    2.91    0.37
   3   8  -2    2.97    0.42
   3   9   2    0.24    0.25
   3   9  -2    0.30    0.29
   3  10   2    3.02    0.44
   3  10  -2    3.26    0.48
   3  11   2    0.78    0.37
   3  11  -2    0.22    0.35
   3  12   2    1.00    0.39
   3  12  -2    1.75    0.44
   3  13   2    0.20    0.36
   3  13  -2    0.08    0.33
   3  14   2    0.14    0.38
   3  14  -2   -0.26    0.38
   3  15   2    1.12    0.50
   3  15  -2    1.12    0.51
  -3  15   2   -0.34    0.51
   3  16   2    4.67    0.78
  -3  16  -2    4.20    0.86
  -3  16   2    2.97    0.76
   3  16  -2    3.68    0.76
  -4   0   2  995.09   19.97
   4   0   2  973.59   19.96
   4   0   2  957.53   19.80
  -4   0  -2  971.24   19.80
  -4   0  -2 1000.00   19.97
  -4   0   2  946.53   19.91
  -4   0  -2  990.34   19.94
   4   0  -2  967.59   19.96
   4  -1  -2    1.07    0.19
  -4  -1   2    1.28    0.10
  -4  -1   2    1.52    0.23
  -4   1  -2    1.20    0.13
   4   1   2    1.11    0.19
   4   1   2    1.41    0.11
  -4   1  -2    1.26    0.21
  -4   1  -2    1.23    0.19
   4  -1   2    1.31    0.14
   4   1  -2    1.08    0.19
  -4  -1  -2    1.21    0.20
  -4   1   2    1.26    0.18
   4   1  -2    1.27    0.11
  -4   2  -2   21.89    0.63
  -4  -2   2   21.22    0.56
   4   2   2   21.29    0.71
  -4   2  -2   22.09    0.67
  -4   2   2   22.39    0.58
  -4  -2  -2   22.08    0.73
   4   2  -2   22.29    0.57
   4   2  -2   22.28    0.75
   4  -2   2   22.44    0.64
  -4   2   2   21.35    0.69
  -4   3  -2    0.42    0.15
   4   3   2    0.93    0.20
  -4   3  -2    0.66    0.16
  -4   3   2    0.59    0.11
   4   3  -2    0.40    0.12
   4   3  -2    0.49    0.20
  -4   4  -2    1.03    0.18
   4   4   2    1.03    0.22
  -4   4  -2    1.25    0.24
  -4   4   2    0.98    0.12
   4   4  -2    1.09    0.25
   4   4  -2    1.07    0.17
  -4   5  -2   -0.03    0.14
   4   5   2   -0.04    0.16
   4   5  -2    0.29    0.22
   4   5  -2    0.15    0.15
  -4   6  -2   36.95    1.04
   4   6   2   35.90    1.18
   4   6  -2   36.40    1.23
   4   7   2   -0.17    0.18
   4   7  -2    0.08    0.23
   4   8   2   -0.14    0.21
   4   8  -2    0.04    0.25
   4   9   2    0.13    0.26
   4   9  -2    0.18    0.30
   4  10   2    6.44    0.64
   4  10  -2    6.53    0.65
   4  11   2    3.45    0.53
   4  11  -2    4.49    0.62
   4  12   2    0.26    0.35
   4  12  -2    1.32    0.46
   4  13   2   -0.45    0.31
   4  13  -2    0.37    0.40
   4  14   2   -0.05    0.37
   4  14  -2    0.11    0.40
   4  15   2    1.46    0.53
   4  15  -2    0.95    0.50
   4  16   2    4.48    0.77
  -4  16   2    3.36    0.82
   4  16  -2    3.17    0.82
   5   0   2  326.35    6.70
  -5   0   2  319.97    6.70
  -5   0  -2  337.03    6.95
   5   0  -2  330.30    6.98
  -5   0  -2  325.74    6.70
   5   0   2  329.61    6.98
   5   1   2    1.74    0.11
   5   1   2    1.93    0.26
  -5   1  -2    2.04    0.17
  -5   1  -2    1.71    0.24
   5  -1  -2    1.68    0.24
  -5  -1   2    1.52    0.11
   5  -1   2    1.66    0.16
   5  -1   2    1.64    0.25
   5   1  -2    1.59    0.24
  -5   2  -2  144.65    3.23
  -5  -2   2  146.35    3.05
  -5   2  -2  147.16    3.15
   5   2   2  146.82    3.06
   5   2   2  143.48    3.32
   5   2  -2  146.66    3.06
   5   2  -2  144.46    3.35
  -5   2   2  148.99    3.15
  -5   3  -2    1.14    0.19
   5   3   2    0.93    0.21
  -5   3  -2    1.67    0.22
  -5   3   2    1.30    0.16
   5   3  -2    1.48    0.16
   5   3  -2    1.41    0.27
  -5   4  -2   69.15    1.66
   5   4   2   68.54    1.80
   5   4  -2   67.79    1.60
  -5   4   2   67.28    1.53
   5   4  -2   67.29    1.84
  -5   5  -2   13.33    0.54
   5   5   2   13.28    0.65
   5   5  -2   12.10    0.65
   5   5  -2   14.27    0.54
  -5   5   2   13.16    0.43
   5   6   2   58.43    1.72
  -5   6  -2   59.71    1.54
   5   6  -2   61.71    1.79
   5   7   2    1.23    0.30
   5   7  -2    1.60    0.35
   5   8   2    0.08    0.23
   5   8  -2    0.03    0.25
   5   9   2    0.40    0.28
   5   9  -2    1.13    0.37
   5  10   2    2.99    0.49
   5  10  -2    2.36    0.48
   5  11   2   -0.08    0.29
   5  11  -2   -0.15    0.31
   5  12   2    4.51    0.65
   5  12  -2    5.74    0.73
   5  13   2   -0.43    0.29
   5  13  -2   -0.10    0.35
   5  14   2    4.04    0.66
   5  14  -2    3.16    0.62
   5  15   2    0.77    0.51
   5  15  -2    0.11    0.45
   5  16   2    2.90    0.68
  -6   0  -2    0.58    0.08
   6   0  -2    0.55    0.22
  -6   0  -2    0.85    0.23
   6   0   2    0.43    0.20
  -6   0   2    0.44    0.08
   6  -1  -2   74.39    1.94
   6   1   2   73.36    1.95
  -6   1  -2   78.16    1.69
  -6   1  -2   78.45    1.89
   6  -1   2   77.08    1.97
   6   1  -2   77.09    1.97
   6   2   2    8.41    0.49
   6   2   2    8.42    0.26
  -6   2  -2    8.32    0.43
  -6   2  -2    7.91    0.35
   6  -2  -2    8.57    0.50
   6   2  -2    8.24    0.50
   6   2  -2    8.57    0.26
  -6   2   2    9.05    0.39
   6   3   2   37.12    1.18
  -6   3  -2   37.53    1.03
  -6   3  -2   37.05    1.07
  -6   3   2   37.41    0.98
   6   3  -2   39.53    0.92
   6   3  -2   38.61    1.22
   6   4   2    0.74    0.24
  -6   4  -2    0.76    0.19
   6   4  -2    0.59    0.14
  -6   4   2    0.44    0.14
   6   4  -2    0.88    0.25
   6   5   2    0.33    0.22
  -6   5  -2    0.02    0.15
  -6   5   2    0.16    0.11
   6   5  -2    0.18    0.22
   6   5  -2    0.15    0.13
   6   6   2    0.26    0.22
  -6   6  -2    0.44    0.19
   6   6  -2    0.20    0.25
  -6   6   2    0.46    0.14
  -6   7  -2    5.35    0.40
   6   7   2    5.40    0.53
   6   7  -2    6.38    0.62
   6   8   2    0.28    0.27
   6   8  -2    0.04    0.26
   6   9   2    1.46    0.39
   6   9  -2    1.42    0.41
   6  10   2    0.31    0.33
   6  10  -2    0.50    0.37
   6  11   2    0.31    0.34
   6  11  -2   -0.34    0.32
   6  12   2    0.16    0.36
   6  12  -2    0.95    0.46
   6  13   2    0.42    0.40
   6  13  -2    0.66    0.44
   6  14   2    0.61    0.46
   6  14  -2    0.65    0.45
   6  15   2    0.21    0.43
   6  15  -2    0.44    0.51
   7   0  -2  109.53    2.72
  -7   0  -2  110.19    2.67
   7   0   2  113.47    2.75
  -7   1  -2   69.79    1.80
   7   1   2   69.24    1.88
  -7   1  -2   69.92    1.55
   7  -1  -2   68.34    1.87
   7   1  -2   71.09    1.90
   7  -1   2   70.24    1.89
  -7   2  -2   51.34    1.42
   7  -2  -2   51.72    1.52
  -7   2  -2   53.07    1.28
   7   2   2   52.59    1.55
   7   2  -2   54.32    1.56
  -7   2   2   52.37    1.35
   7   3   2   16.93    0.45
   7   3   2   16.11    0.45
  -7   3  -2   15.84    0.64
   7   3   2   16.39    0.76
  -7   3  -2   16.72    0.58
  -7   3   2   16.60    0.58
   7   3  -2   16.54    0.78
   7   3  -2   16.05    0.44
   7   4   2   35.30    0.88
   7   4   2   33.86    1.18
  -7   4  -2   33.64    1.02
  -7   4   2   31.97    0.91
   7   4  -2   33.12    1.20
   7   4  -2   33.55    0.86
   7   5   2   17.12    0.83
   7   5   2   16.73    0.58
  -7   5  -2   17.22    0.67
   7   5  -2   17.84    0.59
   7   5  -2   18.35    0.88
  -7   5   2   16.06    0.56
  -7   6  -2   12.55    0.58
   7   6   2   13.48    0.76
   7   6  -2   11.99    0.76
  -7   6   2   13.33    0.48
  -7   7  -2    0.35    0.21
   7   7   2    0.36    0.27
   7   7  -2    0.16    0.30
  -7   8  -2    3.16    0.36
   7   8   2    2.94    0.49
   7   8  -2    2.92    0.48
   7   9   2    0.27    0.30
   7   9  -2    0.68    0.34
   7  10   2    5.37    0.65
   7  10  -2    5.11    0.67
   7  11   2    2.87    0.54
   7  11  -2    2.21    0.49
   7  12   2    6.09    0.76
   7  12  -2    5.46    0.77
   7  13   2    0.10    0.38
   7  13  -2   -0.25    0.39
   7  14   2    3.60    0.69
   7  14  -2    2.24    0.59
   7  15   2    1.71    0.60
   7  15  -2    1.18    0.64
   8   0   2    9.21    0.60
  -8   0  -2   10.47    0.59
   8   0  -2   11.91    0.65
   8  -1  -2   10.06    0.59
  -8   1  -2   10.33    0.56
  -8   1  -2    9.88    0.33
   8   1   2   10.49    0.63
  -8   1   2   10.34    0.33
   8  -1   2   10.58    0.63
  -8  -1  -2    9.99    0.58
  -8   1   2    9.85    0.34
   8   1  -2   10.20    0.62
   8   2   2   20.00    0.89
   8  -2  -2   19.64    0.86
  -8   2  -2   20.32    0.80
  -8   2  -2   21.67    0.63
  -8   2   2   21.08    0.62
   8   2  -2   20.84    0.90
  -8   2   2   19.56    0.72
  -8   3  -2    2.31    0.32
  -8   3  -2    2.60    0.26
   8   3   2    1.86    0.33
  -8   3   2    2.49    0.28
  -8   3   2    2.93    0.27
   8   3  -2    2.81    0.41
  -8   4  -2    0.11    0.19
   8   4   2    0.06    0.09
   8   4   2   -0.11    0.21
   8   4   2    0.12    0.09
  -8   4   2    0.19    0.16
   8   4  -2   -0.03    0.20
   8   4  -2    0.08    0.09
   8   5   2    5.52    0.55
   8   5   2    6.05    0.31
  -8   5  -2    5.11    0.44
   8   5  -2    5.51    0.58
   8   5  -2    5.32    0.30
  -8   5   2    5.03    0.34
   8   6   2   10.42    0.53
  -8   6  -2    9.67    0.54
   8   6   2   11.16    0.74
  -8   6   2    9.77    0.45
   8   6  -2    8.96    0.68
   8   6  -2    9.54    0.51
  -8   7  -2    0.18    0.20
   8   7   2    0.03    0.24
  -8   7   2   -0.11    0.14
   8   7  -2    0.38    0.31
  -8   8  -2    3.38    0.38
   8   8   2    2.83    0.46
   8   8  -2    2.17    0.44
   8   9   2    1.45    0.40
   8   9  -2    2.65    0.51
   8  10   2    0.13    0.31
   8  10  -2    0.16    0.37
   8  11   2   -0.43    0.30
   8  11  -2   -0.24    0.32
   8  12   2    0.59    0.39
   8  12  -2    0.11    0.38
   8  13   2   -0.35    0.36
   8  13  -2    0.07    0.43
   8  14   2    0.49    0.48
   8  14  -2    0.22    0.44
  -9   0  -2   24.72    0.97
   9   0   2   25.98    1.06
   9   0  -2   25.40    1.04
  -9   1  -2   22.05    0.89
  -9   1  -2   22.88    0.57
   9  -1  -2   23.20    0.98
   9   1   2   23.61    1.00
  -9  -1  -2   21.81    0.93
  -9   1   2   23.39    0.58
   9   1  -2   22.15    0.97
   9  -1   2   22.78    0.99
  -9   1   2   22.84    0.57
  -9   1   2   23.48    0.87
   9   2   2    5.05    0.51
  -9   2  -2    5.48    0.29
  -9   2  -2    5.99    0.50
   9  -2  -2    5.11    0.51
  -9   2   2    5.46    0.29
   9   2  -2    5.31    0.55
  -9   2   2    5.70    0.42
   9   3   2   13.18    0.77
  -9   3  -2   14.23    0.53
  -9   3  -2   14.05    0.67
  -9   3   2   13.96    0.53
   9   3  -2   13.26    0.78
  -9   3   2   12.15    0.57
  -9   4  -2    4.29    0.43
   9   4   2    4.60    0.50
   9   4  -2    4.93    0.56
  -9   4   2    4.61    0.37
   9   5   2    1.81    0.40
  -9   5  -2    1.64    0.31
   9   5   2    2.19    0.20
  -9   5   2    2.42    0.28
   9   5  -2    0.93    0.37
  -9   6  -2    4.02    0.41
   9   6   2    4.30    0.56
  -9   6   2    3.96    0.33
   9   6  -2    3.21    0.48
   9   7   2    3.61    0.55
  -9   7  -2    3.14    0.39
   9   7  -2    3.85    0.58
   9   8   2    0.44    0.33
  -9   8  -2    0.36    0.25
   9   8  -2   -0.06    0.31
   9   9   2    1.26    0.40
   9   9  -2    0.93    0.41
   9  10   2    3.53    0.58
   9  10  -2    2.78    0.57
   9  11   2    0.30    0.41
   9  11  -2    2.21    0.57
   9  12   2    0.36    0.39
   9  12  -2    0.27    0.42
   9  13   2    0.46    0.42
   9  13  -2    0.09    0.43
   9  14   2    0.38    0.48
   9  14  -2    0.47    0.80
 -10   0  -2   18.34    0.87
  10   0  -2   18.97    0.95
  10   0   2   19.59    0.94
 -10   1  -2    0.01    0.24
  10   1   2   -0.15    0.23
  10  -1  -2    0.24    0.23
  10  -1   2   -0.29    0.19
  10   1  -2   -0.13    0.22
 -10  -1  -2   -0.18    0.22
 -10   1   2   -0.16    0.20
  10  -2  -2    1.75    0.35
 -10   2  -2    1.92    0.36
  10   2   2    1.91    0.37
 -10   2   2    1.76    0.31
 -10   2   2    2.01    0.20
  10   2  -2    2.09    0.40
  10   3   2    0.36    0.30
 -10   3  -2    0.29    0.25
  10   3  -2    0.34    0.30
 -10   3   2    0.03    0.20
 -10   4  -2    8.61    0.58
  10   4   2    7.97    0.71
 -10   4   2    9.33    0.52
  10   4  -2    9.56    0.71
  10   5   2    1.25    0.36
 -10   5  -2    2.46    0.36
 -10   5   2    2.41    0.32
  10   5  -2    2.61    0.49
  10   6   2   -0.15    0.29
 -10   6  -2   -0.10    0.23
 -10   6   2    0.00    0.20
  10   6  -2   -0.24    0.28
  10   7   2    0.02    0.31
 -10   7  -2   -0.19    0.22
  10   7  -2   -0.52    0.24
 -10   8  -2    4.91    0.48
  10   8   2    4.33    0.62
  10   8  -2    6.10    0.74
  10   9   2   -0.08    0.32
  10   9  -2   -0.31    0.29
  10  10   2    0.21    0.37
  10  10  -2    0.44    0.44
  10  11   2    0.21    0.41
  10  11  -2   -0.59    0.38
  10  12   2    0.48    0.41
  10  12  -2   -0.33    0.33
  10  13   2    0.72    0.46
  10  13  -2    1.09    0.52
  11   0   2   -0.03    0.24
 -11   0  -2   -0.31    0.25
  11   0  -2   -0.06    0.25
  11   1   2   22.48    1.08
  11  -1  -2   21.09    1.06
 -11   1  -2   21.71    0.97
  11  -1   2   21.53    1.04
  11   1  -2   21.89    1.05
 -11  -1  -2   22.35    1.02
 -11   1   2   20.02    0.89
 -11   2  -2    7.08    0.61
  11   2   2    6.20    0.66
 -11   2   2    7.25    0.55
  11   2  -2    8.20    0.74
 -11  -2  -2    6.93    0.68
  11   3   2   12.71    0.84
 -11   3  -2   13.02    0.75
  11   3  -2   14.77    0.89
 -11   3   2   15.34    0.71
 -11   4  -2    0.59    0.30
  11   4   2    0.72    0.32
  11   4  -2    1.05    0.36
 -11   4   2    0.77    0.26
  11   5   2    2.43    0.47
 -11   5  -2    2.64    0.40
 -11   5   2    3.07    0.36
  11   5  -2    2.10    0.44
  11   6   2    6.36    0.73
 -11   6  -2    8.36    0.59
  11   6  -2    7.22    0.75
  11   7   2    7.18    0.76
 -11   7  -2    6.83    0.57
  11   7  -2    6.86    0.78
  11   8   2    0.75    0.42
  11   8  -2    0.68    0.43
  11   9   2    1.14    0.45
  11   9  -2    0.56    0.40
  11  10   2    0.34    0.40
  11  10  -2    0.02    0.42
  11  11   2    0.63    0.44
  11  11  -2    0.74    0.46
  11  12   2    0.08    0.45
  11  12  -2   -0.23    0.41
  11  13   2    1.15    0.84
 -12   0   2    3.33    0.47
  12   0  -2    3.66    0.53
  12   0   2    4.23    0.57
 -12   0  -2    4.31    0.56
 -12   1  -2    4.25    0.53
  12   1   2    3.94    0.57
  12  -1  -2    3.98    0.57
 -12  -1  -2    3.13    0.51
  12   1  -2    3.50    0.57
 -12   1   2    4.54    0.52
  12   2   2    8.73    0.81
 -12   2  -2    9.40    0.70
 -12   2   2    9.28    0.64
 -12  -2  -2    8.67    0.75
  12   2  -2    7.55    0.73
  12   3   2    0.54    0.36
 -12   3  -2    0.42    0.31
 -12  -3  -2    0.41    0.36
 -12   3   2    0.16    0.26
  12   3  -2    0.49    0.34
  12   4   2    0.45    0.34
 -12   4  -2    0.20    0.29
 -12   4   2    0.54    0.26
  12   4  -2    0.67    0.38
 -12   5  -2    3.35    0.46
  12   5   2    3.31    0.57
  12   5  -2    2.98    0.54
 -12   5   2    3.43    0.66
  12   6   2   14.26    1.02
 -12   6  -2   12.81    0.75
  12   6  -2   16.47    1.09
  12   7   2    1.10    0.42
  12   7  -2    0.63    0.46
  12   8   2   -0.51    0.32
  12   8  -2   -0.06    0.35
  12   9   2    1.21    0.48
  12   9  -2    1.60    0.52
  12  10   2    1.16    0.51
  12  10  -2    0.84    0.49
  12  11   2    0.14    0.43
  12  11  -2   -0.16    0.42
  12  12   2    0.21    0.46
 -13   0   2   18.03    0.98
  13   0   2   20.84    1.14
  13   0  -2   20.28    1.15
 -13   0  -2   21.00    1.06
 -13  -1   2   13.35    0.87
  13   1   2   14.46    1.01
  13  -1  -2   14.91    1.01
 -13   1  -2   15.65    0.92
  13   1  -2   14.17    1.01
 -13  -1  -2   14.20    0.92
 -13   1   2   15.00    0.84
 -13   2  -2    0.68    0.37
  13   2   2    2.30    0.53
 -13  -2  -2    0.95    0.40
 -13   2   2    1.86    0.40
  13   2  -2    0.56    0.36
 -13   3  -2    3.42    0.52
  13   3   2    3.23    0.59
 -13  -3  -2    3.47    0.58
 -13   3   2    3.76    0.48
  13   3  -2    3.63    0.62
  13   4   2    9.07    0.91
 -13   4  -2    8.99    0.73
 -13  -4  -2    8.78    0.83
  13   4  -2    8.48    0.86
 -13   4   2    8.68    0.64
 -13   5  -2    5.41    0.58
  13   5   2    5.12    0.72
  13   5  -2    4.64    0.72
 -13   6  -2    0.60    0.35
  13   6   2    0.58    0.43
  13   6  -2    1.18    0.48
  13   7   2    0.49    0.42
  13   7  -2    0.36    0.45
  13   8   2   -0.19    0.38
  13   8  -2    0.40    0.45
  13   9   2   -0.05    0.40
  13   9  -2    0.32    0.46
  13  10   2    0.60    0.48
  13  10  -2    0.85    0.47
  13  11   2    1.13    0.63
 -14   0  -2    3.39    0.57
  14   0   2    1.84    0.52
 -14   0   2    1.27    0.44
  14   0  -2    2.13    0.55
 -14   1  -2    2.54    0.51
  14   1   2    2.82    0.60
 -14  -1   2    2.34    0.49
  14  -1  -2    2.67    0.53
 -14   1   2    2.70    0.50
 -14  -1  -2    1.47    0.49
  14   1  -2    3.07    0.59
  14   2   2    3.59    0.61
 -14   2  -2    3.17    0.52
  14   2  -2    3.06    0.58
 -14   2   2    3.13    0.48
 -14  -2  -2    4.55    0.68
 -14   3  -2    2.44    0.48
  14   3   2    2.28    0.57
 -14   3   2    3.13    0.47
 -14  -3  -2    2.44    0.57
  14   3  -2    3.01    0.57
 -14   4  -2    1.30    0.42
  14   4   2    2.16    0.56
  14   4  -2    1.42    0.51
 -14  -4  -2    2.00    0.56
  14   5   2   -0.27    0.32
 -14   5  -2    0.63    0.34
 -14  -5  -2    0.12    0.43
  14   5  -2    0.18    0.42
  14   6   2   -0.34    0.35
  14   6  -2   -0.10    0.37
  14   7   2    1.61    0.53
  14   7  -2    0.96    0.48
  14   8   2    0.54    0.46
  14   8  -2    0.41    0.40
  14   9   2   -0.17    0.41
  14   9  -2   -0.22    0.44
 -15   0   2    0.98    0.45
  15   0  -2    1.24    0.50
 -15   0  -2    1.15    0.47
 -15   1  -2    0.05    0.38
 -15  -1   2   -0.12    0.38
  15   1   2   -0.15    0.37
 -15   1   2    0.72    0.38
  15   1  -2    0.14    0.37
 -15  -1  -2    0.11    0.43
 -15   2  -2   11.44    0.86
  15   2   2   11.41    1.09
 -15  -2   2   13.22    1.06
  15   2  -2    9.79    0.98
 -15   2   2   10.80    0.82
 -15  -2  -2   12.70    1.07
 -15   3  -2    0.32    0.33
  15   3   2    0.28    0.36
  15   3  -2   -0.14    0.38
 -15  -3  -2    0.25    0.48
  15   4   2   -0.23    0.33
 -15   4  -2   -0.59    0.31
 -15  -4  -2    0.22    0.45
  15   4  -2    0.09    0.41
  15   5   2   -0.08    0.43
  15   5  -2    0.76    0.46
 -15  -5  -2   -0.47    0.42
  15   6   2    4.21    0.78
  15   6  -2    2.69    0.65
 -15  -6  -2    2.93    0.67
  15   7   2   -0.02    0.38
  15   7  -2    0.19    0.47
  15   8   2   -0.05    0.41
 -16   0  -2    6.78    0.81
  16   0  -2    5.84    0.83
 -16   0   2    7.06    0.80
 -16   1  -2    0.72    0.45
  16   1   2    0.55    0.48
 -16  -1   2    0.07    0.42
 -16   1   2   -0.04    0.37
  16   1  -2    0.00    0.45
 -16  -1  -2    0.16    0.45
  16   2   2    0.94    0.56
 -16  -2   2    2.76    0.62
 -16   2  -2    1.46    0.49
 -16  -2  -2    0.46    0.50
  16   2  -2    1.81    0.57
 -16  -3   2    1.17    0.53
 -16   3  -2    0.45    0.41
  16   3   2    0.84    0.48
 -16  -3  -2    0.54    0.50
  16   3  -2    0.42    0.47
  16   4   2    3.58    0.66
 -16  -4   2    3.11    0.69
 -16  -4  -2    2.45    0.66
  16   4  -2    4.41    0.79
  16   5   2    0.23    0.47
 -16  -5  -2    0.23    0.50
  16   5  -2    0.36    0.49
  16   6   2    1.63    0.65
 -16  -6  -2    1.18    0.62
 -16  -7  -2    0.93    0.64
 -17   0  -2   13.64    1.14
 -17   0   2   12.00    1.06
 -17  -1   2    3.17    0.65
 -17   1  -2    1.84    0.55
 -17  -1  -2    3.41    0.68
 -17   1   2    3.37    0.97
  17   1  -2    3.29    0.74
 -17   2  -2    0.16    0.43
  17   2   2    0.85    0.57
 -17  -2   2    0.68    0.52
 -17  -2  -2    0.17    0.50
  17   2  -2   -0.06    0.79
 -17  -3   2    0.56    0.53
 -17  -3  -2    1.98    0.64
 -17  -4   2    5.54    0.88
 -17  -4  -2    6.44    0.93
   0   0  -3   -0.06    0.08
   0   0   3   -0.23    0.09
   0   0  -3   -0.35    0.08
   0   1  -3    0.06    0.09
   0  -1   3   -0.07    0.09
   0   1   3    0.09    0.07
   0  -1  -3   -0.05    0.06
   0   1  -3   -0.03    0.09
   0   1   3   -0.01    0.08
   0   2  -3   12.49    0.43
   0   3  -3    0.04    0.13
   0  -3   3   -0.11    0.13
   0   4  -3    7.36    0.40
   0  -4   3    7.53    0.40
   0  -5   3    0.17    0.17
   0   8   3   17.74    0.79
   0   9   3   -0.15    0.25
   0  10  -3   35.40    1.39
   0  10   3   34.81    1.30
   0  11   3    0.13    0.33
   0  11  -3   -0.02    0.36
   0  12   3    0.56    0.39
   0  12  -3    0.49    0.42
   0  13   3   -0.40    0.33
   0  13  -3   -0.25    0.39
   0  14  -3    0.63    0.45
   0  14   3    0.72    0.43
   0  15  -3   -0.11    0.45
   0  15   3   -0.17    0.43
   0  16   3    0.22    0.48
   0  16  -3   -0.76    0.46
   1   0  -3   -0.09    0.06
  -1   0   3   -0.02    0.06
  -1   0  -3    0.06    0.09
  -1   0  -3   -0.14    0.08
   1   0  -3   -0.03    0.08
   1   0   3   -0.06    0.08
  -1   0   3   -0.12    0.06
  -1   1  -3    0.64    0.13
  -1   1  -3    0.39    0.11
   1  -1  -3    0.58    0.07
   1   1   3    0.47    0.11
   1  -1  -3    0.48    0.07
   1   1   3    0.51    0.08
  -1  -1   3    0.83    0.14
  -1  -1   3    0.57    0.12
  -1   1   3    0.60    0.08
   1   1  -3    0.46    0.11
   1  -1   3    0.39    0.11
  -1  -1  -3    0.38    0.08
  -1   1   3    0.73    0.07
  -1  -1  -3    0.45    0.11
   1   1  -3    0.30    0.11
  -1   2  -3   24.34    0.67
   1   2   3   23.74    0.61
  -1  -2   3   23.19    0.66
   1  -2  -3   25.44    0.53
   1   2  -3   24.02    0.66
   1   2  -3   24.14    0.69
  -1  -2  -3   25.31    0.62
  -1   3  -3   51.83    1.29
   1   3   3   52.54    1.24
  -1  -3   3   51.52    1.28
  -1   3  -3   51.54    1.26
   1  -3   3   51.38    1.29
   1   3  -3   53.53    1.28
   1   3  -3   51.98    1.32
  -1   4  -3    7.23    0.38
  -1  -4   3    7.14    0.38
   1   4   3    6.76    0.35
   1   4  -3    6.82    0.41
   1   4  -3    7.30    0.38
   1  -4   3    6.64    0.37
  -1  -5   3  154.96    3.52
   1   5   3  158.00    3.47
   1   5  -3  156.58    3.58
   1   6   3   29.60    0.95
   1   6  -3   29.73    1.02
   1   7   3   82.00    2.07
   1   7  -3   78.50    2.15
   1   8   3    0.30    0.23
   1   8  -3    0.04    0.26
   1   9   3   34.82    1.22
   1   9  -3   31.52    1.24
   1  10   3   16.85    0.88
   1  10  -3   16.07    0.96
   1  11   3   27.81    1.19
   1  11  -3   26.12    1.26
  -1  11   3   26.90    1.21
   1  12   3   -0.30    0.29
  -1  12   3   -0.08    0.35
   1  12  -3    0.08    0.33
  -1  13  -3    9.01    0.94
   1  13   3    7.82    0.79
  -1  13   3    7.40    0.78
   1  13  -3    8.77    0.90
  -1  14  -3    3.20    0.68
   1  14   3    4.49    0.68
   1  14  -3    2.65    0.59
  -1  14   3    3.61    0.65
   1  15   3    0.66    0.49
  -1  15  -3    1.35    0.57
  -1  15   3   -0.07    0.46
   1  15  -3    0.41    0.48
  -1  16  -3    0.51    0.58
   1  16   3    0.98    0.55
  -1  16   3    0.18    0.54
   1  16  -3    0.63    0.58
  -2   0  -3   -0.05    0.09
   2   0   3    0.05    0.09
  -2   0  -3   -0.02    0.09
   2   0   3    0.10    0.09
  -2   0  -3    0.01    0.12
  -2   0   3    0.06    0.09
   2   0  -3    0.03    0.09
   2   0  -3    0.14    0.09
  -2   0   3    0.02    0.08
  -2  -1   3   61.21    1.40
   2   1   3   63.18    1.41
  -2  -1   3   63.46    1.46
   2   1   3   62.78    1.42
   2  -1  -3   61.54    1.40
  -2   1  -3   63.31    1.42
  -2   1  -3   62.18    1.45
  -2  -1  -3   65.75    1.42
   2   1  -3   60.61    1.45
  -2   1   3   64.32    1.41
   2  -1   3   61.24    1.42
   2   1  -3   62.76    1.40
  -2  -1  -3   65.76    1.47
  -2  -2   3   14.48    0.46
   2   2   3   14.07    0.46
  -2  -2   3   14.45    0.51
  -2   2  -3   14.39    0.48
  -2   2  -3   14.05    0.47
  -2   2   3   13.68    0.43
   2   2  -3   14.42    0.52
   2  -2   3   14.66    0.48
   2   2  -3   14.88    0.46
  -2  -2  -3   14.20    0.46
  -2   3  -3    0.25    0.14
  -2  -3   3    0.30    0.18
   2   3   3    0.24    0.13
  -2   3  -3    0.19    0.14
  -2  -3   3    0.27    0.13
   2  -3   3    0.13    0.13
   2   3  -3    0.35    0.16
  -2  -3  -3    0.17    0.13
   2   3  -3    0.14    0.12
   2   4   3    1.85    0.22
  -2   4  -3    1.71    0.22
  -2  -4   3    2.12    0.23
   2  -4  -3    1.90    0.12
  -2   4  -3    1.36    0.21
   2   4  -3    1.39    0.20
   2   4  -3    1.49    0.25
  -2  -4  -3    2.18    0.24
   2  -4   3    1.87    0.24
   2   5   3    0.41    0.18
   2   5  -3    1.05    0.24
   2   6   3   21.05    0.79
   2   6  -3   23.03    0.87
   2   7   3    2.28    0.31
   2   7  -3    2.66    0.38
   2   8   3   31.10    1.09
   2   8  -3   28.32    1.12
   2   9   3    3.15    0.42
   2   9  -3    4.08    0.51
   2  10   3    1.76    0.38
   2  10  -3    1.20    0.36
   2  11   3    5.11    0.59
   2  11  -3    5.09    0.61
   2  12   3    3.01    0.52
   2  12  -3    2.12    0.54
   2  13   3   -0.48    0.30
  -2  13   3   -0.14    0.39
   2  13  -3   -0.06    0.37
  -2  14  -3    0.33    0.52
   2  14   3    0.84    0.42
   2  14  -3    0.87    0.49
  -2  14   3    0.33    0.47
   2  15   3    0.89    0.48
  -2  15  -3    0.94    0.59
  -2  15   3    0.06    0.48
   2  15  -3    1.04    0.53
   2  16   3    0.77    0.50
  -2  16  -3    0.72    0.62
   2  16  -3    2.28    0.67
  -2  16   3   -0.40    0.49
  -3   0   3    0.00    0.08
   3   0   3    0.07    0.12
  -3   0  -3    0.01    0.13
  -3   0  -3    0.14    0.13
   3   0   3   -0.11    0.09
   3   0  -3    0.02    0.09
  -3   0  -3   -0.13    0.09
  -3   0   3   -0.10    0.10
   3   0  -3    0.07    0.12
   3   1   3   19.74    0.61
  -3  -1   3   20.13    0.64
   3   1   3   20.63    0.54
  -3   1  -3   20.62    0.57
  -3   1  -3   20.24    0.62
  -3   1  -3   20.29    0.64
   3  -1  -3   20.64    0.61
  -3  -1   3   20.64    0.54
   3  -1   3   19.87    0.57
  -3  -1  -3   21.75    0.63
   3   1  -3   20.67    0.65
   3   1  -3   20.37    0.54
  -3  -1  -3   20.41    0.64
  -3   1   3   20.87    0.61
  -3  -2   3   52.31    1.33
   3   2   3   50.71    1.28
  -3   2  -3   53.01    1.26
  -3   2  -3   53.78    1.28
  -3  -2   3   52.62    1.21
   3   2  -3   53.68    1.22
  -3  -2  -3   52.77    1.29
   3  -2   3   50.75    1.25
  -3   2   3   51.56    1.26
   3   2  -3   50.28    1.33
   3   3   3    2.39    0.24
  -3   3  -3    2.15    0.24
  -3  -3   3    2.68    0.22
  -3   3  -3    2.55    0.25
   3  -3   3    2.07    0.23
   3   3  -3    1.74    0.24
  -3  -3  -3    2.08    0.23
   3   3  -3    2.20    0.21
   3   4   3   46.99    1.25
  -3   4  -3   49.43    1.36
  -3   4  -3   45.28    1.20
  -3  -4   3   45.78    1.20
   3   4  -3   46.81    1.33
   3   4  -3   47.02    1.21
   3  -4   3   46.78    1.26
  -3   5  -3   14.19    0.55
   3   5   3   13.89    0.59
   3   5  -3   12.78    0.65
   3   6   3    6.68    0.45
   3   6  -3    7.81    0.53
   3   7   3    6.39    0.48
   3   7  -3    6.26    0.55
   3   8   3   71.82    1.98
   3   8  -3   69.34    2.05
   3   9   3    0.34    0.25
   3   9  -3    0.54    0.32
   3  10   3    0.11    0.28
   3  10  -3    0.61    0.33
   3  11   3    9.85    0.76
   3  11  -3   10.89    0.86
   3  12   3   12.57    0.90
   3  12  -3   13.91    0.99
   3  13   3    1.56    0.45
   3  13  -3    0.82    0.42
   3  14   3   -0.04    0.38
   3  14  -3    0.76    0.49
   3  15   3    0.73    0.44
   3  15  -3    1.14    0.52
  -3  15   3    0.30    0.52
  -3  16  -3    2.28    0.71
   3  16   3    2.52    0.63
  -3  16   3    2.00    0.70
   3  16  -3    1.42    0.57
  -4   0  -3   -0.08    0.15
  -4   0   3   -0.02    0.13
  -4   0  -3    0.24    0.14
  -4   0   3    0.00    0.08
   4   0   3    0.18    0.09
  -4   0  -3    0.01    0.09
   4   0  -3   -0.26    0.12
   4   0   3   -0.18    0.13
   4  -1  -3   19.61    0.65
  -4   1  -3   19.54    0.65
  -4  -1   3   21.49    0.70
   4   1   3   20.23    0.53
   4   1   3   20.70    0.68
  -4  -1   3   19.37    0.53
  -4   1  -3   19.94    0.74
  -4   1  -3   20.25    0.57
   4   1  -3   19.21    0.67
  -4  -1  -3   22.00    0.69
   4  -1   3   19.34    0.56
  -4   1   3   20.00    0.65
  -4  -1  -3   20.08    0.68
   4   1  -3   20.16    0.53
  -4   2  -3    2.67    0.25
  -4  -2   3    2.33    0.18
   4   2   3    2.54    0.19
  -4   2  -3    2.72    0.22
   4   2   3    2.20    0.24
  -4  -2  -3    2.40    0.25
   4  -2   3    2.31    0.21
   4   2  -3    2.54    0.19
   4   2  -3    2.61    0.29
  -4   2   3    2.03    0.22
  -4   3  -3    8.69    0.40
  -4   3  -3    9.10    0.42
  -4  -3   3    8.55    0.36
   4   3   3    8.65    0.45
   4  -3   3    9.04    0.42
  -4   3   3    9.31    0.28
   4   3  -3    9.26    0.37
  -4   4  -3    3.12    0.28
  -4  -4   3    2.73    0.25
   4   4   3    2.22    0.28
  -4   4   3    3.26    0.16
   4   4  -3    2.74    0.25
   4   4  -3    2.88    0.34
  -4   5  -3    9.92    0.46
   4   5   3   11.99    0.57
   4   5  -3   10.78    0.59
   4   5  -3    9.41    0.63
   4   6   3    1.11    0.25
  -4   6  -3    0.76    0.21
   4   6  -3    0.61    0.27
   4   7   3    4.47    0.43
   4   7  -3    4.67    0.48
   4   8   3   11.86    0.70
   4   8  -3   11.97    0.73
   4   9   3    2.01    0.37
   4   9  -3    1.73    0.38
   4  10   3    0.27    0.30
   4  10  -3    0.59    0.37
   4  11   3    2.91    0.49
   4  11  -3    3.25    0.55
   4  12   3    2.34    0.49
   4  12  -3    2.90    0.57
   4  13   3    1.55    0.46
   4  13  -3    1.27    0.48
   4  14   3    2.84    0.56
   4  14  -3    2.69    0.65
   4  15   3   -0.15    0.35
   4  15  -3    0.69    0.50
   4  16   3    1.08    0.55
  -4  16   3   -0.88    0.52
   5   0   3   -0.05    0.09
   5   0   3    0.07    0.16
  -5   0  -3   -0.38    0.14
  -5   0   3   -0.13    0.07
  -5   0  -3    0.05    0.09
   5   0  -3   -0.02    0.14
   5   1   3    2.07    0.27
   5  -1  -3    2.36    0.27
  -5   1  -3    2.63    0.21
  -5  -1   3    2.29    0.16
  -5   1  -3    2.43    0.27
   5   1   3    2.55    0.17
   5   1  -3    2.43    0.17
  -5  -1  -3    2.29    0.27
   5   1  -3    2.57    0.30
   5  -1   3    2.34    0.19
  -5   2  -3   27.68    0.86
  -5   2  -3   29.61    0.79
  -5  -2   3   28.08    0.71
   5   2   3   27.40    0.90
   5  -2  -3   29.71    0.90
   5   2   3   28.11    0.72
   5   2  -3   28.80    0.71
   5  -2   3   27.18    0.78
   5   2  -3   28.24    0.94
   5   3   3    5.49    0.38
  -5   3  -3    6.49    0.35
  -5   3  -3    6.34    0.38
  -5  -3   3    6.04    0.28
   5   3  -3    5.88    0.29
   5  -3   3    5.73    0.35
   5   3  -3    6.53    0.44
  -5   3   3    5.55    0.25
   5   4   3   57.98    1.58
  -5   4  -3   57.30    1.47
   5   4  -3   56.34    1.62
  -5   4   3   57.61    1.28
   5   4  -3   56.94    1.40
   5   5   3    6.10    0.45
  -5   5  -3    6.47    0.41
  -5   5   3    5.55    0.24
   5   5  -3    6.38    0.37
   5   5  -3    6.18    0.53
  -5   6  -3  108.76    2.55
   5   6   3  107.79    2.71
   5   6  -3  108.06    2.78
   5   7   3    1.59    0.30
  -5   7  -3    1.92    0.28
   5   7  -3    1.71    0.34
   5   8   3    0.38    0.27
   5   8  -3    0.01    0.23
   5   9   3    1.57    0.36
   5   9  -3    1.70    0.39
   5  10   3   76.58    2.27
   5  10  -3   73.95    2.33
   5  11   3   -0.40    0.28
   5  11  -3    0.20    0.32
   5  12   3    1.49    0.44
   5  12  -3    2.59    0.56
   5  13   3   -0.17    0.35
   5  13  -3    0.28    0.39
   5  14   3   15.71    1.10
   5  14  -3   15.77    1.19
   5  15   3   -0.17    0.42
   5  15  -3    0.11    0.47
   5  16   3    0.52    0.51
  -6   0  -3   -0.06    0.08
  -6   0   3    0.03    0.07
  -6   0  -3   -0.21    0.16
   6   0   3    0.28    0.17
   6   0  -3   -0.01    0.17
   6   0   3   -0.04    0.08
   6   1   3   -0.07    0.15
   6  -1  -3    0.06    0.18
   6   1   3    0.09    0.08
  -6   1  -3    0.20    0.19
  -6  -1   3    0.09    0.07
  -6   1  -3    0.16    0.11
   6  -1   3    0.22    0.11
  -6   1   3    0.03    0.10
   6  -1   3    0.21    0.19
  -6  -1  -3    0.34    0.18
   6   1  -3    0.28    0.20
  -6   2  -3   44.44    1.11
  -6  -2   3   42.66    1.00
   6  -2  -3   44.47    1.27
   6   2   3   41.84    1.28
  -6   2  -3   42.26    1.21
   6   2   3   44.80    1.00
   6   2  -3   43.12    1.31
   6   2  -3   43.16    1.00
  -6   2   3   43.05    1.11
   6  -2   3   42.98    1.10
   6   3   3    1.02    0.14
   6   3   3    0.73    0.24
  -6   3  -3    0.92    0.21
  -6   3  -3    1.17    0.19
  -6  -3   3    0.67    0.13
   6   3  -3    0.69    0.13
  -6   3   3    1.09    0.16
   6   3  -3    1.29    0.28
  -6   4  -3    0.59    0.20
   6   4   3    0.39    0.21
   6   4  -3    0.77    0.15
  -6   4   3    0.69    0.13
   6   4  -3    0.15    0.23
   6   5   3    4.29    0.43
  -6   5  -3    4.84    0.39
   6   5  -3    4.96    0.32
  -6   5   3    5.38    0.26
   6   5  -3    3.70    0.43
   6   6   3   18.93    0.86
  -6   6  -3   19.07    0.73
   6   6  -3   19.69    0.92
   6   7   3    3.12    0.42
  -6   7  -3    3.97    0.38
   6   7  -3    3.69    0.49
   6   8   3   15.98    0.86
   6   8  -3   15.05    0.87
   6   9   3    3.33    0.50
   6   9  -3    4.26    0.58
   6  10   3    7.06    0.72
   6  10  -3    7.09    0.74
   6  11   3    0.35    0.35
   6  11  -3    0.79    0.43
   6  12   3    0.06    0.35
   6  12  -3    0.11    0.38
   6  13   3   -0.17    0.35
   6  13  -3   -0.57    0.33
   6  14   3    2.53    0.57
   6  14  -3    1.95    0.58
   6  15   3    0.35    0.46
   6  15  -3    1.32    0.55
   7   0   3    0.06    0.08
   7   0  -3    0.23    0.19
  -7   0  -3    0.52    0.23
  -7   0   3    0.26    0.08
  -7   0  -3    0.19    0.08
   7   0   3    0.24    0.19
   7   1   3   64.75    1.80
  -7   1  -3   67.39    1.75
  -7  -1   3   65.31    1.41
  -7   1  -3   65.89    1.50
   7  -1  -3   67.37    1.81
   7   1  -3   65.10    1.81
  -7  -1  -3   66.77    1.79
   7  -1   3   66.42    1.82
  -7   1   3   65.41    1.51
   7  -2  -3    0.27    0.18
  -7   2  -3    0.38    0.21
   7   2   3    0.75    0.24
   7   2   3    0.53    0.09
  -7   2  -3    0.46    0.14
   7   2  -3    0.76    0.24
  -7   2   3    0.69    0.18
  -7   3  -3    0.87    0.22
   7   3   3    0.94    0.13
   7   3   3    0.97    0.25
  -7   3  -3    0.81    0.18
  -7   3   3    0.75    0.17
   7   3  -3    0.81    0.24
   7   3  -3    0.71    0.12
  -7   4  -3   50.60    1.40
   7   4   3   51.76    1.25
   7   4   3   49.16    1.53
  -7   4   3   50.89    1.24
   7   4  -3   50.65    1.23
   7   4  -3   49.57    1.57
  -7   5  -3   37.69    1.17
   7   5   3   39.37    1.34
   7   5  -3   41.50    1.08
  -7   5   3   39.80    1.00
   7   5  -3   39.29    1.38
   7   6   3   22.18    0.96
  -7   6  -3   20.61    0.79
  -7   6   3   20.83    0.61
   7   6  -3   20.61    0.99
   7   7   3    9.62    0.67
  -7   7  -3   11.45    0.59
   7   7  -3   11.27    0.78
  -7   8  -3   50.81    1.48
   7   8   3   51.92    1.72
   7   8  -3   50.62    1.79
   7   9   3    1.11    0.36
   7   9  -3    0.22    0.34
   7  10   3    4.27    0.57
   7  10  -3    5.71    0.71
   7  11   3    7.65    0.78
   7  11  -3    8.41    0.89
   7  12   3   27.11    1.37
   7  12  -3   29.58    1.46
   7  13   3    2.50    0.58
   7  13  -3    1.24    0.50
   7  14   3   -0.07    0.42
   7  14  -3    0.53    0.46
   7  15   3    1.10    0.55
  -8   0   3    0.05    0.06
  -8   0  -3   -0.12    0.19
   8   0   3    0.14    0.21
  -8   0  -3    0.09    0.07
   8   0  -3   -0.02    0.20
  -8   1  -3    4.69    0.24
  -8   1  -3    3.91    0.40
   8   1   3    4.13    0.45
   8  -1  -3    4.95    0.47
  -8   1   3    4.27    0.24
   8   1  -3    3.76    0.44
   8  -1   3    4.83    0.48
  -8  -1  -3    4.50    0.44
   8  -2  -3   -0.04    0.19
   8   2   3   -0.01    0.21
  -8   2  -3    0.08    0.12
  -8   2  -3    0.27    0.19
  -8   2   3   -0.19    0.14
   8   2  -3    0.19    0.20
   8   3   3    4.87    0.20
  -8   3  -3    4.89    0.34
  -8   3  -3    5.45    0.45
   8   3   3    3.92    0.43
   8   3  -3    4.17    0.45
  -8   3   3    4.69    0.33
   8   3  -3    4.75    0.20
   8   4   3   10.73    0.39
   8   4   3   11.14    0.39
   8   4   3   12.59    0.70
  -8   4  -3   10.08    0.58
   8   4  -3   10.72    0.71
  -8   4   3   11.04    0.46
   8   4  -3   10.24    0.38
  -8   5  -3    0.26    0.21
   8   5   3    1.09    0.31
   8   5   3    0.25    0.13
   8   5  -3    0.62    0.15
  -8   5   3    0.32    0.15
   8   5  -3    0.53    0.29
   8   6   3    3.81    0.49
  -8   6  -3    4.23    0.41
   8   6  -3    4.33    0.55
  -8   6   3    4.06    0.30
  -8   7  -3    3.01    0.36
   8   7   3    3.11    0.49
   8   7  -3    3.10    0.52
  -8   8  -3    2.12    0.34
   8   8   3    2.55    0.45
   8   8  -3    1.55    0.43
   8   9   3    5.58    0.64
   8   9  -3    5.22    0.65
   8  10   3    5.77    0.67
   8  10  -3    6.47    0.74
   8  11   3    0.11    0.35
   8  11  -3   -0.30    0.36
   8  12   3    2.67    0.58
   8  12  -3    2.28    0.61
   8  13   3    0.99    0.47
   8  13  -3    1.56    0.56
   8  14   3    0.34    0.45
   8  14  -3    1.21    0.52
  -9   0  -3   -0.08    0.20
   9   0   3   -0.16    0.17
   9   0  -3   -0.05    0.19
   9  -1  -3    0.77    0.25
   9   1   3    0.34    0.23
  -9   1  -3    0.59    0.11
  -9   1  -3    0.24    0.24
   9  -1   3    0.43    0.23
  -9  -1  -3    0.31    0.25
   9   1  -3    0.63    0.27
  -9   1   3    0.51    0.11
  -9   1   3    0.62    0.12
  -9   2  -3    0.66    0.15
   9  -2  -3    0.56    0.27
  -9   2  -3    0.52    0.25
   9   2   3    0.69    0.29
   9   2  -3    0.44    0.26
  -9   2   3    0.52    0.15
  -9   2   3    0.70    0.22
  -9   2   3    0.46    0.14
  -9  -2  -3    0.58    0.29
  -9   3  -3    0.80    0.19
  -9   3  -3    1.08    0.28
   9   3   3    0.79    0.29
  -9   3   3    1.06    0.22
  -9   3   3    0.93    0.20
   9   3  -3    0.86    0.29
   9   4   3    0.78    0.31
   9   4   3    0.88    0.11
  -9   4  -3    0.32    0.24
  -9   4   3    0.70    0.21
   9   4  -3    0.83    0.30
   9   4  -3    0.82    0.11
   9   5   3   12.85    0.79
   9   5   3   12.56    0.46
  -9   5  -3   12.36    0.64
   9   5  -3   13.20    0.85
  -9   5   3   12.86    0.54
   9   6   3    6.05    0.61
  -9   6  -3    7.59    0.53
  -9   6   3    8.55    0.41
   9   6  -3    6.54    0.65
   9   7   3   10.39    0.77
  -9   7  -3    9.05    0.61
   9   7  -3    8.60    0.79
  -9   8  -3    2.00    0.35
   9   8   3    1.97    0.45
   9   8  -3    2.47    0.52
  -9   9  -3    7.32    0.57
   9   9   3    6.32    0.72
   9   9  -3    5.37    0.68
   9  10   3    5.67    0.73
   9  10  -3    6.01    0.79
   9  11   3   11.92    0.95
   9  11  -3    9.23    0.95
   9  12   3    0.30    0.40
   9  12  -3   -0.09    0.40
   9  13   3    2.56    0.61
   9  13  -3    2.79    0.66
   9  14   3    0.51    0.47
  10   0   3    0.43    0.28
 -10   0  -3    0.20    0.25
  10   0  -3   -0.02    0.21
 -10   1  -3    1.12    0.33
  10   1   3    1.22    0.35
  10  -1  -3    1.00    0.30
 -10   1   3    0.61    0.25
 -10  -1  -3    1.33    0.35
  10   1  -3    0.67    0.28
 -10   2  -3    5.72    0.55
  10   2   3    5.32    0.56
  10  -2  -3    3.89    0.49
 -10   2   3    4.64    0.29
 -10  -2  -3    4.59    0.53
  10   2  -3    4.05    0.51
 -10   2   3    4.97    0.44
  10   3   3    1.03    0.36
 -10   3  -3    1.69    0.34
 -10   3   3    1.53    0.28
  10   3  -3    1.58    0.37
  10   4   3    2.28    0.41
 -10   4  -3    2.38    0.38
  10   4  -3    2.53    0.44
 -10   4   3    2.79    0.32
 -10   5  -3   -0.03    0.23
  10   5   3   -0.02    0.26
 -10   5   3    0.12    0.19
  10   5  -3   -0.26    0.28
  10   6   3    4.41    0.60
 -10   6  -3    5.00    0.50
  10   6  -3    4.57    0.63
  10   7   3    0.41    0.34
 -10   7  -3    0.14    0.24
  10   7  -3   -0.38    0.30
 -10   8  -3    0.69    0.28
  10   8   3    0.02    0.30
  10   8  -3   -0.05    0.29
  10   9   3    0.05    0.33
  10   9  -3   -0.12    0.33
  10  10   3    5.11    0.73
  10  10  -3    4.71    0.72
  10  11   3    0.44    0.39
  10  11  -3    0.81    0.48
  10  12   3    0.51    0.43
  10  12  -3   -0.25    0.40
  10  13   3   -0.05    0.39
  10  13  -3   -0.28    0.40
 -11   0  -3   -0.51    0.23
  11   0   3   -0.49    0.24
  11   0  -3    0.00    0.27
  11   1   3    9.05    0.71
  11  -1  -3    8.61    0.69
 -11   1  -3    8.92    0.66
  11   1  -3    9.13    0.71
 -11   1   3    9.25    0.62
 -11  -1  -3    8.86    0.75
  11  -2  -3    4.03    0.51
  11   2   3    4.06    0.56
 -11   2  -3    4.55    0.52
 -11  -2  -3    4.15    0.55
 -11   2   3    5.16    0.49
  11   2  -3    5.43    0.63
 -11   3  -3    5.42    0.55
  11   3   3    3.96    0.55
  11   3  -3    3.79    0.53
 -11   3   3    4.51    0.37
 -11  -3  -3    5.50    0.63
 -11   3   3    5.28    0.46
  11   4   3    0.74    0.34
 -11   4  -3    0.85    0.34
 -11   4   3    0.55    0.24
  11   4  -3    0.89    0.34
  11   5   3    9.96    0.78
 -11   5  -3   11.44    0.70
 -11   5   3   10.35    0.57
  11   5  -3   10.91    0.87
  11   6   3    3.93    0.62
 -11   6  -3    4.61    0.50
  11   6  -3    5.08    0.67
 -11   7  -3   25.06    1.01
  11   7   3   22.70    1.19
  11   7  -3   21.65    1.24
  11   8   3    2.72    0.55
  11   8  -3    2.30    0.52
  11   9   3   15.56    1.09
  11   9  -3   17.82    1.21
  11  10   3    9.46    0.94
  11  10  -3   10.03    1.02
  11  11   3    8.66    0.96
  11  11  -3    7.67    0.97
  11  12   3   -0.41    0.36
  11  12  -3    0.97    0.53
  11  13   3    2.02    0.69
  12   0   3   -0.04    0.31
 -12   0  -3    0.32    0.31
  12   0  -3    0.48    0.33
 -12   0   3    0.15    0.28
  12   1   3    1.27    0.42
  12  -1  -3    0.99    0.37
 -12   1  -3    0.82    0.35
 -12  -1  -3    0.82    0.37
  12   1  -3    0.74    0.34
 -12   1   3    1.43    0.36
 -12   2  -3    0.26    0.31
  12   2   3   -0.06    0.28
  12   2  -3    0.60    0.36
 -12   2   3    0.40    0.28
 -12  -2  -3    0.62    0.37
  12   3   3    0.60    0.34
 -12   3  -3    0.44    0.32
 -12  -3  -3   -0.17    0.30
  12   3  -3    0.55    0.33
 -12   3   3    0.18    0.26
  12   4   3    5.38    0.67
 -12   4  -3    6.40    0.63
 -12   4   3    7.01    0.52
  12   4  -3    7.36    0.77
 -12  -4  -3    5.09    0.64
 -12   5  -3   -0.15    0.27
  12   5   3    0.36    0.32
  12   5  -3   -0.12    0.33
 -12   6  -3    0.28    0.28
  12   6   3    0.34    0.32
  12   6  -3    0.75    0.41
  12   7   3    2.46    0.55
 -12   7  -3    3.08    0.45
  12   7  -3    2.34    0.57
  12   8   3    5.31    0.73
  12   8  -3    6.74    0.86
  12   9   3    1.64    0.52
  12   9  -3    0.85    0.46
  12  10   3    0.10    0.41
  12  10  -3    0.03    0.43
  12  11   3    0.32    0.45
  12  11  -3    0.42    0.50
  12  12   3    2.65    0.67
 -13   0   3    0.14    0.32
  13   0   3    0.23    0.36
  13   0  -3    0.19    0.34
 -13   0  -3    0.31    0.35
  13  -1  -3    0.17    0.35
  13   1   3    0.07    0.36
 -13   1  -3    0.06    0.32
  13   1  -3   -0.11    0.34
 -13  -1  -3   -0.07    0.33
 -13   1   3    0.31    0.32
  13   2   3    0.61    0.37
 -13   2  -3    0.24    0.32
 -13  -2  -3   -0.06    0.36
  13   2  -3    0.30    0.35
 -13   2   3    0.12    0.27
 -13   3  -3    1.15    0.38
  13   3   3    1.14    0.42
  13   3  -3    0.58    0.35
 -13   3   3    1.21    0.35
 -13  -3  -3    1.28    0.45
  13   4   3   10.16    0.92
 -13   4  -3   14.01    0.86
 -13  -4  -3   13.76    0.98
  13   4  -3   11.44    0.92
 -13   5  -3    9.81    0.74
  13   5   3   10.82    0.96
  13   5  -3    9.28    0.91
 -13  -5  -3    8.39    0.85
  13   6   3    1.64    0.49
 -13   6  -3    1.48    0.39
  13   6  -3    1.07    0.47
  13   7   3    3.71    0.64
  13   7  -3    3.37    0.65
  13   8   3   24.51    1.41
  13   8  -3   24.17    1.46
  13   9   3    6.60    0.86
  13   9  -3    6.03    0.87
  13  10   3    0.63    0.48
  13  10  -3    0.09    0.49
  13  11   3    1.07    0.56
 -14   0   3    0.20    0.31
 -14   0  -3   -0.02    0.36
  14   0  -3   -0.05    0.34
 -14   1  -3    0.27    0.37
  14   1   3    0.38    0.41
  14  -1  -3    0.40    0.37
 -14  -1   3    0.44    0.38
 -14   1   3    0.52    0.35
  14   1  -3    0.05    0.33
 -14  -1  -3    0.51    0.41
  14   2   3    3.88    0.68
 -14   2  -3    3.71    0.58
 -14   2   3    3.71    0.52
  14   2  -3    4.98    0.73
 -14  -2  -3    3.66    0.61
 -14   3  -3    0.48    0.37
  14   3   3   -0.08    0.36
 -14  -3  -3   -0.01    0.37
 -14   3   3   -0.12    0.27
  14   3  -3    0.31    0.39
  14   4   3    0.23    0.40
 -14   4  -3   -0.19    0.32
  14   4  -3   -0.17    0.32
 -14  -4  -3   -0.02    0.41
  14   5   3    0.13    0.41
 -14   5  -3    0.69    0.35
  14   5  -3   -0.01    0.37
 -14  -5  -3    0.56    0.48
  14   6   3    1.64    0.51
 -14  -6  -3    2.87    0.64
  14   6  -3    1.46    0.51
  14   7   3   -0.24    0.41
  14   7  -3    0.28    0.47
  14   8   3    1.12    0.50
  14   8  -3    0.42    0.49
  14   9   3   -0.30    0.42
  14   9  -3    0.40    0.51
 -15   0   3   -0.03    0.34
 -15   0  -3   -0.26    0.37
  15   0  -3    0.05    0.37
 -15   1  -3   -0.19    0.36
  15   1   3   -0.36    0.36
 -15  -1   3   -0.01    0.37
  15   1  -3    0.14    0.37
 -15  -1  -3    0.25    0.41
 -15   1   3    0.15    0.33
  15   2   3    0.49    0.45
 -15  -2   3    0.97    0.44
 -15   2  -3    0.88    0.44
 -15  -2  -3    0.22    0.41
  15   2  -3    0.50    0.43
 -15   2   3    0.65    0.36
 -15   3  -3    0.21    0.38
  15   3   3    0.22    0.42
  15   3  -3    1.04    0.46
 -15  -3  -3    0.02    0.46
  15   4   3    1.18    0.54
 -15   4  -3    1.51    0.47
 -15  -4  -3    2.03    0.57
  15   4  -3    1.89    0.55
  15   5   3   -0.03    0.41
  15   5  -3   -0.08    0.42
 -15  -5  -3   -0.40    0.42
  15   6   3    9.32    1.01
  15   6  -3   11.19    1.14
 -15  -6  -3   10.56    1.09
  15   7   3    0.76    0.52
  15   7  -3    0.13    0.42
 -15  -7  -3    0.73    0.49
  15   8   3    0.01    0.44
 -15  -8  -3   -0.15    0.49
  16   0  -3   -0.05    0.38
 -16   0  -3    0.04    0.46
 -16   0   3   -0.29    0.37
 -16   1  -3   -0.16    0.38
 -16  -1   3    0.52    0.44
 -16   1   3   -0.25    0.35
  16   1  -3   -0.23    0.35
 -16  -1  -3    0.44    0.45
  16   2   3    0.02    0.42
 -16  -2   3   -0.38    0.40
 -16   2  -3    0.26    0.42
  16   2  -3   -0.62    0.37
 -16  -2  -3    0.21    0.46
 -16   3  -3    0.18    0.42
 -16  -3   3    0.10    0.43
  16   3   3    0.34    0.42
  16   3  -3    0.89    0.48
 -16  -3  -3   -0.41    0.44
 -16   4  -3   -0.11    0.42
  16   4   3   -0.09    0.42
  16   4  -3   -0.20    0.40
 -16  -4  -3    0.53    0.54
  16   5   3   -0.03    0.40
 -16  -5  -3    0.43    0.53
  16   5  -3    1.46    0.56
  16   6   3    0.66    0.61
 -16  -6  -3    1.95    0.64
 -16  -7  -3   -0.02    0.54
 -17   0   3    0.51    0.47
 -17   0  -3   -0.74    0.39
 -17   1  -3   -0.01    0.46
 -17  -1   3    0.83    0.50
  17   1  -3    0.47    0.48
 -17  -1  -3    0.72    0.56
  17   2   3    0.39    0.64
 -17  -2   3    0.55    0.47
 -17   2  -3   -0.12    0.39
 -17  -2  -3   -0.24    0.49
 -17  -3   3    0.15    0.46
 -17   3  -3   -0.01    0.43
 -17  -3  -3   -0.16    0.49
 -17  -4   3    4.93    0.85
 -17  -4  -3    3.70    0.79
   0   0   4   12.49    0.42
   0   0  -4   12.98    0.43
   0   0  -4   13.53    0.40
   0  -1  -4    0.07    0.09
   0   1   4    0.06    0.11
   0   1  -4   -0.05    0.11
   0  -1   4    0.08    0.11
   0   1  -4    0.14    0.11
   0   2   4   82.69    1.76
   0  -2  -4   85.23    1.80
   0   2  -4   84.16    1.90
   0  -2   4   82.59    1.90
   0  -3   4   -0.02    0.14
   0   3  -4    0.12    0.12
   0   4  -4  166.33    3.66
   0  -4   4  164.68    3.66
   0  -5   4    0.29    0.19
   0  -6   4  107.51    2.62
   0   7   4   -0.20    0.18
   0   8   4    2.23    0.34
   0   9   4   -0.22    0.23
   0  10   4    7.79    0.66
   0  11  -4    0.52    0.41
   0  11   4   -0.38    0.28
   0  12  -4    6.41    0.77
   0  12   4    8.23    0.75
   0  13  -4   -0.49    0.38
   0  13   4   -0.36    0.33
   0  14   4    6.72    0.78
   0  14  -4    7.36    0.92
   0  15  -4    0.04    0.50
   0  15   4   -0.69    0.38
   0  16  -4    1.39    0.62
   0  16   4    1.90    0.60
  -1   0   4  121.97    2.71
   1   0  -4  126.38    2.71
  -1   0  -4  129.20    2.71
   1   0   4  122.58    2.71
   1   0  -4  123.40    2.64
  -1   0   4  127.93    2.64
  -1   0  -4  129.71    2.71
   1   1   4  172.39    3.71
   1   1   4  170.05    3.60
  -1   1  -4  174.82    3.71
  -1  -1   4  172.06    3.70
  -1  -1   4  179.69    3.69
   1  -1  -4  171.85    3.59
   1  -1  -4  175.59    3.61
  -1   1  -4  173.59    3.70
  -1   1   4  181.95    3.62
   1   1  -4  178.10    3.69
  -1  -1  -4  175.08    3.71
  -1   1   4  173.01    3.71
  -1   1   4  176.69    3.59
   1  -1   4  169.00    3.70
   1   1  -4  178.51    3.71
  -1  -1  -4  173.79    3.60
  -1  -1  -4  174.79    3.68
   1  -2  -4  321.41    6.56
  -1   2  -4  318.11    6.71
  -1  -2   4  317.63    6.71
  -1   2  -4  331.14    6.73
   1   2   4  311.67    6.60
   1   2  -4  319.62    6.73
   1  -2   4  315.08    6.72
  -1  -2  -4  330.10    6.68
  -1   2   4  334.12    6.56
  -1  -2  -4  315.76    6.60
   1   2  -4  329.40    6.71
  -1   3  -4   36.65    0.98
   1   3   4   34.86    0.91
  -1  -3   4   37.53    0.99
   1  -3  -4   37.22    0.82
  -1   3  -4   38.37    1.01
   1  -3   4   36.63    1.00
   1   3  -4   37.78    1.00
   1   3  -4   36.98    1.02
   1   4   4    8.26    0.37
  -1  -4   4    8.39    0.41
   1   4  -4    8.77    0.49
   1  -4   4    8.54    0.43
   1   5   4    7.66    0.40
  -1  -5   4    7.70    0.44
   1  -5   4    6.27    0.41
   1   5  -4    7.58    0.48
  -1  -6   4   55.96    1.56
   1   6   4   58.77    1.52
   1   6  -4   56.71    1.63
   1   7   4    8.83    0.51
   1   7  -4    8.14    0.57
   1   8   4   14.53    0.71
   1   8  -4   14.28    0.77
   1   9   4   10.56    0.65
   1   9  -4   11.32    0.76
   1  10   4    7.96    0.63
   1  10  -4    8.40    0.77
   1  11   4    1.42    0.39
   1  11  -4    1.25    0.46
  -1  11   4    1.02    0.40
   1  12   4    0.69    0.38
   1  12  -4    0.94    0.47
  -1  12   4    0.47    0.39
   1  13   4    1.60    0.45
  -1  13  -4    1.22    0.52
  -1  13   4    1.74    0.49
   1  13  -4    1.23    0.47
   1  14   4    2.52    0.58
  -1  14  -4    2.12    0.59
   1  14  -4    1.96    0.58
  -1  14   4    0.96    0.49
   1  15   4    3.48    0.65
  -1  15  -4    4.92    0.86
   1  15  -4    3.05    0.70
  -1  15   4    3.77    0.70
  -1  16  -4   -0.09    0.54
   1  16   4    0.23    0.46
  -1  16   4   -0.37    0.47
   1  16  -4    0.71    0.52
   2   0  -4  223.95    4.62
  -2   0   4  227.11    4.61
   2   0  -4  218.98    4.60
   2   0   4  213.40    4.61
  -2   0   4  214.95    4.61
  -2   0  -4  220.85    4.65
  -2   0  -4  224.31    4.61
  -2   0  -4  220.61    4.61
   2   1   4   23.28    0.66
  -2  -1   4   24.56    0.65
  -2  -1   4   25.19    0.68
  -2   1  -4   24.92    0.67
   2   1   4   23.50    0.63
  -2   1  -4   23.84    0.68
   2  -1  -4   23.49    0.61
   2   1  -4   23.78    0.65
  -2  -1  -4   24.07    0.66
   2   1  -4   23.80    0.68
  -2   1   4   24.19    0.62
  -2   1   4   22.70    0.67
  -2  -1  -4   23.93    0.69
   2  -1   4   24.33    0.67
  -2  -1  -4   24.39    0.63
  -2  -2   4    6.31    0.30
  -2  -2   4    5.84    0.34
  -2   2  -4    6.55    0.33
  -2   2  -4    6.46    0.33
   2   2   4    5.47    0.27
  -2  -2  -4    5.94    0.28
   2  -2   4    6.13    0.32
   2   2  -4    6.11    0.31
  -2  -2  -4    6.32    0.33
  -2   2   4    5.74    0.26
  -2  -3   4    4.73    0.37
  -2  -3   4    4.85    0.29
   2   3   4    4.06    0.27
  -2   3  -4    4.36    0.30
  -2   3  -4    5.02    0.32
   2   3  -4    3.67    0.32
   2   3  -4    4.49    0.29
   2  -3   4    4.11    0.31
  -2  -3  -4    4.57    0.28
   2   4   4   65.07    1.57
  -2   4  -4   66.61    1.60
  -2  -4   4   63.84    1.60
   2  -4   4   65.32    1.64
   2   4  -4   66.51    1.61
   2   4  -4   61.27    1.67
  -2  -4  -4   67.75    1.59
   2   5   4   50.17    1.32
  -2  -5   4   47.56    1.33
   2  -5   4   51.85    1.39
   2   5  -4   48.44    1.41
   2   6   4   29.33    0.95
   2   6  -4   29.15    1.05
   2   7   4    1.71    0.28
   2   7  -4    1.46    0.30
   2   8   4   -0.21    0.18
   2   8  -4   -0.14    0.23
   2   9   4    0.35    0.25
   2   9  -4    0.09    0.28
   2  10   4    0.14    0.26
   2  10  -4   -0.27    0.28
   2  11   4    5.04    0.57
   2  11  -4    5.85    0.69
   2  12   4    7.11    0.72
   2  12  -4    8.11    0.83
   2  13   4    2.02    0.48
   2  13  -4    2.20    0.58
  -2  13   4    1.48    0.50
   2  14   4    0.96    0.44
  -2  14  -4   -0.07    0.52
  -2  14   4    0.57    0.48
   2  14  -4    0.62    0.48
  -2  15  -4   -0.83    0.49
   2  15   4   -0.03    0.37
  -2  15   4   -0.31    0.43
   2  15  -4   -0.32    0.43
   2  16   4    4.26    0.73
  -2  16  -4    4.64    0.89
   2  16  -4    3.42    0.73
  -2  16   4    4.48    0.81
   3   0  -4   91.92    2.00
   3   0   4   87.58    1.99
  -3   0  -4   91.93    2.08
  -3   0  -4   90.07    2.00
  -3   0   4   87.24    1.99
  -3   0  -4   92.93    2.06
  -3   0   4   94.61    2.06
   3   0   4   89.38    2.05
   3   0  -4   91.22    2.05
   3  -1  -4    4.12    0.26
  -3   1  -4    4.08    0.29
  -3   1  -4    3.97    0.25
   3   1   4    3.42    0.23
  -3  -1   4    3.84    0.23
  -3   1  -4    3.83    0.29
   3   1   4    3.56    0.26
  -3  -1   4    4.06    0.27
  -3   1   4    3.95    0.25
  -3   1   4    3.77    0.25
  -3  -1  -4    4.26    0.31
   3   1  -4    3.94    0.23
  -3  -1  -4    4.07    0.24
   3   1  -4    4.11    0.29
   3  -1   4    4.04    0.25
  -3  -1  -4    3.86    0.26
   3   2   4    4.20    0.26
  -3  -2   4    4.43    0.33
  -3  -2   4    4.38    0.26
  -3   2  -4    4.42    0.31
   3   2   4    3.81    0.27
  -3   2  -4    4.33    0.28
   3   2  -4    4.21    0.26
   3  -2   4    4.27    0.28
  -3  -2  -4    4.34    0.29
   3   2  -4    4.37    0.31
  -3   2   4    4.20    0.26
  -3   3  -4    8.94    0.41
   3   3   4    8.40    0.40
  -3  -3   4    7.75    0.36
  -3   3  -4    8.09    0.40
   3   3  -4    8.29    0.37
  -3  -3  -4    8.12    0.38
   3  -3   4    8.13    0.40
  -3   3   4    7.75    0.36
   3   3  -4    8.30    0.46
  -3   4  -4    2.76    0.27
   3   4   4    1.93    0.24
  -3  -4   4    2.67    0.27
  -3  -4  -4    2.34    0.29
   3   4  -4    1.62    0.26
   3  -4   4    2.40    0.28
   3   4  -4    2.69    0.27
  -3   5  -4   17.25    0.64
  -3  -5   4   16.93    0.65
   3   5   4   18.57    0.68
   3   5  -4   17.93    0.75
   3  -5   4   17.50    0.70
   3   6   4    4.30    0.38
   3   6  -4    4.07    0.42
   3   7   4    2.48    0.32
   3   7  -4    2.24    0.36
   3   8   4    3.75    0.43
   3   8  -4    4.29    0.51
   3   9   4    1.47    0.34
   3   9  -4    2.05    0.43
   3  10   4    5.33    0.56
   3  10  -4    4.69    0.57
   3  11   4    2.72    0.47
   3  11  -4    2.22    0.50
   3  12   4    1.45    0.41
   3  12  -4    0.88    0.40
   3  13   4   -0.01    0.32
   3  13  -4    0.55    0.40
   3  14   4    1.60    0.47
  -3  14   4    0.72    0.52
   3  14  -4    1.12    0.54
   3  15   4   -0.33    0.38
   3  15  -4    0.11    0.47
  -3  15   4   -1.03    0.40
   3  16   4    4.97    0.79
  -3  16  -4    3.26    0.96
   3  16  -4    3.47    1.17
  -3  16   4    2.58    0.67
  -4   0  -4    0.26    0.16
  -4   0   4    0.32    0.11
   4   0  -4    0.42    0.16
  -4   0  -4    0.44    0.17
  -4   0   4    0.51    0.17
   4   0   4    0.25    0.11
   4   0   4    0.49    0.17
  -4   0  -4    0.46    0.12
  -4  -1   4   35.38    0.91
   4  -1  -4   35.77    1.00
   4   1   4   36.30    1.02
  -4  -1   4   38.05    1.06
   4   1   4   36.55    0.92
  -4   1  -4   38.09    1.04
  -4   1  -4   37.78    0.95
  -4   1   4   36.47    0.95
  -4  -1  -4   37.72    1.03
  -4  -1  -4   37.56    0.92
   4  -1   4   36.16    0.94
  -4   1   4   39.24    1.03
   4   1  -4   38.67    0.92
  -4  -1  -4   38.23    1.06
   4   1  -4   36.10    1.04
  -4   2  -4    0.01    0.16
  -4   2  -4   -0.09    0.12
   4  -2  -4    0.03    0.13
  -4  -2   4    0.13    0.11
   4   2   4    0.14    0.11
   4   2   4    0.01    0.14
  -4  -2  -4    0.15    0.14
   4   2  -4    0.07    0.11
   4   2  -4    0.09    0.16
   4  -2   4    0.03    0.12
  -4   2   4    0.08    0.12
   4   3   4   61.21    1.59
  -4   3  -4   62.98    1.57
  -4   3  -4   63.87    1.56
  -4  -3   4   61.60    1.49
   4  -3   4   60.37    1.55
  -4   3   4   64.16    1.34
   4   3  -4   62.82    1.66
  -4   3   4   63.80    1.57
   4   3  -4   65.17    1.50
  -4  -4   4    0.22    0.14
  -4   4  -4    0.18    0.16
   4   4   4   -0.01    0.15
   4   4  -4    0.06    0.20
   4   4  -4    0.32    0.15
   4  -4   4    0.24    0.17
  -4  -5   4   16.64    0.63
   4   5   4   16.77    0.69
  -4   5  -4   16.86    0.64
   4   5  -4   17.37    0.75
  -4   6  -4    4.77    0.39
   4   6   4    5.01    0.43
   4   6  -4    4.76    0.45
   4   7   4   14.17    0.69
   4   7  -4   12.49    0.75
   4   8   4    0.19    0.23
   4   8  -4    0.51    0.31
   4   9   4    1.72    0.36
   4   9  -4    1.64    0.40
   4  10   4    0.89    0.33
   4  10  -4    0.94    0.41
   4  11   4    3.58    0.51
   4  11  -4    3.55    0.59
   4  12   4   -0.27    0.28
   4  12  -4   -0.52    0.33
   4  13   4    3.00    0.56
   4  13  -4    2.47    0.57
   4  14   4    0.63    0.39
   4  14  -4    1.02    0.52
   4  15   4    2.40    0.59
   4  15  -4    2.09    0.60
   4  16   4   -0.41    0.40
  -4  16   4   -0.89    0.49
  -5   0  -4   20.44    0.72
  -5   0   4   20.14    0.56
   5   0  -4   18.44    0.70
   5   0   4   18.77    0.71
  -5   0  -4   20.59    0.57
   5   0   4   19.92    0.56
   5   1   4   26.08    0.86
  -5  -1   4   27.16    0.69
   5  -1  -4   26.38    0.83
  -5   1  -4   26.05    0.73
  -5   1  -4   26.16    0.84
   5   1   4   26.43    0.69
   5   1  -4   26.50    0.70
  -5   1   4   26.44    0.73
  -5  -1  -4   26.98    0.88
   5  -1   4   26.63    0.73
   5   1  -4   26.17    0.86
  -5   2  -4   19.98    0.68
   5   2   4   18.43    0.56
   5  -2  -4   18.14    0.67
   5   2   4   19.02    0.71
  -5   2  -4   19.49    0.62
  -5  -2   4   18.26    0.55
   5   2  -4   19.23    0.74
   5   2  -4   19.44    0.56
   5  -2   4   19.03    0.61
   5   3   4    0.82    0.16
   5   3   4    0.95    0.23
  -5   3  -4    0.49    0.20
  -5  -3   4    0.92    0.16
  -5   3  -4    0.99    0.20
   5  -3   4    0.67    0.18
   5   3  -4    1.04    0.16
   5   3  -4    0.49    0.22
  -5   3   4    0.78    0.11
   5   4   4    2.17    0.29
  -5   4  -4    2.74    0.29
  -5  -4   4    2.49    0.24
   5  -4   4    2.43    0.28
   5   4  -4    2.85    0.37
   5   4  -4    2.35    0.24
  -5   4   4    2.28    0.15
  -5   5  -4   16.06    0.66
   5   5   4   16.16    0.71
   5   5  -4   16.11    0.77
  -5   6  -4   43.40    1.26
   5   6   4   43.55    1.35
   5   6  -4   43.16    1.45
   5   7   4    1.18    0.29
  -5   7  -4    0.63    0.24
   5   7  -4    0.37    0.29
   5   8   4    0.48    0.28
   5   8  -4    0.66    0.32
   5   9   4    2.35    0.40
   5   9  -4    2.58    0.46
   5  10   4    0.04    0.28
   5  10  -4    1.21    0.38
   5  11   4    0.13    0.29
   5  11  -4   -0.20    0.29
   5  12   4    0.91    0.39
   5  12  -4    0.92    0.45
   5  13   4   -0.28    0.32
   5  13  -4   -0.28    0.38
   5  14   4    1.82    0.54
   5  14  -4    2.40    0.61
   5  15   4    0.74    0.47
   5  15  -4   -0.09    0.42
  -6   0  -4   53.65    1.23
   6   0   4   51.69    1.22
  -6   0  -4   53.17    1.46
   6   0  -4   53.48    1.47
   6   0   4   53.94    1.48
  -6   0   4   51.33    1.23
   6  -1  -4  191.71    4.28
   6   1   4  189.59    4.01
   6   1   4  190.34    4.29
  -6   1  -4  195.14    4.07
  -6  -1   4  191.71    4.01
  -6   1  -4  192.94    4.26
  -6   1   4  190.93    4.07
   6  -1   4  187.71    4.06
   6   1  -4  188.32    4.30
  -6  -1  -4  194.06    4.30
   6   2   4    2.22    0.31
   6  -2  -4    1.62    0.26
   6   2   4    2.34    0.19
  -6   2  -4    2.32    0.23
  -6  -2   4    2.34    0.19
  -6   2  -4    2.23    0.30
  -6  -2  -4    1.56    0.28
   6  -2   4    2.32    0.23
   6   2  -4    2.58    0.19
   6   2  -4    2.26    0.31
  -6  -3   4   45.84    1.15
  -6   3  -4   50.08    1.27
   6   3   4   47.39    1.38
   6   3   4   49.10    1.18
  -6   3  -4   45.26    1.30
  -6   3   4   46.84    1.13
   6   3  -4   49.77    1.17
   6  -3   4   46.29    1.25
   6   3  -4   45.54    1.41
   6   4   4    1.72    0.29
  -6   4  -4    1.86    0.28
  -6  -4   4    1.63    0.21
   6   4  -4    2.13    0.22
   6   4  -4    1.27    0.30
  -6   4   4    1.86    0.16
  -6   5  -4   11.81    0.58
   6   5   4   11.41    0.63
   6   5  -4   11.28    0.67
   6   5  -4   12.12    0.57
  -6   5   4   11.98    0.35
  -6   6  -4    1.54    0.28
   6   6   4    0.94    0.27
   6   6  -4    1.73    0.36
  -6   7  -4    1.09    0.28
   6   7   4    1.06    0.29
   6   7  -4    0.77    0.29
   6   8   4    5.74    0.57
   6   8  -4    5.50    0.63
   6   9   4    1.96    0.42
   6   9  -4    2.03    0.48
   6  10   4    2.87    0.47
   6  10  -4    1.91    0.46
   6  11   4    1.63    0.43
   6  11  -4    2.13    0.52
   6  12   4    1.33    0.44
   6  12  -4    1.20    0.49
   6  13   4    1.13    0.46
   6  13  -4    0.26    0.42
   6  14   4   -0.18    0.38
   6  14  -4   -0.10    0.44
   6  15   4    4.59    0.75
   6  15  -4    4.96    0.84
  -7   0   4  258.56    5.39
   7   0   4  258.63    5.75
   7   0  -4  255.39    5.73
  -7   0  -4  263.60    5.72
   7   0   4  258.14    5.39
  -7   0  -4  262.05    5.39
   7   1   4    0.29    0.20
  -7   1  -4    1.02    0.24
   7  -1  -4    0.76    0.23
  -7  -1   4    0.84    0.12
   7   1   4    0.69    0.12
  -7   1  -4    0.75    0.14
  -7  -1  -4    0.48    0.23
   7   1  -4    0.36    0.23
  -7   1   4    0.75    0.14
   7  -1   4    0.43    0.13
  -7  -2   4   -0.06    0.08
  -7   2  -4   -0.11    0.18
   7   2   4    0.13    0.20
   7  -2  -4    0.13    0.18
   7   2   4    0.13    0.09
  -7   2  -4    0.09    0.12
   7   2  -4    0.02    0.08
   7  -2   4    0.04    0.12
  -7  -2  -4    0.00    0.21
   7   2  -4   -0.18    0.18
   7   3   4    3.76    0.41
  -7   3  -4    4.65    0.42
   7   3   4    3.57    0.23
  -7  -3   4    3.51    0.23
  -7   3  -4    5.36    0.34
  -7   3   4    3.96    0.27
   7   3  -4    3.94    0.24
   7   3  -4    3.22    0.42
  -7   4  -4   24.87    0.89
   7   4   4   24.70    0.98
   7   4   4   25.63    0.76
   7   4  -4   24.64    1.02
   7   4  -4   26.31    0.75
  -7   4   4   25.88    0.71
   7   5   4    8.57    0.58
  -7   5  -4    7.23    0.49
   7   5  -4    6.97    0.61
  -7   5   4    7.27    0.31
   7   5  -4    7.45    0.39
  -7   6  -4    0.32    0.22
   7   6   4    0.31    0.24
   7   6  -4    0.00    0.23
  -7   6   4    0.28    0.11
   7   7   4    2.23    0.38
  -7   7  -4    2.59    0.34
   7   7  -4    1.88    0.39
  -7   8  -4    6.45    0.53
   7   8   4    6.25    0.63
   7   8  -4    5.52    0.62
   7   9   4    0.25    0.30
   7   9  -4   -0.06    0.31
   7  10   4    0.42    0.33
   7  10  -4    0.41    0.39
   7  11   4    5.63    0.67
   7  11  -4    5.05    0.72
   7  12   4    1.04    0.43
   7  12  -4    0.69    0.41
   7  13   4    0.06    0.36
   7  13  -4    0.50    0.43
   7  14   4   -0.04    0.38
   7  14  -4   -0.21    0.43
   7  15   4    2.05    0.59
  -8   0  -4  134.38    2.81
   8   0  -4  130.81    3.22
  -8   0  -4  133.96    3.19
  -8   0   4  132.46    2.81
   8   0   4  128.64    3.23
   8   0   4  131.26    2.80
   8   1   4   53.47    1.61
  -8  -1   4   53.26    1.19
   8   1   4   53.09    1.18
  -8   1  -4   55.07    1.28
   8  -1  -4   54.88    1.60
  -8   1  -4   51.60    1.54
   8   1  -4   53.69    1.62
  -8   1   4   52.57    1.28
  -8  -1  -4   54.92    1.60
   8   2   4    2.79    0.16
   8  -2  -4    3.17    0.40
  -8   2  -4    3.57    0.40
  -8   2  -4    3.29    0.26
  -8  -2   4    3.30    0.17
   8   2   4    2.57    0.38
  -8   2   4    2.78    0.25
  -8  -2  -4    2.55    0.38
   8   2  -4    2.39    0.37
   8   3   4   12.04    0.38
  -8   3  -4   10.50    0.59
   8   3   4   12.31    0.69
  -8   3  -4   11.90    0.53
   8   3  -4   12.19    0.39
   8   3  -4   11.07    0.69
  -8   3   4   10.87    0.48
   8   4   4    4.63    0.27
  -8   4  -4    3.90    0.41
   8   4   4    3.22    0.41
   8   4  -4    3.16    0.46
   8   4  -4    3.94    0.26
  -8   4   4    3.78    0.28
   8   5   4    2.80    0.27
   8   5   4    2.23    0.39
  -8   5  -4    2.80    0.37
  -8   5   4    2.64    0.23
   8   5  -4    4.01    0.50
   8   5  -4    2.51    0.25
   8   6   4    1.31    0.34
  -8   6  -4    1.16    0.30
   8   6  -4    0.75    0.30
  -8   6   4    1.22    0.17
   8   7   4    0.80    0.31
  -8   7  -4    0.81    0.28
   8   7  -4    0.89    0.36
  -8   8  -4    0.16    0.24
   8   8   4    0.02    0.27
   8   8  -4    0.23    0.32
   8   9   4    0.23    0.30
   8   9  -4    0.30    0.36
   8  10   4    0.60    0.35
   8  10  -4    0.69    0.42
   8  11   4    0.35    0.37
   8  11  -4   -0.03    0.34
   8  12   4   -0.25    0.35
   8  12  -4   -0.28    0.38
   8  13   4   -0.10    0.34
   8  13  -4   -0.02    0.40
   8  14   4    1.52    0.53
   8  14  -4    1.56    0.58
   9   0  -4   17.10    0.84
  -9   0   4   16.73    0.45
  -9   0  -4   17.03    0.81
   9   0   4   16.63    0.85
  -9   1  -4   14.35    0.73
   9   1   4   12.54    0.73
  -9   1  -4   13.93    0.45
   9  -1  -4   12.66    0.72
  -9  -1  -4   13.45    0.76
   9   1  -4   13.11    0.76
  -9   1   4   14.52    0.46
   9   2   4   44.32    1.49
  -9   2  -4   44.66    1.39
  -9   2  -4   45.34    1.15
   9  -2  -4   43.97    1.46
  -9   2   4   44.74    1.15
  -9   2   4   43.81    1.26
   9   2  -4   43.91    1.49
  -9  -2  -4   42.73    1.45
  -9   3  -4    2.78    0.32
   9   3   4    2.81    0.42
  -9   3  -4    3.14    0.40
   9   3  -4    2.85    0.42
  -9   3   4    3.27    0.32
  -9   4  -4    5.85    0.53
   9   4   4    5.48    0.57
   9   4   4    5.36    0.26
   9   4   4    5.20    0.26
  -9   4   4    5.56    0.36
   9   4  -4    5.01    0.54
   9   4  -4    5.72    0.27
   9   5   4    6.20    0.60
  -9   5  -4    6.31    0.54
   9   5   4    6.95    0.36
  -9   5   4    6.67    0.38
   9   5  -4    7.62    0.73
   9   6   4   16.22    0.62
   9   6   4   15.06    0.89
  -9   6  -4   15.27    0.75
   9   6  -4   17.06    0.98
   9   7   4    2.28    0.45
  -9   7  -4    2.14    0.39
   9   7  -4    1.96    0.43
   9   8   4    0.29    0.31
  -9   8  -4    0.58    0.30
   9   8  -4    1.17    0.40
   9   9   4    0.68    0.36
  -9   9  -4    0.80    0.32
   9   9  -4    0.70    0.38
   9  10   4    0.35    0.36
   9  10  -4    0.39    0.39
   9  11   4    0.90    0.40
   9  11  -4    0.64    0.45
   9  12   4   -0.14    0.37
   9  12  -4    0.02    0.42
   9  13   4   -0.18    0.39
   9  13  -4   -0.13    0.38
   9  14   4    0.51    0.48
  10   0  -4   25.33    1.09
  10   0   4   23.71    1.09
 -10   0  -4   21.97    0.98
  10   1   4    0.78    0.30
 -10   1  -4    1.30    0.36
  10  -1  -4    1.23    0.34
  10   1  -4    0.96    0.29
 -10  -1  -4    0.54    0.31
 -10   1   4    1.58    0.16
 -10   2  -4   38.68    1.32
  10  -2  -4   38.61    1.39
  10   2   4   37.00    1.39
 -10   2   4   35.12    1.15
 -10   2   4   38.69    1.01
 -10  -2  -4   36.30    1.36
  10   2  -4   37.90    1.42
 -10   3  -4   -0.05    0.25
  10   3   4    0.24    0.28
 -10   3   4    0.04    0.19
 -10   3   4    0.12    0.15
 -10  -3  -4    0.14    0.29
  10   3  -4    0.39    0.29
  10   4   4    3.55    0.50
 -10   4  -4    3.05    0.41
 -10   4   4    3.52    0.35
  10   4  -4    2.90    0.46
  10   5   4    0.65    0.32
 -10   5  -4    0.82    0.30
 -10   5   4    0.66    0.21
  10   5  -4    0.85    0.34
 -10   6  -4    5.45    0.53
  10   6   4    4.09    0.54
  10   6  -4    6.14    0.68
 -10   7  -4    0.65    0.29
  10   7   4    0.50    0.33
  10   7  -4    0.82    0.41
 -10   8  -4    0.22    0.27
  10   8   4    0.07    0.28
  10   8  -4   -0.34    0.32
 -10   9  -4    1.10    0.32
  10   9   4    0.63    0.37
  10   9  -4    0.76    0.41
  10  10   4   -0.17    0.33
  10  10  -4   -0.21    0.38
  10  11   4    0.22    0.41
  10  11  -4    0.37    0.46
  10  12   4    1.22    0.50
  10  12  -4    1.38    0.54
  10  13   4    0.55    0.48
  10  13  -4    0.40    0.55
  11   0   4    9.17    0.71
  11   0  -4   10.52    0.77
 -11   0  -4    6.92    0.65
  11  -1  -4   32.39    1.34
  11   1   4   33.97    1.39
 -11   1  -4   32.98    1.27
 -11   1   4   32.18    1.16
 -11  -1  -4   35.60    1.34
  11   1  -4   32.65    1.35
  11  -2  -4   10.38    0.76
 -11   2  -4    8.94    0.67
  11   2   4    8.28    0.74
 -11   2   4    8.89    0.58
 -11  -2  -4    8.90    0.75
  11   2  -4    8.38    0.75
 -11   3  -4   10.98    0.72
  11   3   4   10.25    0.79
  11   3  -4   10.52    0.81
 -11   3   4    9.45    0.57
 -11   3   4    8.53    0.48
 -11  -3  -4   10.66    0.78
 -11   4  -4    5.72    0.57
  11   4   4    4.80    0.62
  11   4  -4    3.92    0.58
 -11   4   4    5.50    0.44
 -11  -4  -4    4.90    0.61
  11   5   4    1.19    0.40
 -11   5  -4    1.98    0.39
  11   5  -4    2.66    0.52
  11   6   4    3.02    0.54
 -11   6  -4    2.96    0.44
  11   6  -4    3.00    0.58
 -11   7  -4    2.87    0.43
  11   7   4    2.75    0.51
  11   7  -4    4.49    0.68
 -11   8  -4    1.93    0.39
  11   8   4    1.62    0.48
  11   8  -4    2.53    0.58
  11   9   4    0.80    0.43
  11   9  -4   -0.04    0.34
  11  10   4    0.60    0.43
  11  10  -4    0.56    0.45
  11  11   4    0.20    0.39
  11  11  -4    0.36    0.48
  11  12   4   -0.08    0.41
  11  12  -4    0.75    0.50
  11  13   4    0.40    0.46
  12   0  -4   17.76    1.03
  12   0   4   16.58    1.02
 -12   0  -4   16.94    0.95
 -12   1  -4   12.95    0.83
  12   1   4   12.95    0.92
  12  -1  -4   14.43    0.93
 -12  -1  -4   12.33    0.85
  12   1  -4   13.43    0.92
 -12   1   4   12.82    0.73
  12   2   4   16.05    0.99
 -12   2  -4   15.07    0.88
  12  -2  -4   17.62    0.98
 -12   2   4   14.79    0.76
  12   2  -4   17.80    1.03
 -12  -2  -4   14.28    0.93
 -12   3  -4    4.66    0.57
  12   3   4    4.05    0.58
 -12   3   4    5.41    0.50
 -12  -3  -4    4.31    0.59
  12   3  -4    4.79    0.66
 -12   4  -4    8.19    0.71
  12   4   4    7.29    0.76
 -12   4   4    8.71    0.68
 -12  -4  -4    9.27    0.86
  12   4  -4    7.85    0.81
  12   5   4    0.22    0.34
 -12   5  -4    0.79    0.36
 -12  -5  -4    0.80    0.41
  12   5  -4    0.54    0.39
  12   6   4    0.42    0.37
 -12   6  -4    1.24    0.37
  12   6  -4    0.98    0.41
 -12   7  -4    0.42    0.31
  12   7   4    1.31    0.44
  12   7  -4    0.28    0.38
  12   8   4    1.51    0.48
  12   8  -4    1.53    0.49
  12   9   4    0.41    0.41
  12   9  -4    0.44    0.42
  12  10   4    1.17    0.50
  12  10  -4    1.14    0.49
  12  11   4    0.09    0.44
  12  11  -4    0.23    0.49
  12  12   4    0.40    0.50
 -13   0  -4   40.17    1.55
  13   0  -4   41.83    1.67
 -13   0   4   38.92    1.45
 -13   1  -4    3.82    0.58
  13  -1  -4    3.15    0.54
  13   1   4    2.69    0.52
  13   1  -4    2.46    0.50
 -13   1   4    3.56    0.49
 -13  -1  -4    3.07    0.56
 -13   2  -4    1.38    0.44
  13   2   4    2.15    0.51
 -13   2   4    2.27    0.39
 -13  -2  -4    1.62    0.50
  13   2  -4    1.12    0.39
  13   3   4    1.05    0.43
 -13   3  -4    1.91    0.47
 -13  -3  -4    1.55    0.51
  13   3  -4    2.14    0.53
 -13   3   4    1.97    0.39
 -13   4  -4   16.11    0.93
  13   4   4   16.79    1.05
  13   4  -4   14.24    1.06
 -13  -4  -4   15.71    1.06
 -13   5  -4    3.04    0.51
  13   5   4    1.65    0.50
 -13  -5  -4    2.94    0.63
  13   5  -4    2.96    0.62
  13   6   4   -0.03    0.32
 -13   6  -4   -0.04    0.30
 -13  -6  -4   -0.06    0.38
  13   6  -4    0.05    0.33
  13   7   4    0.43    0.40
  13   7  -4    0.94    0.49
  13   8   4    1.39    0.50
  13   8  -4    2.50    0.63
  13   9   4    0.53    0.44
  13   9  -4   -0.19    0.38
  13  10   4   -0.07    0.42
  13  10  -4    0.51    0.49
  13  11   4    1.34    0.56
  14   0  -4    1.24    0.44
 -14   0  -4    1.35    0.47
 -14   0   4    0.61    0.37
  14   1   4    5.77    0.76
  14  -1  -4    6.85    0.81
 -14   1  -4    5.66    0.70
 -14  -1  -4    6.53    0.79
 -14   1   4    6.08    0.66
  14   1  -4    6.63    0.81
  14   2   4    5.68    0.75
 -14   2  -4    6.85    0.73
 -14  -2  -4    5.79    0.73
 -14   2   4    7.08    0.65
  14   2  -4    5.67    0.75
 -14   3  -4    3.65    0.59
  14   3   4    4.34    0.70
  14   3  -4    4.91    0.71
 -14  -3  -4    4.03    0.69
 -14   4  -4   -0.21    0.32
  14   4   4   -0.10    0.32
  14   4  -4    0.05    0.36
 -14  -4  -4    0.06    0.43
  14   5   4    1.14    0.48
 -14   5  -4    2.59    0.51
  14   5  -4    1.13    0.48
 -14  -5  -4    1.78    0.59
 -14   6  -4    0.41    0.36
  14   6   4    0.88    0.48
  14   6  -4    0.09    0.41
 -14  -6  -4    0.38    0.47
  14   7   4    0.16    0.39
 -14  -7  -4    0.87    0.55
  14   7  -4    0.49    0.48
  14   8   4   -0.31    0.37
  14   8  -4    0.00    0.43
 -14  -8  -4    0.63    0.55
  14   9   4   -0.38    0.40
  14   9  -4   -0.04    0.45
 -15   0  -4    0.13    0.44
 -15   0   4    0.66    0.38
  15   0  -4   -0.20    0.36
 -15   1  -4    2.43    0.55
  15  -1  -4    1.39    0.50
  15   1   4    2.05    0.53
 -15  -1   4    1.60    0.49
 -15  -1  -4    1.01    0.51
  15   1  -4    1.81    0.53
 -15   1   4    1.27    0.40
 -15   2  -4    9.54    0.89
  15   2   4   10.21    1.01
  15   2  -4   11.29    1.05
 -15  -2  -4   10.51    1.01
  15   3   4    2.62    0.62
 -15   3  -4    1.77    0.53
 -15  -3  -4    2.15    0.59
  15   3  -4    2.72    0.64
 -15   4  -4   -0.17    0.37
  15   4   4   -0.07    0.42
  15   4  -4   -0.38    0.39
 -15  -4  -4   -0.06    0.44
  15   5   4   -0.43    0.39
 -15   5  -4    0.20    0.36
  15   5  -4    0.04    0.34
 -15  -5  -4    0.16    0.47
  15   6   4    7.15    0.93
  15   6  -4    7.73    0.95
 -15  -6  -4    7.77    0.96
  15   7   4   -0.22    0.42
 -15  -7  -4   -0.32    0.51
  15   7  -4    0.04    0.48
  15   8   4    0.71    0.49
 -15  -8  -4    0.77    0.59
  16   0  -4   -0.10    0.34
 -16   0  -4   -0.27    0.41
 -16   0   4   -0.32    0.33
 -16   1  -4    2.42    0.58
 -16  -1   4    2.88    0.60
 -16   1   4    1.89    0.65
 -16  -1  -4    2.46    0.64
  16   1  -4    1.92    0.58
 -16   2  -4    2.21    0.56
  16   2   4    1.29    0.53
 -16  -2   4    1.10    0.50
 -16  -2  -4    1.99    0.59
  16   2  -4    1.11    0.52
  16   3   4    3.33    0.69
 -16   3  -4    3.66    0.65
  16   3  -4    3.52    0.72
 -16  -3  -4    5.15    0.79
 -16   4  -4    0.91    0.46
  16   4   4    1.45    0.56
  16   4  -4    1.40    0.56
 -16  -4  -4   -0.25    0.49
  16   5   4    0.30    0.51
 -16  -5  -4    1.28    0.61
  16   5  -4    0.00    0.44
  16   6   4    1.69    0.72
 -16  -6  -4    2.71    0.70
 -16  -7  -4    2.43    0.71
 -17   0   4   10.50    1.06
 -17   0  -4    9.35    0.99
  17   0  -4    7.65    0.94
 -17   1  -4   -0.02    0.46
 -17  -1   4    0.26    0.47
 -17  -1  -4   -1.38    0.40
  17   1  -4   -0.07    0.50
 -17  -2   4    1.39    0.56
 -17   2  -4    1.43    0.56
 -17  -2  -4    1.55    0.59
 -17  -3   4    0.99    0.54
 -17   3  -4    0.52    0.47
 -17  -3  -4    0.03    0.52
 -17  -4   4    2.96    0.72
 -17  -4  -4    3.61    0.76
   0   0  -5   -0.16    0.11
   0   0   5   -0.13    0.13
   0   0  -5   -0.12    0.12
   0   1  -5   -0.08    0.13
   0  -1  -5   -0.21    0.12
   0  -1   5   -0.28    0.13
   0   1   5   -0.29    0.13
   0  -1  -5   -0.30    0.10
   0   1  -5   -0.20    0.12
   0   2  -5    1.76    0.21
   0   2  -5    2.06    0.23
   0   2   5    1.83    0.10
   0  -2  -5    1.89    0.17
   0  -2   5    1.65    0.21
   0   3   5    0.04    0.09
   0   3  -5   -0.03    0.13
   0  -3  -5    0.05    0.10
   0  -3   5    0.12    0.15
   0  -4   5  174.69    3.86
   0   4   5  173.36    3.71
   0   5   5    0.13    0.16
   0  -5   5    0.13    0.16
   0   6   5   56.13    1.46
   0  -6   5   55.70    1.57
   0   7   5    0.12    0.18
   0   8   5   83.71    2.16
   0   9   5    0.01    0.24
   0  10   5   20.98    0.96
   0  11  -5   -0.77    0.35
   0  11   5   -0.01    0.30
   0  12   5   21.40    1.08
   0  12  -5   20.80    1.21
   0  13  -5    0.00    0.43
   0  13   5    0.10    0.36
   0  14   5    2.88    0.58
   0  14  -5    2.65    0.66
   0  15   5    0.26    0.45
   0  15  -5   -1.27    0.42
   0  16  -5    0.14    0.55
  -1   0  -5   -0.22    0.13
   1   0   5   -0.24    0.13
  -1   0   5   -0.10    0.14
   1   0  -5   -0.21    0.12
   1   0  -5   -0.16    0.09
  -1   0   5   -0.20    0.09
  -1   0  -5   -0.26    0.13
   1   0  -5   -0.51    0.10
  -1  -1   5   65.42    1.52
  -1   1  -5   63.67    1.52
   1   1   5   61.31    1.51
   1  -1  -5   64.01    1.42
  -1   1  -5   65.56    1.52
   1  -1  -5   65.47    1.37
  -1   1   5   64.94    1.53
   1   1  -5   66.23    1.52
  -1  -1  -5   64.68    1.38
  -1  -1  -5   64.81    1.52
   1   1  -5   68.02    1.49
  -1  -1  -5   63.19    1.49
  -1   1   5   65.19    1.37
   1  -1   5   61.61    1.51
   1   2   5   43.97    1.01
  -1   2  -5   44.24    1.14
   1  -2  -5   45.78    1.00
  -1   2  -5   46.17    1.16
   1   2   5   43.32    1.16
  -1  -2  -5   44.71    1.10
  -1  -2  -5   44.69    1.01
  -1   2   5   47.45    1.13
   1  -2   5   42.58    1.14
   1   2  -5   46.75    1.15
   1   2  -5   45.67    1.15
  -1   2   5   45.36    0.99
  -1  -3   5    3.05    0.28
   1   3   5    2.52    0.19
  -1   3  -5    3.39    0.30
  -1   3  -5    2.77    0.26
   1  -3  -5    2.78    0.16
  -1  -3  -5    2.66    0.23
   1   3  -5    2.63    0.29
   1   3  -5    2.82    0.26
   1  -3   5    3.17    0.29
  -1  -4   5   39.88    1.09
   1  -4  -5   38.32    0.88
   1   4   5   36.90    0.97
   1  -4   5   38.01    1.10
   1   4  -5   37.11    1.12
  -1  -5   5    1.64    0.26
   1   5   5    0.72    0.18
   1   5  -5    0.89    0.25
   1  -5   5    0.98    0.25
  -1  -6   5    6.89    0.47
   1   6   5    5.77    0.40
   1  -6   5    6.54    0.45
   1   6  -5    7.21    0.54
   1   7   5   -0.05    0.17
   1   7  -5   -0.02    0.21
   1   8   5   10.09    0.59
   1   8  -5    9.07    0.64
   1   9   5   -0.09    0.22
   1   9  -5   -0.42    0.27
   1  10   5   22.39    0.99
  -1  10   5   22.58    1.00
   1  10  -5   21.05    1.08
   1  11   5   -0.10    0.28
  -1  11   5   -0.40    0.30
   1  11  -5    0.37    0.34
   1  12   5    1.26    0.39
  -1  12   5   -0.19    0.35
   1  12  -5    0.19    0.39
   1  13   5   -0.18    0.30
  -1  13  -5    0.37    0.47
  -1  13   5    0.23    0.38
   1  13  -5   -0.30    0.40
   1  14   5    9.75    0.89
  -1  14  -5    8.44    0.96
  -1  14   5    8.01    0.84
   1  14  -5    7.51    0.86
  -1  15  -5    1.59    0.67
   1  15   5    1.47    0.52
  -1  15   5    1.71    0.57
   1  15  -5    0.95    0.59
  -1  16  -5    3.07    0.82
   1  16   5    1.23    0.90
   1  16  -5    4.53    0.94
  -2   0  -5    0.06    0.13
   2   0   5   -0.07    0.12
   2   0  -5   -0.03    0.10
  -2   0  -5    0.08    0.10
  -2   0   5   -0.04    0.11
   2   0  -5   -0.05    0.12
  -2   0   5    0.03    0.10
  -2   0  -5    0.19    0.12
  -2  -1   5    0.36    0.13
   2  -1  -5    0.62    0.11
  -2   1  -5    0.37    0.15
  -2  -1   5    0.42    0.14
   2   1   5    0.38    0.14
   2   1   5    0.56    0.11
  -2   1  -5    0.43    0.15
   2  -1   5    0.35    0.14
  -2   1   5    0.54    0.16
  -2  -1  -5    0.74    0.17
   2   1  -5    0.56    0.14
  -2   1   5    0.72    0.11
  -2  -1  -5    0.35    0.11
   2   1  -5    0.30    0.14
  -2  -1  -5    0.59    0.14
   2   2   5   21.96    0.68
   2   2   5   21.74    0.60
  -2  -2   5   21.88    0.67
  -2  -2   5   22.85    0.70
  -2   2  -5   22.16    0.68
  -2   2  -5   21.91    0.69
  -2   2   5   23.14    0.52
  -2   2   5   22.67    0.59
  -2  -2  -5   22.87    0.69
   2   2  -5   22.88    0.71
   2  -2   5   21.23    0.68
   2   2  -5   22.77    0.68
  -2  -2  -5   21.46    0.60
   2   3   5    2.40    0.21
  -2  -3   5    2.58    0.25
  -2   3  -5    3.10    0.28
  -2   3  -5    3.10    0.29
   2  -3   5    2.26    0.24
   2   3  -5    2.88    0.26
   2   3  -5    2.61    0.29
  -2  -3  -5    2.67    0.21
   2   4   5   10.83    0.43
  -2  -4   5   11.08    0.49
  -2   4  -5   11.24    0.50
   2   4  -5   11.24    0.54
   2  -4   5   10.25    0.49
  -2  -4  -5   10.51    0.45
   2   4  -5   10.85    0.54
  -2  -5   5   13.56    0.59
   2   5   5   14.12    0.55
   2  -5   5   13.14    0.60
   2   5  -5   13.71    0.66
   2   6   5   68.17    1.70
  -2  -6   5   64.34    1.74
   2   6  -5   65.36    1.83
   2  -6   5   64.19    1.77
   2   7   5   10.76    0.55
   2   7  -5   11.06    0.68
   2   8   5   31.10    1.07
   2   8  -5   28.67    1.15
   2   9   5    1.32    0.31
   2   9  -5    0.98    0.33
   2  10   5   34.61    1.27
   2  10  -5   33.64    1.40
   2  11   5    4.76    0.56
   2  11  -5    4.53    0.60
   2  12   5    3.72    0.54
   2  12  -5    4.55    0.69
   2  13   5    0.05    0.34
   2  13  -5    0.17    0.38
  -2  13   5   -0.13    0.37
   2  14   5    1.06    0.45
  -2  14  -5    0.23    0.57
   2  14  -5    1.50    0.51
  -2  14   5    1.73    0.54
  -2  15  -5    0.50    0.61
   2  15   5    0.62    0.45
   2  15  -5   -0.34    0.45
  -2  15   5   -0.64    0.44
   2  16   5   -0.75    0.62
  -2  16  -5   -0.58    0.94
   2  16  -5    0.01    0.83
   3   0   5   -0.02    0.11
   3   0  -5   -0.02    0.11
  -3   0   5   -0.06    0.11
  -3   0  -5    0.04    0.11
   3   0  -5    0.08    0.12
  -3   0  -5   -0.14    0.11
  -3   0  -5   -0.13    0.15
  -3   0   5   -0.17    0.10
  -3   1  -5    3.21    0.29
  -3  -1   5    3.50    0.27
   3  -1  -5    2.50    0.21
   3   1   5    2.34    0.21
  -3  -1   5    2.81    0.23
   3   1   5    2.62    0.22
  -3   1  -5    2.71    0.23
  -3  -1  -5    2.88    0.28
  -3  -1  -5    2.78    0.23
   3  -1   5    2.82    0.24
  -3   1   5    2.57    0.23
   3   1  -5    2.40    0.23
   3   1  -5    3.07    0.23
  -3   1   5    3.02    0.24
  -3  -1  -5    2.88    0.23
  -3  -2   5   69.88    1.67
  -3   2  -5   65.00    1.63
   3   2   5   65.76    1.57
  -3  -2   5   64.62    1.57
   3   2   5   66.10    1.58
  -3   2  -5   67.81    1.61
   3  -2   5   64.65    1.60
  -3  -2  -5   68.79    1.58
   3   2  -5   66.24    1.65
  -3  -2  -5   66.16    1.64
   3   2  -5   68.39    1.58
  -3   2   5   67.71    1.55
   3   3   5   15.07    0.54
  -3   3  -5   14.33    0.57
  -3   3  -5   15.24    0.57
  -3  -3   5   14.38    0.54
   3  -3   5   14.15    0.56
  -3   3   5   14.82    0.51
   3   3  -5   15.02    0.62
   3   3  -5   14.65    0.54
  -3  -3  -5   14.37    0.53
  -3   4  -5   38.95    1.11
   3   4   5   38.73    1.08
  -3  -4   5   38.05    1.09
   3  -4   5   39.18    1.14
   3   4  -5   40.79    1.11
  -3  -4  -5   39.68    1.08
   3   4  -5   40.34    1.21
  -3   5  -5    7.16    0.43
  -3  -5   5    7.31    0.43
   3   5   5    6.39    0.40
   3   5  -5    7.84    0.52
   3  -5   5    6.79    0.45
   3   6   5   27.08    0.89
  -3  -6   5   25.89    0.91
   3  -6   5   24.87    0.94
   3   6  -5   26.09    0.99
   3   7   5    9.34    0.55
   3   7  -5   10.20    0.66
   3   8   5   24.77    0.96
   3   8  -5   25.68    1.10
   3   9   5   -0.06    0.23
   3   9  -5    0.09    0.29
   3  10   5   17.24    0.89
   3  10  -5   16.68    1.00
   3  11   5   -0.06    0.29
   3  11  -5   -0.03    0.33
   3  12   5    8.98    0.79
   3  12  -5    8.26    0.86
   3  13   5    0.62    0.38
   3  13  -5   -0.29    0.35
   3  14   5    3.52    0.59
  -3  14   5    3.33    0.68
   3  14  -5    2.51    0.58
   3  15   5    0.74    0.45
  -3  15   5   -0.45    0.47
   3  15  -5   -0.16    0.47
   4   0   5   -0.07    0.11
   4   0  -5    0.17    0.14
  -4   0   5   -0.24    0.09
   4   0  -5   -0.19    0.11
  -4   0   5    0.01    0.13
   4   0   5    0.01    0.13
  -4   0  -5   -0.21    0.10
  -4   0  -5    0.08    0.15
  -4   0  -5   -0.10    0.14
   4   1   5    5.27    0.29
   4   1   5    5.42    0.34
  -4  -1   5    5.30    0.28
  -4   1  -5    5.94    0.38
  -4   1  -5    6.09    0.31
   4   1  -5    5.40    0.36
  -4  -1  -5    4.99    0.35
   4  -1   5    5.27    0.30
  -4  -1  -5    5.24    0.29
   4   1  -5    5.24    0.28
  -4  -1  -5    5.68    0.34
   4  -2  -5   16.52    0.58
   4   2   5   16.30    0.55
  -4  -2   5   16.21    0.54
   4   2   5   16.56    0.61
  -4   2  -5   17.10    0.59
  -4   2  -5   17.02    0.64
   4  -2   5   16.38    0.58
  -4  -2  -5   17.04    0.61
  -4  -2  -5   15.88    0.63
   4   2  -5   17.94    0.66
   4   2  -5   16.23    0.54
  -4   2   5   17.01    0.59
  -4   3  -5   12.33    0.52
   4   3   5   12.73    0.53
  -4  -3   5   11.68    0.47
   4   3   5   12.05    0.49
  -4   3  -5   12.99    0.54
   4   3  -5   11.59    0.58
  -4   3   5   12.95    0.50
   4   3  -5   12.35    0.48
   4  -3   5   11.58    0.51
  -4   4  -5    0.41    0.19
   4   4   5    0.46    0.18
  -4  -4   5    0.19    0.16
   4   4  -5    0.48    0.24
   4  -4   5    0.29    0.18
   4   4  -5    0.37    0.16
  -4   5  -5   55.47    1.48
   4   5   5   54.44    1.49
  -4  -5   5   54.85    1.45
   4   5  -5   55.07    1.62
   4  -5   5   55.67    1.52
  -4   6  -5    8.32    0.49
   4   6   5    7.86    0.50
  -4  -6   5    7.28    0.47
   4   6  -5    7.38    0.57
   4   7   5   32.02    1.10
   4   7  -5   31.95    1.22
   4   8   5   10.21    0.62
   4   8  -5   10.76    0.74
   4   9   5   19.48    0.90
   4   9  -5   18.10    0.97
   4  10   5    9.45    0.68
   4  10  -5    7.33    0.71
   4  11   5   16.44    0.94
   4  11  -5   19.19    1.12
   4  12   5    1.55    0.42
   4  12  -5    2.66    0.59
   4  13   5    9.16    0.84
   4  13  -5    8.32    0.90
   4  14   5   -0.48    0.34
   4  14  -5    0.99    0.47
   4  15   5    0.36    0.42
  -4  15   5   -0.73    0.48
   4  15  -5   -0.19    0.44
   5   0   5   -0.06    0.14
  -5   0   5   -0.07    0.09
  -5   0  -5    0.04    0.11
   5   0  -5   -0.01    0.14
  -5   0  -5    0.00    0.17
   5   0   5    0.03    0.11
  -5  -1   5    5.80    0.30
  -5   1  -5    5.63    0.32
   5   1   5    6.64    0.31
   5   1   5    6.43    0.41
   5  -1  -5    6.03    0.38
  -5   1  -5    6.55    0.43
   5   1  -5    6.73    0.43
  -5  -1  -5    6.36    0.42
  -5  -1  -5    6.62    0.31
   5   1  -5    6.34    0.31
   5  -1   5    6.63    0.33
  -5   1   5    6.59    0.34
  -5   2  -5    3.74    0.30
   5   2   5    3.47    0.32
   5  -2  -5    3.87    0.33
  -5   2  -5    4.36    0.38
   5   2   5    3.98    0.27
  -5  -2   5    4.14    0.26
   5   2  -5    4.18    0.39
   5   2  -5    4.33    0.27
  -5  -2  -5    3.91    0.36
   5  -2   5    4.25    0.30
  -5   3  -5   10.03    0.52
  -5  -3   5    9.72    0.42
   5   3   5   10.19    0.52
   5   3   5   10.76    0.44
  -5   3  -5    9.39    0.50
   5  -3   5    9.92    0.46
   5   3  -5    9.88    0.55
   5   3  -5    9.49    0.41
  -5   3   5   10.00    0.31
  -5  -4   5   12.67    0.51
  -5   4  -5   13.21    0.59
   5   4   5   13.44    0.60
   5  -4   5   13.48    0.59
   5   4  -5   12.89    0.67
   5   4  -5   13.39    0.53
   5   5   5    9.51    0.54
  -5  -5   5    9.59    0.47
  -5   5  -5   10.41    0.53
   5  -5   5    9.91    0.54
   5   5  -5    9.72    0.63
  -5   6  -5   14.05    0.65
   5   6   5   13.51    0.67
   5   6  -5   14.08    0.75
  -5   7  -5    4.32    0.43
   5   7   5    5.89    0.51
   5   7  -5    4.72    0.51
   5   8   5   28.00    1.11
   5   8  -5   29.93    1.24
   5   9   5    0.24    0.28
   5   9  -5    0.25    0.30
   5  10   5    9.26    0.70
   5  10  -5    8.54    0.79
   5  11   5    1.43    0.41
   5  11  -5    1.12    0.41
   5  12   5    3.90    0.57
   5  12  -5    3.84    0.66
   5  13   5   -0.19    0.31
   5  13  -5   -0.11    0.40
   5  14   5    2.38    0.55
   5  14  -5    3.21    0.64
   5  15   5    0.77    0.45
   5  15  -5    0.23    0.48
   6   0  -5    0.13    0.18
   6   0   5   -0.02    0.18
   6   0   5   -0.03    0.11
  -6   0  -5   -0.11    0.19
  -6   0  -5   -0.14    0.11
  -6   0   5   -0.07    0.10
  -6   1  -5   14.83    0.65
   6  -1  -5   15.74    0.65
   6   1   5   15.73    0.49
  -6  -1   5   14.17    0.48
  -6   1  -5   15.05    0.52
   6   1   5   16.45    0.68
   6  -1   5   14.45    0.52
  -6   1   5   15.58    0.53
  -6  -1  -5   14.90    0.68
   6   1  -5   14.74    0.67
   6   1  -5   15.36    0.50
  -6  -2   5    0.21    0.11
  -6   2  -5    0.03    0.16
   6  -2  -5    0.26    0.18
   6   2   5    0.09    0.11
   6   2   5    0.34    0.20
  -6   2  -5    0.29    0.15
  -6  -2  -5    0.23    0.21
   6  -2   5    0.25    0.14
   6   2  -5    0.02    0.20
   6   2  -5   -0.04    0.10
  -6  -3   5   22.57    0.67
  -6   3  -5   21.61    0.81
   6   3   5   21.26    0.83
   6   3   5   22.67    0.69
   6   3  -5   22.53    0.67
   6   3  -5   21.63    0.88
  -6   3   5   21.42    0.60
   6  -3   5   22.55    0.74
  -6  -4   5    9.20    0.42
   6   4   5    9.55    0.45
   6   4   5    9.10    0.54
  -6   4  -5    9.41    0.52
   6   4  -5    9.29    0.43
   6  -4   5    8.17    0.48
   6   4  -5    9.31    0.60
  -6   4   5    9.24    0.30
  -6  -5   5   77.23    1.89
  -6   5  -5   73.97    1.96
   6   5   5   78.77    2.07
   6   5  -5   77.05    2.16
  -6   6  -5    2.38    0.34
   6   6   5    2.28    0.35
   6   6  -5    2.39    0.40
  -6   7  -5   67.87    1.87
   6   7   5   67.34    1.97
   6   7  -5   71.89    2.12
  -6   8  -5    3.41    0.41
   6   8   5    3.12    0.44
   6   8  -5    3.54    0.55
   6   9   5   17.69    0.92
   6   9  -5   16.50    1.01
   6  10   5    2.83    0.47
   6  10  -5    2.88    0.53
   6  11   5   35.83    1.49
   6  11  -5   40.92    1.68
   6  12   5    0.26    0.35
   6  12  -5    0.22    0.42
   6  13   5    4.80    0.69
   6  13  -5    4.46    0.69
   6  14   5    0.48    0.42
   6  14  -5    0.59    0.45
   6  15   5    1.45    0.55
   6  15  -5    1.75    1.00
  -7   0   5    0.00    0.09
  -7   0  -5   -0.05    0.10
   7   0   5    0.00    0.10
  -7   0  -5    0.17    0.20
   7   0  -5    0.18    0.19
   7   0   5    0.08    0.17
   7   1   5    4.90    0.25
  -7   1  -5    4.82    0.29
   7   1   5    3.62    0.39
  -7  -1   5    4.47    0.24
  -7   1  -5    4.61    0.43
   7  -1  -5    4.06    0.39
  -7   1   5    4.95    0.29
   7  -1   5    4.36    0.28
  -7  -1  -5    5.27    0.48
   7   1  -5    3.19    0.36
   7   2   5   22.48    0.64
   7   2   5   22.28    0.87
  -7   2  -5   22.07    0.85
  -7   2  -5   22.27    0.71
  -7  -2   5   22.53    0.63
   7  -2  -5   21.80    0.85
   7   2  -5   22.55    0.90
   7  -2   5   22.13    0.71
  -7  -2  -5   21.92    0.90
  -7   2   5   22.04    0.72
   7   2  -5   23.15    0.65
   7   3   5    0.04    0.19
   7   3   5    0.18    0.13
  -7   3  -5    0.19    0.21
  -7  -3   5    0.19    0.12
   7   3  -5   -0.04    0.22
   7   3  -5    0.24    0.12
  -7   3   5    0.32    0.13
   7  -3   5    0.19    0.15
  -7  -3  -5    0.11    0.23
   7   4   5    0.64    0.17
  -7  -4   5    0.95    0.17
  -7   4  -5    1.18    0.27
   7   4   5    0.96    0.26
   7   4  -5    0.85    0.17
  -7   4   5    0.91    0.14
   7   4  -5    0.59    0.28
   7   5   5    3.88    0.34
  -7   5  -5    4.16    0.42
   7   5   5    3.57    0.43
  -7   5   5    3.54    0.19
   7   5  -5    3.15    0.44
   7   6   5    0.79    0.29
  -7   6  -5    1.09    0.29
   7   6  -5    1.11    0.34
   7   7   5    0.29    0.26
  -7   7  -5    0.64    0.27
   7   7  -5    1.43    0.39
  -7   8  -5   10.11    0.62
   7   8   5   11.00    0.73
   7   8  -5   11.50    0.84
   7   9   5    5.41    0.60
   7   9  -5    4.10    0.58
   7  10   5   10.10    0.81
   7  10  -5   12.96    0.97
   7  11   5    0.38    0.36
   7  11  -5   -0.08    0.37
   7  12   5    1.39    0.45
   7  12  -5    1.33    0.46
   7  13   5   -0.15    0.35
   7  13  -5    0.20    0.42
   7  14   5    4.03    0.67
   7  14  -5    4.33    0.77
   7  15   5   -0.67    0.39
   8   0   5   -0.01    0.20
   8   0   5    0.00    0.10
  -8   0  -5   -0.13    0.10
  -8   0  -5   -0.06    0.22
   8   0  -5   -0.10    0.17
  -8   0   5    0.08    0.10
   8  -1  -5    0.15    0.19
   8   1   5    0.25    0.22
  -8   1  -5   -0.04    0.11
  -8  -1   5    0.09    0.09
   8   1   5    0.07    0.10
  -8   1  -5    0.16    0.23
  -8  -1  -5    0.16    0.22
   8  -1   5   -0.06    0.11
   8   1  -5    0.15    0.20
  -8   1   5    0.03    0.11
   8   2   5    1.24    0.27
   8  -2  -5    2.19    0.35
  -8   2  -5    2.12    0.24
   8   2   5    1.79    0.17
  -8  -2   5    1.94    0.17
  -8   2  -5    2.45    0.36
  -8  -2  -5    1.48    0.33
  -8   2   5    1.54    0.21
   8   2  -5    1.68    0.33
   8  -2   5    1.68    0.22
  -8  -3   5    5.00    0.27
   8   3   5    5.30    0.28
   8   3   5    4.52    0.49
  -8   3  -5    6.32    0.51
  -8   3   5    5.68    0.34
   8   3  -5    5.36    0.28
   8   3  -5    4.17    0.47
  -8  -3  -5    4.36    0.48
  -8   4  -5   24.44    0.95
   8   4   5   26.57    0.76
   8   4   5   24.46    1.02
   8   4  -5   25.58    1.09
  -8   4   5   24.99    0.72
   8   4  -5   24.17    0.74
   8   5   5   18.95    0.68
   8   5   5   20.29    0.92
  -8   5  -5   19.64    0.84
   8   5  -5   20.36    0.98
   8   5  -5   19.58    0.68
  -8   5   5   19.69    0.58
   8   6   5   14.80    0.62
   8   6   5   13.92    0.79
  -8   6  -5   14.00    0.71
   8   6  -5   12.19    0.83
  -8   7  -5    7.50    0.56
   8   7   5    6.27    0.61
   8   7  -5    5.29    0.64
  -8   8  -5   11.42    0.69
   8   8   5   11.95    0.80
   8   8  -5   11.13    0.87
   8   9   5    6.55    0.69
  -8   9  -5    6.87    0.59
   8   9  -5    6.70    0.78
   8  10   5   12.66    0.89
   8  10  -5   11.38    1.04
   8  11   5    4.50    0.64
   8  11  -5    3.04    0.59
   8  12   5    5.61    0.73
   8  12  -5    5.08    0.77
   8  13   5    1.96    0.52
   8  13  -5    1.15    0.54
   8  14   5    0.73    0.47
   8  14  -5    0.63    0.53
  -9   0   5    0.04    0.09
  -9   0  -5    0.04    0.24
  -9   0  -5    0.04    0.10
   9   0   5    0.21    0.10
   9   0  -5   -0.33    0.17
   9   0   5   -0.33    0.22
   9  -1  -5    0.70    0.28
  -9   1  -5    0.44    0.24
   9   1   5    0.55    0.10
  -9   1  -5    0.59    0.14
   9   1   5    0.55    0.26
  -9  -1   5    0.22    0.10
  -9   1   5    0.51    0.13
  -9  -1  -5    0.28    0.27
   9   1  -5   -0.23    0.22
   9   2   5    1.76    0.33
  -9  -2   5    1.94    0.15
  -9   2  -5    2.18    0.24
  -9   2  -5    1.86    0.36
   9   2   5    2.16    0.16
   9  -2  -5    1.28    0.32
   9   2  -5    1.81    0.35
  -9  -2  -5    1.68    0.37
  -9   2   5    1.96    0.23
  -9   3  -5   -0.03    0.23
   9   3   5   -0.12    0.09
   9   3   5   -0.04    0.23
  -9  -3  -5   -0.31    0.22
   9   3  -5   -0.20    0.24
  -9   3   5   -0.04    0.13
  -9   3   5   -0.06    0.14
   9   4   5    0.77    0.15
   9   4   5    0.29    0.26
  -9   4  -5    0.48    0.27
  -9   4   5    0.61    0.17
   9   4  -5    1.21    0.36
   9   5   5   -0.02    0.24
   9   5   5    0.54    0.17
  -9   5  -5   -0.02    0.25
   9   5  -5    0.45    0.27
  -9   5   5    0.37    0.16
   9   6   5    1.44    0.24
   9   6   5    1.50    0.39
  -9   6  -5    1.06    0.31
   9   6  -5    1.42    0.40
   9   7   5   -0.10    0.16
   9   7   5    0.38    0.30
  -9   7  -5   -0.12    0.25
   9   7  -5    0.39    0.34
  -9   8  -5   13.14    0.75
   9   8   5   14.05    0.89
   9   8  -5   14.44    0.99
  -9   9  -5   -0.09    0.25
   9   9   5    0.08    0.32
   9   9  -5    0.69    0.40
   9  10   5    2.31    0.51
   9  10  -5    2.64    0.54
   9  11   5    0.52    0.38
   9  11  -5   -0.32    0.36
   9  12   5    2.01    0.53
   9  12  -5    1.31    0.55
   9  13   5    0.34    0.41
   9  13  -5   -0.25    0.37
   9  14   5    1.00    0.51
 -10   0   5   -0.02    0.08
  10   0  -5   -0.19    0.25
 -10   0  -5    0.36    0.28
  10   0   5   -0.12    0.26
 -10   1  -5    7.18    0.63
  10  -1  -5    7.14    0.65
  10   1   5    6.14    0.61
 -10   1   5    7.19    0.33
  10   1  -5    8.37    0.70
 -10  -1  -5    5.97    0.58
  10  -2  -5   17.37    0.88
 -10   2  -5   15.19    0.81
  10   2   5   15.13    0.87
 -10  -2  -5   13.45    0.83
 -10   2   5   15.78    0.57
 -10   2   5   14.88    0.68
  10   2  -5   14.80    0.85
  10   3   5    0.04    0.26
 -10   3  -5    0.06    0.27
 -10  -3  -5    0.15    0.29
 -10   3   5    0.01    0.15
 -10   3   5   -0.09    0.17
  10   3  -5    0.13    0.28
 -10   4  -5   18.60    0.91
  10   4   5   20.36    1.02
 -10   4   5   20.12    0.71
  10   4  -5   20.91    1.08
 -10  -4  -5   19.60    1.01
  10   5   5   -0.04    0.27
 -10   5  -5    0.06    0.26
  10   5  -5    0.84    0.37
 -10   6  -5   20.36    0.94
  10   6   5   22.03    1.10
  10   6  -5   22.11    1.17
  10   7   5    1.41    0.42
 -10   7  -5    1.46    0.35
  10   7  -5    1.06    0.41
  10   8   5    2.09    0.48
 -10   8  -5    1.72    0.37
  10   8  -5    0.79    0.43
 -10   9  -5    0.20    0.28
  10   9   5    0.08    0.34
  10   9  -5    0.44    0.39
  10  10   5    6.22    0.75
  10  10  -5    5.42    0.80
  10  11   5    0.86    0.43
  10  11  -5    2.37    0.63
  10  12   5    6.84    0.84
  10  12  -5    6.69    0.89
  10  13   5    0.21    0.47
  11   0  -5    0.27    0.27
 -11   0  -5   -0.08    0.27
  11   0   5    0.02    0.29
 -11   1  -5   -0.17    0.28
  11  -1  -5    0.31    0.27
  11   1   5   -0.32    0.28
 -11  -1  -5   -0.06    0.30
  11   1  -5    0.35    0.31
  11   2   5   -0.15    0.28
  11  -2  -5    0.31    0.30
 -11   2  -5   -0.23    0.28
 -11   2   5    0.07    0.21
  11   2  -5    0.27    0.30
 -11  -2  -5   -0.19    0.28
  11   3   5    0.42    0.29
 -11   3  -5    0.14    0.28
  11   3  -5    0.23    0.32
 -11   3   5    0.46    0.19
 -11   3   5    0.24    0.21
 -11  -3  -5    0.11    0.31
  11   4   5    2.17    0.43
 -11   4  -5    2.78    0.45
  11   4  -5    2.20    0.46
 -11  -4  -5    2.18    0.47
 -11   4   5    2.75    0.33
 -11   4   5    2.16    0.31
 -11   5  -5   -0.39    0.23
  11   5   5    0.29    0.33
  11   5  -5    0.43    0.37
 -11  -5  -5   -0.11    0.32
  11   6   5   -0.19    0.30
 -11   6  -5    0.39    0.30
  11   6  -5   -0.26    0.32
  11   7   5    0.07    0.32
 -11   7  -5   -0.15    0.26
  11   7  -5   -0.08    0.33
  11   8   5    6.18    0.75
 -11   8  -5    7.00    0.63
  11   8  -5    6.69    0.81
  11   9   5    3.59    0.63
  11   9  -5    2.50    0.57
  11  10   5    0.93    0.45
  11  10  -5    1.52    0.53
  11  11   5    0.64    0.42
  11  11  -5   -0.04    0.40
  11  12   5    4.31    0.73
  11  12  -5    2.10    0.62
 -12   0  -5   -0.13    0.32
  12   0  -5    0.14    0.32
 -12   1  -5    1.47    0.43
  12   1   5    0.81    0.39
  12  -1  -5    0.10    0.32
 -12  -1  -5    1.76    0.44
 -12   1   5    0.78    0.31
  12   1  -5    0.63    0.34
 -12   2  -5    2.54    0.48
  12  -2  -5    2.80    0.50
  12   2   5    3.80    0.59
 -12   2   5    3.23    0.43
  12   2  -5    2.55    0.50
 -12  -2  -5    3.02    0.55
  12   3   5    0.56    0.37
 -12   3  -5    0.70    0.36
 -12  -3  -5    0.42    0.37
  12   3  -5    0.38    0.33
 -12   3   5    1.15    0.30
  12   4   5   17.27    1.04
 -12   4  -5   17.01    0.94
 -12  -4  -5   15.17    1.00
  12   4  -5   15.79    1.05
  12   5   5    6.48    0.74
 -12   5  -5    6.16    0.63
  12   5  -5    6.32    0.76
 -12  -5  -5    5.18    0.68
  12   6   5    9.70    0.91
 -12   6  -5    9.62    0.73
  12   6  -5    9.19    0.91
 -12  -6  -5    9.35    0.92
 -12   7  -5    4.50    0.56
  12   7   5    4.46    0.64
  12   7  -5    5.43    0.72
 -12   8  -5    6.19    0.65
  12   8   5    5.54    0.75
  12   8  -5    5.11    0.74
  12   9   5    4.03    0.67
  12   9  -5    3.39    0.71
  12  10   5    2.13    0.57
  12  10  -5    3.96    0.75
  12  11   5    1.83    0.56
  12  11  -5    1.56    0.57
  12  12   5    4.06    0.76
  13   0  -5    0.00    0.33
 -13   0  -5   -0.11    0.33
  13   1   5    0.03    0.30
  13  -1  -5   -0.38    0.28
 -13   1  -5    0.08    0.35
 -13   1   5   -0.11    0.27
  13   1  -5    0.36    0.36
 -13  -1  -5   -0.06    0.37
  13   2   5    0.53    0.39
 -13   2  -5    0.57    0.38
 -13   2   5    0.88    0.34
  13   2  -5    1.57    0.46
 -13  -2  -5    0.17    0.40
  13   3   5   -0.10    0.33
 -13   3  -5    0.37    0.35
  13   3  -5   -0.14    0.32
 -13  -3  -5    0.42    0.41
  13   4   5    5.01    0.69
 -13   4  -5    6.69    0.69
 -13  -4  -5    5.40    0.73
  13   4  -5    7.30    0.83
  13   5   5    0.25    0.34
 -13   5  -5    0.49    0.35
  13   5  -5   -0.17    0.36
 -13  -5  -5    0.14    0.42
  13   6   5    1.73    0.48
 -13   6  -5    1.88    0.44
  13   6  -5    1.25    0.49
 -13  -6  -5    1.13    0.51
 -13   7  -5    0.19    0.33
  13   7   5   -0.43    0.30
 -13  -7  -5    0.90    0.49
  13   7  -5   -0.02    0.41
  13   8   5    6.09    0.82
  13   8  -5    7.63    0.92
 -13  -8  -5    5.91    0.82
  13   9   5    0.30    0.39
  13   9  -5   -0.19    0.41
  13  10   5    3.71    0.72
  13  10  -5    2.03    0.62
  13  11   5    0.16    0.46
 -14   0   5   -0.40    0.30
 -14   0  -5   -0.65    0.34
  14   0  -5   -0.30    0.31
 -14   1  -5    0.01    0.38
  14   1   5    0.08    0.36
  14  -1  -5    0.25    0.38
 -14   1   5    0.19    0.33
 -14  -1  -5    0.53    0.42
  14   1  -5   -0.19    0.34
  14   2   5   -0.36    0.30
 -14   2  -5    0.22    0.39
 -14  -2  -5    0.81    0.43
 -14   2   5    0.15    0.30
  14   2  -5   -0.06    0.32
  14   3   5    0.50    0.38
 -14   3  -5    0.18    0.37
  14   3  -5   -0.04    0.33
 -14  -3  -5   -0.18    0.41
  14   4   5    1.63    0.50
 -14   4  -5    2.51    0.52
 -14  -4  -5    1.64    0.56
  14   4  -5    2.34    0.58
  14   5   5    3.64    0.63
 -14   5  -5    4.50    0.62
 -14  -5  -5    3.32    0.67
  14   5  -5    5.25    0.77
 -14   6  -5    0.93    0.42
  14   6   5    1.11    0.45
  14   6  -5    0.23    0.44
 -14  -6  -5    0.73    0.48
  14   7   5    6.01    0.80
  14   7  -5    4.63    0.76
 -14  -7  -5    6.74    0.90
  14   8   5    1.60    0.57
  14   8  -5    2.94    0.67
 -14  -8  -5    3.32    0.69
  14   9   5    5.34    0.80
 -14  -9  -5    5.95    0.94
 -15   0  -5   -0.17    0.40
  15   0  -5    0.08    0.40
 -15   0   5   -0.26    0.32
  15  -1  -5   -0.49    0.32
 -15  -1   5    0.39    0.39
 -15   1  -5    0.44    0.44
 -15  -1  -5   -0.28    0.41
  15   1  -5   -0.23    0.36
 -15   1   5   -0.27    0.33
 -15   2  -5    1.12    0.46
  15   2   5    1.84    0.55
  15   2  -5    0.33    0.44
 -15  -2  -5    0.88    0.54
 -15   3  -5    3.69    0.63
  15   3   5    4.12    0.71
  15   3  -5    4.03    0.71
 -15  -3  -5    2.21    0.59
  15   4   5    2.52    0.62
 -15   4  -5    1.97    0.54
 -15  -4  -5    1.29    0.58
  15   4  -5    1.88    0.58
 -15   5  -5   -0.34    0.34
  15   5   5    0.03    0.35
 -15  -5  -5    0.28    0.53
  15   5  -5   -0.44    0.38
  15   6   5    3.76    0.70
  15   6  -5    3.07    0.67
 -15  -6  -5    4.46    0.79
  15   7   5   -0.33    0.38
 -15  -7  -5    0.95    0.60
  15   7  -5    0.67    0.54
  15   8   5    5.11    0.84
 -15  -8  -5    6.07    0.92
 -16   0  -5   -0.13    0.41
 -16   0   5   -0.55    0.36
  16   0  -5    0.38    0.42
 -16  -1   5    0.37    0.42
 -16   1  -5    0.17    0.46
 -16  -1  -5    0.14    0.46
  16   1  -5    0.34    0.43
  16   2   5    0.28    0.47
 -16  -2   5    0.37    0.47
 -16   2  -5    0.09    0.41
  16   2  -5    0.23    0.44
 -16  -2  -5    0.56    0.51
 -16   3  -5    0.60    0.48
  16   3   5    1.83    0.64
 -16  -3  -5    1.63    0.61
  16   3  -5    1.44    0.57
  16   4   5    1.36    0.51
 -16   4  -5    0.89    0.50
  16   4  -5    1.25    0.51
 -16  -4  -5    0.42    0.56
  16   5   5    1.50    0.55
  16   5  -5    2.25    0.74
 -16  -5  -5    2.95    0.75
  16   6   5   -0.28    0.65
 -16  -6  -5   -0.27    0.51
  17   0  -5   -0.07    0.43
 -17   0  -5   -0.15    0.46
 -17   1  -5    0.27    0.49
 -17  -1   5    0.49    0.49
  17   1  -5   -0.09    0.53
 -17  -1  -5    1.16    0.58
 -17   2  -5    1.63    0.55
 -17  -2   5   -0.18    0.44
 -17  -2  -5    0.94    0.58
 -17  -3   5    0.39    0.54
 -17   3  -5   -0.09    0.44
 -17  -3  -5   -0.31    0.47
 -17  -4  -5    0.02    0.53
   0   0  -6  352.11    7.21
   0   0  -6  344.43    7.15
   0   0   6  337.46    7.20
   0  -1  -6    0.08    0.12
   0  -1   6    0.11    0.14
   0   1   6   -0.03    0.13
   0  -1  -6    0.00    0.13
   0   1  -6   -0.06    0.13
   0   1  -6    0.17    0.13
   0  -2   6   17.90    0.63
   0   2   6   18.16    0.64
   0   2  -6   19.26    0.64
   0   2  -6   19.58    0.65
   0  -2  -6   19.60    0.55
   0  -3  -6   -0.05    0.10
   0   3  -6    0.04    0.14
   0  -3   6   -0.02    0.15
   0   3   6    0.00    0.07
   0  -4   6   54.88    1.46
   0   4   6   54.66    1.29
   0  -4  -6   56.02    1.31
   0  -5   6    0.31    0.20
   0   5   6    0.27    0.15
   0  -6   6   28.93    0.99
   0   6   6   27.98    0.87
   0   7   6    0.11    0.18
   0  -7   6   -0.15    0.19
   0   8   6    2.54    0.34
   0   9   6   -0.04    0.22
   0  10  -6    7.81    0.74
   0  10   6    6.53    0.58
   0  11   6    0.08    0.27
   0  11  -6   -0.05    0.38
   0  12   6    1.54    0.43
   0  12  -6    1.89    0.53
   0  13   6    0.12    0.34
   0  13  -6   -0.25    0.42
   0  14  -6    6.69    0.89
   0  14   6    6.56    0.75
   0  15  -6   -0.74    0.47
   0  15   6    0.05    0.41
  -1   0   6   23.39    0.71
   1   0  -6   22.20    0.64
  -1   0  -6   23.77    0.71
   1   0   6   23.12    0.70
   1   0  -6   22.71    0.70
   1   0  -6   22.59    0.59
  -1   0  -6   24.33    0.70
   1  -1  -6   62.17    1.49
   1  -1  -6   60.49    1.37
  -1   1  -6   61.14    1.48
  -1  -1   6   59.05    1.46
   1  -1  -6   60.51    1.28
   1   1   6   59.17    1.47
   1  -1   6   59.46    1.47
  -1   1   6   60.07    1.48
  -1   1   6   61.09    1.29
   1   1  -6   63.07    1.48
   1   1  -6   59.83    1.41
  -1  -1  -6   59.94    1.47
  -1  -1  -6   60.27    1.43
  -1  -1  -6   60.18    1.30
   1  -2  -6   40.46    0.93
   1   2   6   39.95    0.89
  -1   2  -6   40.51    1.07
  -1   2  -6   39.86    1.08
  -1  -2   6   38.51    1.07
   1   2   6   39.24    1.08
  -1   2   6   40.79    0.87
   1   2  -6   40.96    1.08
  -1  -2  -6   39.97    0.89
  -1  -2  -6   39.49    1.01
  -1   2   6   41.44    1.10
   1   2  -6   39.69    1.06
   1  -2   6   38.86    1.07
   1   3   6   41.57    1.00
  -1   3  -6   44.21    1.19
  -1   3  -6   43.79    1.17
  -1  -3   6   42.72    1.17
   1  -3  -6   41.78    0.98
   1  -3   6   43.20    1.18
   1   3  -6   46.80    1.19
  -1  -3  -6   42.12    1.08
   1   3  -6   42.48    1.18
   1  -4  -6    1.70    0.15
  -1  -4   6    1.63    0.24
   1   4   6    1.72    0.18
   1   4  -6    1.80    0.29
   1  -4   6    1.66    0.27
  -1  -4  -6    2.08    0.22
   1  -5  -6   28.97    0.76
   1   5   6   30.91    0.86
  -1  -5   6   30.60    0.99
   1   5  -6   29.37    1.02
   1  -5   6   32.04    1.02
   1   6   6   28.10    0.87
  -1  -6   6   29.14    0.99
   1  -6   6   28.39    1.00
   1   6  -6   28.08    1.03
   1   7   6    0.01    0.17
  -1  -7   6    0.11    0.22
   1   7  -6   -0.12    0.23
   1  -7   6   -0.13    0.20
   1   8   6    0.08    0.20
   1   8  -6    0.19    0.26
   1   9   6    0.74    0.27
   1   9  -6    1.16    0.38
   1  10   6    0.40    0.27
  -1  10   6    0.28    0.30
   1  10  -6    0.34    0.33
   1  11   6    4.27    0.53
  -1  11   6    3.85    0.52
   1  11  -6    2.95    0.54
   1  12   6    1.12    0.40
   1  12  -6    0.24    0.41
  -1  12   6    1.12    0.42
   1  13   6    1.36    0.41
  -1  13  -6    0.70    0.54
   1  13  -6    1.21    0.53
  -1  13   6    2.16    0.51
   1  14   6   -0.02    0.36
  -1  14  -6   -0.13    0.46
   1  14  -6    0.33    0.45
  -1  14   6    0.07    0.40
  -1  15  -6    2.40    0.73
   1  15   6    2.62    0.59
   1  15  -6    2.97    0.75
  -1  15   6    2.57    0.68
  -2   0   6   19.06    0.55
   2   0  -6   18.78    0.61
   2   0   6   18.50    0.61
  -2   0  -6   19.62    0.62
  -2   0   6   18.72    0.61
  -2   0  -6   19.45    0.63
  -2   0  -6   19.63    0.56
   2   0  -6   18.77    0.55
  -2  -1   6   71.28    1.75
   2  -1  -6   74.29    1.65
  -2   1  -6   75.33    1.77
  -2  -1   6   79.35    1.75
   2   1   6   72.93    1.76
  -2   1  -6   73.97    1.78
  -2  -1  -6   75.37    1.77
  -2   1   6   72.32    1.77
   2  -1   6   73.92    1.77
   2   1  -6   73.02    1.73
  -2   1   6   75.95    1.65
   2   1  -6   77.68    1.77
  -2  -1  -6   75.21    1.77
  -2  -1  -6   79.21    1.68
   2   2   6   25.91    0.79
  -2   2  -6   25.77    0.79
  -2  -2   6   27.72    0.81
   2   2   6   26.67    0.67
  -2  -2   6   24.85    0.77
  -2   2  -6   25.56    0.79
   2  -2   6   25.47    0.79
  -2  -2  -6   25.19    0.76
  -2  -2  -6   25.79    0.67
  -2   2   6   25.87    0.81
  -2   2   6   25.64    0.65
   2   2  -6   24.64    0.76
   2   2  -6   24.73    0.78
   2   3   6    8.75    0.35
  -2   3  -6    8.71    0.48
  -2   3  -6    8.81    0.45
  -2  -3   6    7.75    0.41
   2  -3   6    8.50    0.43
  -2   3   6    8.34    0.32
   2   3  -6    8.47    0.43
  -2  -3  -6    8.58    0.41
  -2  -3  -6    8.89    0.35
   2   3  -6    8.78    0.47
   2   4   6    5.56    0.31
  -2   4  -6    5.72    0.40
  -2  -4   6    5.53    0.38
  -2  -4  -6    6.04    0.34
   2   4  -6    5.98    0.44
   2  -4   6    5.61    0.38
  -2   5  -6    3.41    0.36
   2   5   6    2.41    0.25
   2  -5  -6    2.83    0.13
  -2  -5   6    3.07    0.32
   2  -5   6    3.20    0.34
   2   5  -6    2.63    0.32
  -2  -6   6   44.71    1.34
   2   6   6   45.41    1.25
   2  -6  -6   46.31    1.03
   2  -6   6   45.45    1.38
   2   6  -6   43.86    1.41
   2   7   6    0.07    0.17
  -2  -7   6    0.27    0.20
   2   7  -6   -0.17    0.20
   2  -7   6   -0.21    0.19
   2   8   6    0.13    0.21
   2   8  -6   -0.03    0.25
   2   9   6    0.57    0.26
   2   9  -6    0.60    0.30
   2  10   6    2.50    0.40
   2  10  -6    2.45    0.51
   2  11   6    1.35    0.37
   2  11  -6    1.07    0.44
   2  12   6    2.99    0.51
   2  12  -6    2.73    0.55
  -2  12   6    3.03    0.53
   2  13   6    0.51    0.35
  -2  13   6    0.24    0.41
   2  13  -6    0.14    0.42
   2  14   6    0.92    0.46
  -2  14  -6    1.09    0.62
   2  14  -6    1.42    0.53
  -2  14   6    1.33    0.49
   2  15   6    4.73    0.69
  -2  15  -6    3.69    0.80
  -2  15   6    3.69    0.94
   2  15  -6    4.14    0.78
  -3   0  -6   -0.03    0.12
  -3   0  -6    0.09    0.12
   3   0  -6    0.06    0.12
  -3   0   6   -0.08    0.11
   3   0  -6    0.18    0.13
   3   0   6    0.18    0.13
  -3   0  -6    0.27    0.16
  -3   0   6    0.21    0.14
  -3  -1   6    0.60    0.15
  -3  -1   6    0.37    0.14
   3   1   6    0.19    0.12
   3  -1  -6    0.15    0.11
  -3   1  -6    0.22    0.14
  -3   1  -6    0.47    0.17
   3   1   6    0.32    0.14
  -3   1   6    0.34    0.15
   3   1  -6    0.21    0.13
  -3  -1  -6    0.29    0.16
   3  -1   6    0.24    0.14
   3   1  -6    0.17    0.14
  -3   1   6    0.23    0.12
  -3  -1  -6    0.50    0.13
  -3  -1  -6    0.29    0.14
   3  -2  -6   20.27    0.60
  -3   2  -6   21.29    0.72
   3   2   6   20.20    0.63
   3   2   6   21.21    0.68
  -3  -2   6   20.58    0.66
  -3   2  -6   22.14    0.70
   3  -2   6   21.41    0.70
   3   2  -6   21.65    0.67
   3   2  -6   20.13    0.71
  -3  -2  -6   20.32    0.63
  -3   2   6   20.72    0.70
  -3  -2  -6   20.84    0.71
  -3   2   6   21.37    0.62
   3   3   6   16.45    0.61
  -3   3  -6   16.01    0.63
  -3  -3   6   15.83    0.59
   3   3   6   17.19    0.57
  -3  -3  -6   17.39    0.57
   3   3  -6   16.70    0.61
   3  -3   6   16.33    0.63
   3   3  -6   17.50    0.67
  -3  -3  -6   17.48    0.65
  -3   3   6   16.12    0.53
   3   4   6    4.50    0.32
  -3   4  -6    5.35    0.41
  -3  -4   6    4.81    0.36
  -3   4   6    4.64    0.30
   3   4  -6    4.04    0.39
   3  -4   6    4.89    0.41
  -3  -4  -6    4.95    0.33
  -3  -5   6    4.27    0.39
  -3   5  -6    4.19    0.37
   3   5   6    4.68    0.34
   3  -5   6    4.10    0.40
   3   5  -6    2.92    0.34
  -3   6  -6    8.39    0.50
  -3  -6   6    8.32    0.50
   3   6   6    7.47    0.44
   3   6  -6    8.26    0.58
   3  -6   6    8.52    0.54
   3   7   6    9.60    0.55
  -3  -7   6   11.15    0.61
   3  -7   6   10.32    0.64
   3   7  -6   10.68    0.66
   3   8   6   10.44    0.59
   3   8  -6    9.68    0.68
   3   9   6   -0.14    0.20
   3   9  -6    0.13    0.29
   3  10   6    2.32    0.40
   3  10  -6    2.70    0.47
   3  11   6    0.12    0.27
   3  11  -6    0.46    0.40
   3  12   6    1.65    0.42
   3  12  -6    1.57    0.47
   3  13   6    1.72    0.46
   3  13  -6    1.98    0.54
   3  14   6    3.19    0.57
  -3  14   6    2.98    0.62
   3  14  -6    3.10    0.68
   3  15   6    0.54    0.42
   3  15  -6   -0.12    0.46
  -4   0  -6    6.61    0.33
  -4   0   6    7.06    0.37
  -4   0  -6    6.52    0.41
  -4   0  -6    6.23    0.41
   4   0  -6    5.97    0.34
  -4   0   6    5.69    0.33
   4   0  -6    6.29    0.36
   4   0   6    6.20    0.33
   4   1   6   71.65    1.73
  -4   1  -6   75.44    1.84
   4   1   6   72.21    1.78
  -4  -1   6   73.87    1.74
   4  -1  -6   73.75    1.76
  -4   1  -6   74.90    1.76
   4  -1   6   70.40    1.75
   4   1  -6   75.94    1.75
  -4  -1  -6   75.12    1.85
  -4   1   6   77.54    1.78
  -4   1   6   74.09    1.77
   4   1  -6   73.23    1.81
  -4  -1  -6   73.78    1.78
  -4  -1  -6   74.77    1.74
  -4  -2   6    2.68    0.25
   4   2   6    2.68    0.26
  -4   2  -6    3.03    0.32
   4   2   6    2.83    0.27
   4  -2  -6    2.52    0.25
  -4   2  -6    3.12    0.29
   4   2  -6    2.87    0.26
  -4  -2  -6    2.76    0.27
  -4   2   6    3.24    0.27
   4  -2   6    3.36    0.29
  -4   2   6    3.43    0.31
  -4  -2  -6    3.10    0.33
   4   2  -6    2.57    0.30
   4   3   6   34.32    0.98
   4   3   6   33.83    0.98
  -4  -3   6   33.57    0.96
  -4   3  -6   35.08    1.05
   4  -3   6   34.11    1.01
   4   3  -6   35.95    0.98
  -4   3   6   34.28    0.96
  -4  -3  -6   33.80    1.05
   4   3  -6   33.94    1.07
  -4   4  -6   22.48    0.79
   4   4   6   20.94    0.74
  -4  -4   6   21.99    0.73
   4  -4   6   21.35    0.78
   4   4  -6   22.24    0.86
   4   5   6    0.30    0.17
  -4  -5   6    0.43    0.18
  -4   5  -6    0.33    0.20
   4  -5   6    0.38    0.20
   4   5  -6    0.45    0.24
   4   6   6    6.94    0.45
  -4  -6   6    7.81    0.47
  -4   6  -6    6.97    0.48
   4  -6   6    8.53    0.52
   4   6  -6    7.19    0.55
   4   7   6   21.05    0.84
  -4  -7   6   21.41    0.86
   4   7  -6   21.14    0.96
   4   8   6    2.21    0.34
   4   8  -6    2.14    0.41
   4   9   6    4.74    0.49
   4   9  -6    5.63    0.65
   4  10   6    2.79    0.44
   4  10  -6    3.16    0.55
   4  11   6    0.29    0.29
   4  11  -6    0.19    0.31
   4  12   6    1.40    0.42
   4  12  -6    2.26    0.52
   4  13   6    1.43    0.44
   4  13  -6    1.29    0.53
   4  14   6    0.21    0.35
   4  14  -6    0.17    0.47
   4  15   6    3.20    0.61
   4  15  -6    2.62    0.69
  -5   0  -6  237.51    4.95
  -5   0   6  230.85    4.95
   5   0  -6  234.07    5.06
   5   0   6  225.56    4.93
  -5   0  -6  235.25    5.11
  -5  -1   6    6.16    0.32
   5  -1  -6    5.81    0.38
   5   1   6    5.85    0.32
   5   1   6    6.32    0.40
  -5   1  -6    5.58    0.44
  -5   1  -6    5.60    0.33
  -5   1   6    6.16    0.36
  -5  -1  -6    5.76    0.44
  -5  -1  -6    6.27    0.33
   5  -1   6    5.55    0.34
   5   1  -6    6.34    0.33
   5   1  -6    6.37    0.42
   5  -2  -6   -0.07    0.13
  -5   2  -6   -0.22    0.16
  -5  -2   6    0.14    0.12
   5   2   6   -0.02    0.12
   5   2   6    0.00    0.14
  -5   2  -6    0.15    0.14
  -5   2   6    0.02    0.14
   5  -2   6   -0.11    0.12
   5   2  -6   -0.11    0.10
   5   2  -6    0.09    0.18
  -5  -2  -6    0.00    0.17
   5   3   6    6.68    0.37
   5   3   6    6.87    0.44
  -5   3  -6    6.66    0.45
  -5  -3   6    6.38    0.36
   5   3  -6    7.76    0.38
  -5  -3  -6    7.00    0.48
   5   3  -6    7.63    0.48
   5  -3   6    6.69    0.40
  -5   4  -6   34.76    1.07
   5   4   6   32.63    1.00
   5   4   6   33.89    1.06
  -5  -4   6   33.72    0.98
   5   4  -6   33.51    1.14
   5  -4   6   34.00    1.06
  -5  -5   6    0.23    0.17
   5   5   6    0.30    0.18
  -5   5  -6    0.30    0.21
   5  -5   6    0.17    0.19
   5   5  -6    0.21    0.24
  -5   6  -6    0.35    0.23
  -5  -6   6   -0.19    0.15
   5   6   6    0.12    0.19
   5  -6   6    0.02    0.20
   5   6  -6    0.01    0.21
  -5   7  -6   -0.05    0.21
   5   7   6    0.21    0.22
   5   7  -6    0.25    0.25
   5   8   6    3.43    0.44
   5   8  -6    3.25    0.51
   5   9   6    3.33    0.46
   5   9  -6    2.57    0.46
   5  10   6    2.61    0.44
   5  10  -6    1.51    0.46
   5  11   6    1.37    0.40
   5  11  -6    0.80    0.44
   5  12   6    2.85    0.51
   5  12  -6    2.20    0.52
   5  13   6    2.02    0.48
   5  13  -6    0.92    0.44
   5  14   6    1.84    0.49
   5  14  -6    1.80    0.60
   5  15   6   -0.39    0.39
   5  15  -6    0.31    0.49
   6   0   6   53.19    1.34
  -6   0   6   54.47    1.35
  -6   0  -6   53.98    1.53
   6   0  -6   55.67    1.51
  -6   0  -6   56.13    1.35
   6   0   6   53.29    1.50
   6   1   6   89.76    2.24
  -6  -1   6   87.80    2.04
   6  -1  -6   87.85    2.20
  -6   1  -6   92.39    2.26
  -6   1  -6   88.40    2.07
   6   1   6   88.56    2.04
  -6  -1  -6   87.87    2.26
   6  -1   6   89.22    2.08
  -6  -1  -6   92.07    2.06
   6   1  -6   93.98    2.06
  -6   1   6   85.85    2.07
   6   1  -6   89.60    2.25
  -6  -2   6    5.51    0.31
   6   2   6    4.97    0.42
  -6   2  -6    4.69    0.40
   6   2   6    5.00    0.31
   6  -2  -6    6.62    0.42
  -6   2  -6    5.31    0.34
   6  -2   6    4.86    0.33
   6   2  -6    5.11    0.31
  -6   2   6    5.20    0.34
  -6  -2  -6    5.55    0.47
   6   2  -6    5.11    0.45
  -6   3  -6   25.61    0.93
   6   3   6   26.61    0.81
  -6  -3   6   27.64    0.80
   6   3   6   27.96    0.96
   6   3  -6   27.60    0.81
   6   3  -6   28.28    1.02
  -6  -3  -6   26.13    0.98
   6  -3   6   26.73    0.87
   6   4   6    0.04    0.15
   6   4   6    0.25    0.18
  -6   4  -6    0.05    0.19
  -6  -4   6   -0.10    0.14
  -6   4   6    0.08    0.07
   6   4  -6   -0.02    0.14
   6   4  -6   -0.02    0.18
   6  -4   6   -0.12    0.16
   6   5   6   40.81    1.31
  -6   5  -6   41.46    1.28
  -6  -5   6   42.29    1.20
   6   5  -6   44.66    1.44
   6  -5   6   41.87    1.29
  -6   6  -6    5.57    0.49
  -6  -6   6    6.58    0.44
   6   6   6    5.89    0.52
   6   6  -6    5.63    0.55
  -6   7  -6    8.13    0.59
   6   7   6    8.24    0.59
   6   7  -6    9.70    0.73
   6   8   6    0.14    0.25
  -6   8  -6   -0.05    0.24
   6   8  -6    0.18    0.32
   6   9   6    0.42    0.29
   6   9  -6    0.71    0.37
   6  10   6    0.37    0.28
   6  10  -6    0.41    0.33
   6  11   6    7.56    0.72
   6  11  -6    6.74    0.78
   6  12   6    0.04    0.32
   6  12  -6   -0.54    0.34
   6  13   6    2.65    0.56
   6  13  -6    2.44    0.61
   6  14   6    0.19    0.39
   6  14  -6    0.61    0.48
  -7   0  -6    0.09    0.23
  -7   0  -6    0.18    0.13
   7   0   6   -0.12    0.16
  -7   0   6   -0.02    0.11
   7   0  -6   -0.01    0.18
   7   0   6    0.17    0.12
   7   1   6   12.29    0.45
  -7   1  -6   12.00    0.62
   7  -1  -6   12.08    0.61
   7   1   6   11.45    0.62
  -7  -1   6   12.73    0.46
  -7   1  -6   13.05    0.50
   7   1  -6   11.48    0.62
  -7  -1  -6   12.61    0.67
  -7   1   6   12.66    0.49
   7  -1   6   12.85    0.50
  -7   2  -6  105.65    2.45
  -7  -2   6  101.65    2.36
   7  -2  -6  105.55    2.61
   7   2   6  106.42    2.37
   7   2   6  106.82    2.65
  -7   2  -6  103.56    2.61
  -7   2   6  103.60    2.46
   7   2  -6  111.43    2.39
   7  -2   6  105.53    2.45
   7   2  -6  104.02    2.67
  -7  -2  -6  109.39    2.70
   7   3   6    0.10    0.20
  -7  -3   6    0.20    0.13
  -7   3  -6   -0.04    0.21
   7   3   6    0.10    0.13
   7   3  -6    0.14    0.12
  -7   3   6    0.31    0.12
   7   3  -6   -0.12    0.19
  -7  -3  -6    0.22    0.23
   7  -3   6   -0.09    0.15
  -7  -4   6    1.53    0.22
   7   4   6    1.55    0.23
   7   4   6    1.78    0.31
  -7   4  -6    0.96    0.27
  -7  -4  -6    1.37    0.34
   7   4  -6    1.28    0.21
  -7   4   6    1.84    0.16
   7  -4   6    1.37    0.26
   7   4  -6    1.20    0.30
   7   5   6    0.58    0.25
   7   5   6    0.88    0.21
  -7   5  -6    0.89    0.28
  -7  -5   6    0.76    0.21
   7   5  -6    0.86    0.31
  -7   6  -6   43.21    1.38
   7   6   6   45.37    1.46
   7   6  -6   42.64    1.54
   7   7   6    0.95    0.31
  -7   7  -6    0.71    0.28
   7   7  -6    0.34    0.33
   7   8   6    1.48    0.35
  -7   8  -6    1.22    0.32
   7   8  -6    1.24    0.40
   7   9   6    0.08    0.28
   7   9  -6    0.00    0.32
   7  10   6    1.17    0.38
   7  10  -6   -0.03    0.36
   7  11   6    1.19    0.40
   7  11  -6    0.97    0.46
   7  12   6    0.24    0.34
   7  12  -6    0.06    0.42
   7  13   6    0.33    0.40
   7  13  -6    0.88    0.52
   7  14   6    0.72    0.45
   7  14  -6    0.15    0.46
   8   0   6   19.97    0.62
   8   0   6   20.55    0.88
   8   0  -6   19.32    0.86
  -8   0  -6   21.88    0.91
  -8   0  -6   20.53    0.63
  -8   0   6   19.61    0.62
   8   1   6    5.96    0.31
  -8   1  -6    6.11    0.52
   8  -1  -6    7.05    0.52
  -8  -1   6    5.79    0.30
   8   1   6    6.46    0.52
  -8   1  -6    6.87    0.36
   8   1  -6    6.64    0.56
   8  -1   6    6.03    0.34
  -8  -1  -6    6.15    0.56
  -8   1   6    6.19    0.34
   8   2   6   72.95    2.04
  -8  -2   6   75.17    1.70
  -8   2  -6   71.81    2.00
   8  -2  -6   73.58    2.01
   8   2   6   73.87    1.70
  -8   2  -6   74.58    1.80
   8   2  -6   74.00    2.07
   8  -2   6   71.31    1.78
  -8  -2  -6   74.34    2.07
  -8   2   6   71.67    1.80
   8   3   6    2.49    0.38
  -8  -3   6    2.59    0.24
   8   3   6    2.63    0.24
  -8   3  -6    2.94    0.40
   8   3  -6    2.04    0.37
   8   3  -6    2.75    0.24
  -8   3   6    2.28    0.28
   8  -3   6    2.59    0.30
  -8  -3  -6    2.45    0.41
  -8   3   6    2.84    0.26
   8   4   6    1.47    0.33
   8   4   6    1.44    0.21
  -8  -4   6    1.65    0.21
  -8   4  -6    1.31    0.31
   8   4  -6    0.94    0.19
  -8   4   6    1.10    0.16
   8   4  -6    0.96    0.29
  -8  -4  -6    1.58    0.37
   8   5   6    8.21    0.45
   8   5   6    8.52    0.62
  -8   5  -6    8.03    0.59
  -8   5   6    7.81    0.32
   8   5  -6    9.63    0.72
  -8   6  -6    9.64    0.64
   8   6   6    9.67    0.68
   8   6   6   10.28    0.54
   8   6  -6    9.61    0.75
  -8   7  -6    3.03    0.42
   8   7   6    3.11    0.46
   8   7  -6    3.24    0.52
   8   8   6    0.05    0.28
  -8   8  -6    0.85    0.32
   8   8  -6    0.64    0.37
   8   9   6    0.04    0.27
  -8   9  -6   -0.15    0.25
   8   9  -6   -0.32    0.32
   8  10   6    1.24    0.39
   8  10  -6    1.51    0.51
   8  11   6    1.76    0.45
   8  11  -6    1.56    0.51
   8  12   6    0.06    0.34
   8  12  -6   -0.22    0.37
   8  13   6   -0.33    0.34
   8  13  -6    0.87    0.49
   8  14   6    2.03    0.55
  -9   0  -6   59.19    1.79
  -9   0  -6   62.27    1.43
   9   0   6   59.75    1.81
  -9   0   6   58.71    1.42
   9   0   6   58.37    1.41
   9   0  -6   58.49    1.79
  -9   1  -6   26.56    0.79
   9   1   6   27.31    0.73
   9   1   6   27.61    1.10
  -9  -1   6   26.96    0.72
   9  -1  -6   27.93    1.08
  -9   1  -6   26.70    1.04
   9   1  -6   25.32    1.06
  -9   1   6   27.26    0.80
   9  -1   6   25.22    0.77
  -9  -1  -6   25.63    1.06
  -9  -2   6    0.80    0.14
   9   2   6    0.79    0.14
  -9   2  -6    1.06    0.32
   9   2   6    0.53    0.29
   9  -2  -6    1.18    0.30
  -9   2  -6    1.19    0.21
   9  -2   6    0.78    0.19
   9   2  -6    0.68    0.29
  -9  -2  -6    1.08    0.35
  -9   2   6    1.10    0.20
  -9  -3   6    4.43    0.27
   9   3   6    3.90    0.46
   9   3   6    4.36    0.27
  -9   3  -6    3.62    0.47
  -9   3   6    4.71    0.39
   9   3  -6    5.29    0.57
  -9   3   6    4.44    0.33
  -9  -3  -6    5.76    0.61
   9   3  -6    4.72    0.28
  -9   4  -6   39.99    1.35
   9   4   6   40.58    1.07
   9   4   6   42.75    1.46
  -9   4   6   40.66    1.07
   9   4  -6   40.29    1.48
  -9  -4  -6   38.64    1.44
   9   5   6    2.64    0.43
  -9   5  -6    2.13    0.38
   9   5   6    2.55    0.27
   9   5  -6    2.97    0.49
  -9  -5  -6    1.88    0.39
   9   6   6    8.23    0.46
  -9   6  -6    6.31    0.57
   9   6   6    5.78    0.59
   9   6  -6    7.17    0.74
   9   7   6    0.13    0.18
   9   7   6   -0.18    0.25
  -9   7  -6   -0.08    0.27
   9   7  -6    0.03    0.33
   9   8   6    9.97    0.61
  -9   8  -6    9.44    0.68
   9   8   6   10.11    0.77
   9   8  -6   11.81    0.92
   9   9   6    1.86    0.45
  -9   9  -6    1.18    0.36
   9   9  -6    1.77    0.52
   9  10   6    3.45    0.58
   9  10  -6    2.81    0.55
   9  11   6    0.09    0.36
   9  11  -6   -0.10    0.38
   9  12   6   -0.12    0.38
   9  12  -6   -0.49    0.38
   9  13   6    0.75    0.46
   9  13  -6    0.65    0.49
   9  14   6   -0.28    0.39
  10   0   6   79.38    1.77
 -10   0  -6   74.26    2.22
 -10   0   6   79.86    1.77
  10   0  -6   79.07    2.27
 -10  -1   6    1.35    0.15
  10   1   6    1.18    0.14
  10  -1  -6    1.08    0.34
 -10   1  -6    1.45    0.37
  10   1   6    1.74    0.37
 -10  -1  -6    0.97    0.36
 -10   1   6    1.22    0.19
  10   1  -6    1.04    0.32
  10  -2  -6    0.54    0.28
  10   2   6    0.24    0.25
 -10   2  -6    0.47    0.31
 -10   2   6    0.53    0.17
  10   2  -6    0.27    0.29
 -10  -2  -6    0.20    0.31
  10   3   6    0.75    0.32
 -10   3  -6    0.73    0.32
  10   3  -6    0.72    0.34
 -10   3   6    0.64    0.20
 -10   3   6    0.75    0.23
 -10  -3  -6    0.17    0.31
  10   4   6   18.38    0.97
 -10   4  -6   19.77    0.93
  10   4  -6   19.30    1.03
 -10   4   6   18.23    0.76
 -10  -4  -6   17.46    0.94
 -10   4   6   18.22    0.66
  10   5   6    0.39    0.30
 -10   5  -6    1.14    0.33
  10   5  -6    0.04    0.27
 -10  -5  -6    0.24    0.30
  10   6   6    1.82    0.41
 -10   6  -6    1.25    0.36
  10   6  -6    1.75    0.45
  10   7   6   -0.27    0.27
 -10   7  -6    0.20    0.28
  10   7  -6    0.23    0.35
  10   8   6    0.85    0.38
 -10   8  -6    0.23    0.30
  10   8  -6    0.76    0.38
 -10   9  -6    0.24    0.30
  10   9   6    0.28    0.34
  10   9  -6   -0.17    0.36
  10  10   6   -0.18    0.31
  10  10  -6    0.63    0.44
  10  11   6    0.30    0.38
  10  11  -6    0.03    0.43
  10  12   6    1.32    0.51
  10  12  -6    1.56    0.58
  10  13   6   -0.34    0.40
  11   0  -6   79.81    2.38
 -11   0  -6   80.66    2.36
  11  -1  -6   36.88    1.41
  11   1   6   35.69    1.43
 -11   1  -6   36.64    1.37
 -11  -1  -6   31.49    1.32
  11   1  -6   34.27    1.40
 -11   2  -6    4.45    0.57
  11  -2  -6    4.09    0.54
  11   2   6    4.34    0.57
 -11   2   6    4.45    0.45
 -11  -2  -6    4.81    0.60
  11   2  -6    4.49    0.55
  11   3   6   12.76    0.87
 -11   3  -6   13.55    0.84
 -11  -3  -6   12.80    0.88
  11   3  -6   11.55    0.87
 -11   3   6   13.20    0.62
 -11   3   6   12.88    0.59
  11   4   6   20.94    1.09
 -11   4  -6   21.11    1.01
 -11   4   6   21.05    0.81
  11   4  -6   20.86    1.13
 -11  -4  -6   22.57    1.13
 -11   5  -6    4.34    0.55
  11   5   6    4.38    0.61
 -11  -5  -6    2.53    0.52
  11   5  -6    3.13    0.52
  11   6   6    2.69    0.49
 -11   6  -6    2.57    0.46
 -11  -6  -6    2.81    0.56
  11   6  -6    2.43    0.53
 -11   7  -6    0.30    0.31
  11   7   6    0.07    0.30
  11   7  -6    0.49    0.40
  11   8   6    0.65    0.37
 -11   8  -6    1.32    0.38
  11   8  -6    1.58    0.51
 -11   9  -6    0.30    0.34
  11   9   6   -0.13    0.32
  11   9  -6    0.24    0.37
  11  10   6    0.26    0.39
  11  10  -6   -0.04    0.42
  11  11   6   -0.23    0.36
  11  11  -6    0.13    0.45
  11  12   6    0.78    0.49
  11  12  -6    0.66    0.80
  12   0  -6   12.73    0.90
 -12   0  -6   13.29    0.89
  12   1   6    1.26    0.40
 -12   1  -6    1.06    0.43
  12  -1  -6    1.57    0.43
 -12  -1  -6    0.89    0.41
  12   1  -6    1.55    0.44
  12   2   6   18.77    1.08
  12  -2  -6   18.10    1.03
 -12   2  -6   18.60    1.01
 -12  -2  -6   20.86    1.11
 -12   2   6   18.82    0.83
  12   2  -6   19.91    1.08
  12   3   6    5.14    0.64
 -12   3  -6    5.41    0.62
 -12   3   6    5.45    0.49
  12   3  -6    4.30    0.60
 -12  -3  -6    4.88    0.65
 -12   4  -6    0.05    0.33
  12   4   6    0.46    0.35
  12   4  -6    0.52    0.36
 -12  -4  -6    0.38    0.36
 -12   5  -6    0.86    0.37
  12   5   6    1.18    0.42
 -12  -5  -6    0.99    0.45
  12   5  -6    1.19    0.46
 -12   6  -6    3.65    0.54
  12   6   6    4.44    0.65
  12   6  -6    3.87    0.66
 -12  -6  -6    3.88    0.62
 -12   7  -6    3.45    0.51
  12   7   6    3.15    0.60
 -12  -7  -6    2.67    0.59
  12   7  -6    3.47    0.63
 -12   8  -6   -0.48    0.31
  12   8   6   -0.06    0.33
  12   8  -6   -0.13    0.38
 -12  -8  -6    0.03    0.41
  12   9   6   -0.17    0.35
  12   9  -6   -0.48    0.36
  12  10   6    0.06    0.37
  12  10  -6   -0.35    0.39
  12  11   6    0.21    0.43
  12  11  -6    0.65    0.58
  13   0  -6    1.00    0.40
 -13   0  -6    0.38    0.38
  13  -1  -6    0.97    0.39
 -13   1  -6    2.01    0.49
  13   1   6    1.43    0.44
 -13   1   6    1.27    0.37
  13   1  -6    1.86    0.50
 -13  -1  -6    1.66    0.49
 -13   2  -6   13.39    0.90
  13   2   6   14.03    1.01
 -13   2   6   12.72    0.74
  13   2  -6   14.46    1.01
 -13  -2  -6   13.67    0.94
 -13   3  -6    7.82    0.77
  13   3   6    6.09    0.74
  13   3  -6    5.77    0.71
 -13  -3  -6    8.37    0.85
  13   4   6    0.70    0.41
 -13   4  -6    0.51    0.41
  13   4  -6    0.53    0.40
 -13  -4  -6    0.36    0.43
 -13   5  -6    0.04    0.34
  13   5   6   -0.04    0.32
  13   5  -6    0.29    0.40
 -13  -5  -6    0.57    0.42
 -13   6  -6    7.45    0.74
  13   6   6    5.92    0.77
  13   6  -6    7.74    0.90
 -13  -6  -6    6.89    0.86
 -13   7  -6    3.77    0.55
  13   7   6    2.97    0.59
 -13  -7  -6    2.66    0.64
  13   7  -6    3.27    0.65
  13   8   6    0.63    0.40
 -13  -8  -6   -0.10    0.46
  13   8  -6   -0.12    0.37
  13   9   6   -0.43    0.33
  13   9  -6    0.91    0.50
 -13  -9  -6    0.24    0.49
  13  10   6    0.19    0.42
 -13 -10  -6    0.49    0.55
 -14   0  -6    4.93    0.69
 -14   0   6    6.54    0.68
  14   0  -6    6.01    0.74
 -14   1  -6    7.68    0.83
  14  -1  -6    8.55    0.88
 -14  -1  -6    9.35    0.91
 -14   1   6    7.81    0.71
  14   1  -6    8.97    0.93
  14   2   6    0.73    0.42
 -14   2  -6    0.63    0.41
 -14  -2  -6    0.57    0.42
  14   2  -6    0.69    0.39
  14   3   6    2.07    0.55
 -14   3  -6    3.16    0.59
  14   3  -6    3.82    0.63
 -14  -3  -6    4.02    0.69
 -14   4  -6    0.14    0.36
  14   4   6    0.05    0.38
  14   4  -6   -0.28    0.35
 -14  -4  -6   -0.74    0.39
  14   5   6    3.62    0.65
 -14   5  -6    3.92    0.60
  14   5  -6    3.01    0.65
 -14  -5  -6    3.96    0.76
 -14   6  -6    2.04    0.50
  14   6   6    0.69    0.46
  14   6  -6    1.12    0.53
 -14  -6  -6    1.62    0.56
  14   7   6    0.96    0.47
 -14  -7  -6    1.11    0.58
  14   7  -6    1.23    0.48
  14   8   6   -0.37    0.37
 -14  -8  -6    0.55    0.54
  14   8  -6   -0.17    0.41
  14   9   6    0.02    0.43
 -14  -9  -6    1.17    0.62
 -15   0  -6    3.83    0.66
  15   0  -6    3.27    0.63
 -15   0   6    3.99    0.60
  15  -1  -6    0.34    0.37
 -15   1  -6    0.95    0.48
  15   1  -6    1.05    0.49
 -15  -1  -6    0.19    0.44
 -15   1   6    0.60    0.60
  15   2   6   -0.02    0.38
 -15   2  -6    0.05    0.41
 -15  -2  -6   -0.24    0.39
  15   2  -6    0.43    0.45
  15   3   6    0.35    0.45
 -15   3  -6   -0.46    0.38
 -15  -3  -6    0.67    0.49
  15   3  -6    0.07    0.41
 -15   4  -6    5.07    0.70
  15   4   6    5.80    0.81
 -15  -4  -6    6.56    0.86
  15   4  -6    5.98    0.84
  15   5   6   -0.42    0.35
 -15   5  -6   -0.39    0.38
 -15  -5  -6   -0.15    0.48
  15   5  -6   -0.22    0.33
  15   6   6    0.23    0.44
 -15   6  -6    0.11    0.42
  15   6  -6    0.41    0.45
 -15  -6  -6    0.15    0.52
  15   7   6    0.27    0.45
  15   7  -6   -0.46    0.50
 -15  -7  -6    0.54    0.58
  15   8   6    2.11    0.63
 -15  -8  -6    2.10    0.65
 -16   0  -6    0.60    0.50
  16   0  -6    0.44    0.46
 -16   0   6    0.32    0.41
 -16   1  -6    6.37    0.83
 -16  -1   6    5.49    0.72
  16   1  -6    4.55    0.75
 -16  -1  -6    4.86    0.79
 -16   2  -6   -0.07    0.43
 -16  -2  -6   -0.90    0.41
  16   2  -6    0.13    0.44
  16   3   6    0.77    0.51
 -16   3  -6    0.70    0.47
  16   3  -6    0.99    0.48
 -16  -3  -6    1.21    0.57
 -16   4  -6    1.44    0.51
  16   4   6    1.78    0.59
 -16  -4  -6    0.66    0.55
  16   4  -6    1.69    0.57
  16   5   6    0.13    0.46
 -16   5  -6    0.42    0.47
  16   5  -6    0.11    0.69
 -16  -5  -6    0.40    0.53
 -16  -6  -6   -0.36    0.53
 -17   0  -6    0.56    0.55
  17   0  -6    0.90    0.60
 -17  -1   6    0.88    0.53
 -17   1  -6    1.04    0.57
  17   1  -6    1.67    0.96
 -17  -1  -6    2.14    0.65
 -17   2  -6    6.09    0.86
 -17  -2   6    7.31    0.89
 -17  -2  -6    6.81    0.96
 -17   3  -6    5.14    0.80
 -17  -3  -6    6.77    0.94
   0   0   7    0.09    0.15
   0   0  -7   -0.02    0.12
   0   0  -7    0.09    0.15
   0   1  -7   -0.20    0.14
   0   1   7   -0.07    0.14
   0  -1   7   -0.21    0.14
   0  -1  -7   -0.03    0.15
   0  -1  -7   -0.01    0.12
   0   1  -7   -0.11    0.14
   0   2  -7   96.88    2.27
   0   2   7   93.08    2.28
   0  -2  -7   99.28    2.17
   0   2  -7  101.49    2.30
   0  -3   7   -0.08    0.15
   0  -3  -7   -0.12    0.11
   0   3   7    0.04    0.06
   0   4   7   39.07    0.95
   0  -4   7   40.41    1.18
   0  -4  -7   40.06    1.00
   0  -5   7   -0.03    0.17
   0   5   7   -0.13    0.11
   0  -5  -7    0.00    0.11
   0  -6  -7    0.17    0.13
   0  -6   7   -0.26    0.16
   0   6   7    0.06    0.15
   0  -7   7   -0.33    0.19
   0   7   7    0.13    0.17
   0  -8   7   47.70    1.55
   0   8   7   47.55    1.38
   0   9   7   -0.42    0.20
   0  10  -7    0.16    0.38
   0  10   7    0.09    0.26
   0  11   7   -0.29    0.26
   0  11  -7    0.20    0.37
   0  12   7   10.97    0.77
   0  12  -7   10.39    0.99
   0  13  -7    0.57    0.51
   0  13   7   -0.23    0.31
   0  14   7    1.59    0.48
   0  14  -7    0.73    0.56
   0  15  -7   -1.05    0.44
   1   0  -7   -0.01    0.09
   1   0  -7    0.05    0.14
  -1   0   7   -0.04    0.13
   1   0  -7   -0.05    0.12
   1   0   7    0.01    0.15
  -1   0  -7   -0.08    0.12
  -1   0  -7   -0.07    0.13
   1   1   7   29.73    0.90
  -1  -1   7   30.16    0.89
  -1   1  -7   29.77    0.88
   1  -1  -7   31.56    0.70
  -1   1  -7   31.76    0.91
   1  -1  -7   31.22    0.80
   1  -1  -7   33.11    0.93
  -1  -1  -7   30.94    0.71
   1  -1   7   28.96    0.88
   1   1  -7   30.11    0.90
  -1  -1  -7   32.49    0.91
   1   1  -7   30.82    0.83
  -1  -1  -7   31.10    0.86
  -1   2  -7   41.29    1.11
   1   2   7   38.14    1.10
  -1   2  -7   38.00    1.08
   1  -2  -7   39.75    0.94
  -1  -2   7   39.27    1.09
   1   2   7   38.77    0.86
  -1  -2  -7   38.36    0.86
  -1   2   7   38.93    1.10
  -1  -2  -7   38.44    1.02
   1   2  -7   38.66    1.06
   1   2  -7   40.35    1.09
  -1   3  -7    1.26    0.22
  -1  -3   7    1.29    0.23
   1   3   7    1.16    0.24
   1  -3  -7    1.27    0.14
   1   3   7    1.28    0.12
  -1   3   7    1.14    0.10
  -1  -3  -7    1.04    0.18
   1  -3   7    1.15    0.23
   1   3  -7    1.08    0.22
   1  -4  -7   12.20    0.38
   1   4   7   11.66    0.40
  -1   4  -7   11.96    0.54
  -1  -4   7   11.67    0.55
   1  -4   7   11.69    0.57
  -1  -4  -7   10.83    0.46
   1   4  -7   11.47    0.59
   1  -5  -7   79.68    1.76
  -1  -5   7   79.79    2.04
   1   5   7   77.87    1.84
   1   5  -7   80.68    2.08
   1  -5   7   78.82    2.05
  -1  -5  -7   81.85    1.90
  -1  -6   7    3.88    0.42
   1  -6  -7    4.01    0.24
   1   6   7    3.05    0.28
   1   6  -7    2.99    0.41
   1  -6   7    3.42    0.41
  -1  -7   7   56.02    1.65
   1   7   7   56.67    1.51
   1   7  -7   55.15    1.72
   1  -7   7   58.78    1.70
  -1  -8   7   25.95    1.07
   1   8   7   28.97    0.97
   1   8  -7   25.56    1.12
   1  -8   7   28.43    1.11
   1   9   7   41.50    1.34
   1   9  -7   43.13    1.54
  -1   9   7   43.29    1.36
   1  10   7    1.94    0.37
   1  10  -7    1.16    0.44
  -1  10   7    1.83    0.37
   1  11   7   31.65    1.22
  -1  11   7   30.34    1.22
   1  11  -7   30.80    1.43
   1  12   7    3.14    0.49
  -1  12   7    5.28    0.61
   1  12  -7    3.19    0.62
  -1  13  -7    7.44    0.93
   1  13   7    7.38    0.72
   1  13  -7    6.70    0.87
  -1  13   7    7.45    0.75
   1  14   7    1.42    0.45
  -1  14  -7    0.89    0.52
   1  14  -7    1.42    0.56
  -1  14   7    0.48    0.44
  -1  15  -7   -0.92    0.49
   1  15  -7   -0.03    0.48
   2   0  -7    0.06    0.10
  -2   0  -7    0.14    0.13
  -2   0  -7    0.05    0.10
   2   0   7    0.19    0.14
  -2   0   7   -0.03    0.09
  -2   0  -7    0.13    0.17
  -2   0   7    0.10    0.14
   2   0  -7    0.23    0.15
  -2   1  -7   34.04    0.96
   2  -1  -7   34.04    0.82
  -2   1  -7   32.41    0.96
   2   1   7   34.07    0.96
  -2  -1   7   33.94    0.96
  -2  -1   7   34.61    0.91
  -2  -1  -7   33.77    0.96
   2  -1   7   32.95    0.95
   2   1  -7   33.15    0.91
  -2  -1  -7   31.91    0.94
  -2   1   7   33.57    0.82
  -2  -1  -7   33.44    0.83
   2   1  -7   34.90    0.96
  -2   1   7   35.44    0.98
  -2  -2   7    3.27    0.29
   2   2   7    4.25    0.35
   2   2   7    4.24    0.22
  -2   2  -7    4.38    0.34
  -2   2  -7    5.00    0.38
  -2   2   7    4.23    0.21
   2   2  -7    3.88    0.31
   2  -2   7    4.60    0.34
  -2   2   7    4.68    0.38
   2   2  -7    3.47    0.30
  -2  -2  -7    4.82    0.23
  -2  -2  -7    4.32    0.32
  -2  -3   7    6.75    0.40
   2   3   7    6.05    0.40
   2  -3  -7    7.05    0.24
   2   3   7    6.32    0.29
   2  -3   7    6.77    0.42
  -2   3   7    7.46    0.28
  -2  -3  -7    6.68    0.30
  -2  -3  -7    6.71    0.38
   2   3  -7    6.35    0.42
   2  -4  -7    1.75    0.12
  -2  -4   7    1.41    0.25
   2   4   7    2.04    0.20
  -2   4  -7    1.57    0.25
  -2  -4  -7    2.08    0.21
   2  -4   7    1.86    0.28
   2   4  -7    1.38    0.27
  -2  -4  -7    1.60    0.24
  -2   5  -7   40.73    1.22
  -2  -5   7   39.84    1.21
   2  -5  -7   40.62    0.89
   2   5   7   38.89    1.07
  -2  -5  -7   41.87    1.16
   2  -5   7   40.33    1.24
   2   5  -7   41.01    1.27
   2   6   7   14.34    0.58
   2  -6  -7   14.17    0.39
  -2  -6   7   13.90    0.66
   2   6  -7   15.37    0.76
   2  -6   7   16.66    0.74
   2   7   7    6.45    0.44
  -2  -7   7    6.87    0.51
   2  -7  -7    6.11    0.25
   2  -7   7    6.61    0.51
   2   7  -7    6.65    0.58
   2   8   7    9.48    0.56
  -2  -8   7   11.09    0.68
   2  -8   7   11.31    0.68
   2   8  -7   10.30    0.70
   2   9   7    8.55    0.57
   2   9  -7    6.54    0.64
   2  10   7   12.89    0.74
   2  10  -7   12.09    0.88
   2  11   7    6.56    0.62
   2  11  -7    5.85    0.72
   2  12   7    1.70    0.40
  -2  12   7    1.70    0.44
   2  12  -7    1.17    0.45
   2  13   7    0.70    0.37
  -2  13   7    1.12    0.46
   2  13  -7    0.42    0.44
   2  14   7    2.45    0.49
  -2  14  -7    2.92    0.71
  -2  14   7    2.69    0.60
   2  14  -7    4.45    0.78
  -2  15  -7   -0.52    0.54
   2  15  -7    0.62    0.51
   3   0  -7   -0.05    0.13
  -3   0   7    0.01    0.11
   3   0   7    0.12    0.14
  -3   0  -7    0.10    0.12
  -3   0   7    0.01    0.13
  -3   0  -7   -0.07    0.13
  -3   0  -7    0.13    0.17
   3   0  -7   -0.07    0.12
   3   1   7   21.50    0.72
   3  -1  -7   21.99    0.65
  -3  -1   7   23.14    0.72
  -3   1  -7   21.99    0.76
  -3   1  -7   22.43    0.73
  -3  -1   7   23.57    0.72
  -3   1   7   23.75    0.67
   3   1  -7   22.16    0.71
   3   1  -7   24.22    0.74
  -3   1   7   23.64    0.75
  -3  -1  -7   22.24    0.76
   3  -1   7   21.75    0.72
  -3  -1  -7   22.48    0.67
  -3  -1  -7   23.70    0.74
  -3   2  -7   17.27    0.67
  -3  -2   7   17.98    0.64
   3  -2  -7   18.77    0.55
   3   2   7   17.45    0.64
   3   2   7   19.22    0.58
  -3   2  -7   18.27    0.72
   3  -2   7   18.22    0.66
   3   2  -7   18.38    0.67
  -3  -2  -7   18.04    0.66
  -3   2   7   18.95    0.68
  -3  -2  -7   18.68    0.58
  -3   2   7   19.71    0.57
   3   2  -7   17.40    0.63
   3   3   7   47.01    1.19
  -3  -3   7   46.84    1.27
  -3   3  -7   45.10    1.29
   3   3   7   44.94    1.27
   3   3  -7   46.65    1.32
  -3  -3  -7   46.59    1.18
  -3   3   7   48.95    1.16
   3  -3   7   46.28    1.29
  -3  -3  -7   49.03    1.30
  -3   3   7   48.09    1.01
   3   4   7   23.92    0.74
  -3   4  -7   23.00    0.83
  -3  -4   7   24.36    0.82
   3  -4   7   23.97    0.84
  -3  -4  -7   24.53    0.75
  -3   4   7   23.59    0.70
  -3  -4  -7   22.65    0.80
   3   4  -7   23.81    0.88
  -3   5  -7    2.99    0.37
   3   5   7    3.16    0.29
  -3  -5   7    4.21    0.38
   3  -5   7    2.97    0.35
   3   5  -7    2.96    0.37
   3   6   7   36.60    1.10
  -3   6  -7   37.07    1.18
  -3  -6   7   38.08    1.19
   3   6  -7   38.88    1.30
   3  -6   7   35.73    1.21
   3   7   7   26.21    0.92
  -3  -7   7   26.12    0.99
   3   7  -7   28.04    1.11
   3  -7   7   26.02    1.03
   3   8   7    1.28    0.28
  -3  -8   7    1.03    0.29
   3   8  -7    0.77    0.31
   3   9   7    2.53    0.37
   3   9  -7    2.14    0.42
   3  10   7   52.83    1.65
   3  10  -7   51.52    1.84
   3  11   7    6.00    0.58
   3  11  -7    5.08    0.68
   3  12   7    1.05    0.35
   3  12  -7    0.10    0.36
   3  13   7    0.55    0.35
  -3  13   7   -0.54    0.36
   3  13  -7    0.07    0.37
   3  14   7    9.29    0.87
   3  14  -7    9.00    1.02
  -3  14   7    8.66    1.03
   3  15  -7    1.90    0.60
   4   0  -7   -0.08    0.13
   4   0  -7   -0.01    0.14
   4   0   7   -0.01    0.13
  -4   0  -7    0.04    0.13
  -4   0   7    0.00    0.13
  -4   0  -7   -0.19    0.17
  -4   0   7    0.09    0.13
  -4   1  -7   60.73    1.59
  -4   1  -7   60.98    1.52
   4   1   7   57.95    1.49
   4  -1  -7   59.90    1.48
  -4  -1   7   59.78    1.50
   4   1   7   59.22    1.50
   4  -1   7   60.03    1.51
  -4  -1  -7   61.78    1.50
   4   1  -7   61.96    1.51
  -4  -1  -7   61.87    1.51
  -4  -1  -7   57.46    1.57
  -4   1   7   61.58    1.50
  -4   1   7   59.71    1.52
   4   1  -7   61.22    1.55
  -4  -2   7   18.75    0.65
  -4   2  -7   19.20    0.72
   4  -2  -7   19.62    0.63
   4   2   7   18.47    0.65
   4   2   7   18.83    0.64
  -4  -2  -7   19.53    0.74
  -4  -2  -7   19.75    0.66
   4   2  -7   19.20    0.72
  -4   2   7   18.37    0.69
  -4   2   7   19.84    0.64
   4  -2   7   18.14    0.67
   4   2  -7   19.17    0.66
  -4   3  -7   18.14    0.71
  -4  -3   7   17.28    0.65
   4   3   7   17.59    0.64
   4   3   7   16.83    0.66
   4   3  -7   18.23    0.74
   4  -3   7   18.02    0.70
  -4  -3  -7   16.95    0.71
  -4   3   7   18.60    0.44
  -4   3   7   19.45    0.63
   4   4   7   10.45    0.52
   4   4   7   10.83    0.49
  -4   4  -7   10.43    0.55
  -4  -4   7   10.47    0.51
  -4  -4  -7   10.39    0.55
  -4   4   7   10.93    0.47
   4   4  -7   10.54    0.60
   4  -4   7   10.07    0.55
  -4  -5   7    0.39    0.19
   4   5   7    0.14    0.16
  -4   5  -7    0.40    0.22
   4  -5   7    0.22    0.20
   4   5  -7    0.11    0.22
  -4  -6   7   -0.27    0.16
  -4   6  -7    0.06    0.20
   4   6   7   -0.07    0.15
   4  -6   7   -0.12    0.19
   4   6  -7   -0.21    0.22
   4   7   7    1.59    0.28
  -4  -7   7    1.98    0.32
   4   7  -7    2.21    0.40
   4  -7   7    1.81    0.36
   4   8   7   32.20    1.13
   4   8  -7   32.46    1.31
   4   9   7    0.59    0.27
   4   9  -7    0.59    0.31
   4  10   7    5.28    0.55
   4  10  -7    4.30    0.58
   4  11   7    0.61    0.32
   4  11  -7    0.27    0.37
   4  12   7    5.75    0.63
   4  12  -7    4.79    0.71
   4  13   7    0.51    0.38
   4  13  -7    0.54    0.46
   4  14   7    2.90    0.57
   4  14  -7    2.85    0.68
   4  15  -7   -0.58    0.45
  -5   0  -7   -0.08    0.13
   5   0  -7    0.05    0.15
  -5   0   7    0.01    0.13
  -5   0  -7    0.24    0.21
   5   0   7    0.07    0.14
   5   1   7    0.76    0.18
   5  -1  -7    1.31    0.21
  -5  -1   7    0.81    0.18
  -5   1  -7    0.61    0.23
   5   1   7    0.52    0.19
  -5   1  -7    0.78    0.19
  -5   1   7    0.79    0.18
   5   1  -7    0.78    0.21
   5  -1   7    0.49    0.17
  -5  -1  -7    0.64    0.24
  -5  -1  -7    0.56    0.16
   5   1  -7    0.57    0.16
  -5  -2   7    1.76    0.22
   5  -2  -7    2.05    0.25
  -5   2  -7    2.00    0.30
   5   2   7    1.50    0.22
   5   2   7    0.62    0.19
  -5  -2  -7    1.85    0.31
   5  -2   7    1.96    0.25
  -5   2   7    1.15    0.23
   5   2  -7    1.35    0.26
   5   2  -7    1.77    0.22
   5   3   7   11.56    0.55
  -5   3  -7   12.12    0.59
  -5  -3   7   13.68    0.53
   5   3   7   11.66    0.52
  -5  -3  -7   11.57    0.60
   5  -3   7   12.15    0.56
   5   3  -7   12.59    0.57
   5   3  -7   12.01    0.63
  -5   4  -7   45.28    1.34
  -5  -4   7   44.62    1.25
   5   4   7   45.22    1.27
   5   4   7   45.35    1.29
  -5  -4  -7   45.00    1.37
   5   4  -7   45.14    1.41
   5  -4   7   46.74    1.33
   5   5   7    0.12    0.17
  -5   5  -7   -0.01    0.20
  -5  -5   7    0.05    0.16
   5   5  -7    0.15    0.24
   5  -5   7    0.37    0.20
  -5  -6   7   21.70    0.83
   5   6   7   21.65    0.85
  -5   6  -7   22.64    0.88
   5   6  -7   22.74    1.01
   5  -6   7   22.38    0.91
  -5  -7   7    8.44    0.54
  -5   7  -7    7.96    0.56
   5   7   7    9.06    0.58
   5   7  -7    7.61    0.70
   5  -7   7    7.88    0.59
   5   8   7   83.66    2.27
   5   8  -7   85.74    2.48
   5   9   7   -0.19    0.21
   5   9  -7   -0.33    0.29
   5  10   7    4.90    0.55
   5  10  -7    4.68    0.61
   5  11   7    2.39    0.46
   5  11  -7    2.91    0.53
   5  12   7   19.33    1.06
   5  12  -7   19.10    1.22
   5  13   7    0.19    0.35
   5  13  -7   -0.98    0.37
   5  14   7   -0.27    0.36
   5  14  -7    0.59    0.44
   5  15  -7   -0.68    0.74
   6   0  -7   -0.21    0.15
  -6   0  -7   -0.14    0.19
   6   0   7    0.18    0.14
  -6   0  -7   -0.10    0.11
  -6   0   7    0.00    0.12
   6   1   7    3.61    0.36
  -6  -1   7    4.58    0.31
  -6   1  -7    3.59    0.31
   6   1   7    3.51    0.29
  -6   1  -7    3.31    0.38
   6  -1  -7    3.99    0.37
   6  -1   7    3.75    0.31
  -6   1   7    3.36    0.30
  -6  -1  -7    3.25    0.28
  -6  -1  -7    3.59    0.42
   6   1  -7    4.03    0.39
   6   1  -7    4.00    0.29
  -6   2  -7    3.68    0.39
   6   2   7    2.68    0.33
  -6  -2   7    2.95    0.27
   6   2   7    2.98    0.28
   6  -2  -7    2.70    0.30
   6   2  -7    2.73    0.34
  -6   2   7    2.94    0.31
  -6  -2  -7    2.43    0.35
   6   2  -7    2.96    0.27
   6  -2   7    2.72    0.29
  -6   3  -7    0.87    0.26
  -6  -3   7    0.89    0.19
   6   3   7    0.77    0.22
   6   3   7    0.55    0.17
  -6  -3  -7    0.87    0.29
   6   3  -7    0.91    0.27
  -6   3   7    0.59    0.21
   6   3  -7    0.43    0.16
   6  -3   7    1.02    0.22
  -6   4  -7   23.17    0.90
   6   4   7   22.86    0.80
  -6  -4   7   24.05    0.79
   6   4   7   25.16    0.91
   6  -4   7   24.55    0.88
  -6  -4  -7   23.17    0.95
   6   4  -7   24.55    0.99
  -6   5  -7   14.45    0.71
  -6  -5   7   14.02    0.62
   6   5   7   15.03    0.66
   6   5   7   14.50    0.70
   6  -5   7   14.66    0.69
   6   5  -7   15.58    0.79
  -6  -5  -7   15.52    0.77
  -6  -6   7    3.42    0.37
   6   6   7    2.99    0.39
  -6   6  -7    4.00    0.44
   6  -6   7    3.40    0.42
   6   6  -7    3.56    0.49
  -6  -7   7    0.63    0.25
  -6   7  -7    0.78    0.30
   6   7   7    0.52    0.26
   6   7  -7    0.37    0.30
  -6   8  -7    0.71    0.31
   6   8   7    1.12    0.32
   6   8  -7    1.73    0.42
   6   9   7    1.21    0.34
   6   9  -7    0.85    0.39
   6  10   7    6.27    0.63
   6  10  -7    6.97    0.79
   6  11   7   -0.46    0.27
   6  11  -7    0.03    0.35
   6  12   7    2.42    0.50
   6  12  -7    1.97    0.52
   6  13   7    0.04    0.33
   6  13  -7    0.39    0.44
   6  14   7   -0.03    0.34
   6  14  -7   -0.18    0.42
  -7   0  -7   -0.08    0.12
  -7   0  -7    0.02    0.22
  -7   0   7    0.05    0.13
   7   0  -7   -0.13    0.16
   7   0   7   -0.01    0.13
  -7  -1   7    3.42    0.28
   7   1   7    2.38    0.25
  -7   1  -7    2.56    0.27
   7  -1  -7    2.82    0.35
   7   1   7    2.32    0.33
  -7   1  -7    2.98    0.40
  -7  -1  -7    2.29    0.34
   7   1  -7    3.11    0.38
   7  -1   7    3.13    0.29
  -7   1   7    3.26    0.29
   7   2   7   18.71    0.65
   7  -2  -7   19.92    0.79
  -7  -2   7   19.49    0.65
  -7   2  -7   18.89    0.81
   7   2   7   20.13    0.82
   7   2  -7   20.20    0.67
  -7   2   7   20.25    0.72
   7  -2   7   19.51    0.70
  -7  -2  -7   19.36    0.86
   7   2  -7   19.43    0.85
  -7  -3   7    3.29    0.29
   7   3   7    3.60    0.31
   7   3   7    3.82    0.41
  -7   3  -7    3.09    0.39
   7   3  -7    3.28    0.42
   7  -3   7    3.14    0.32
   7   3  -7    3.80    0.30
  -7  -3  -7    3.54    0.43
  -7   3   7    3.15    0.34
  -7  -4   7   11.74    0.52
   7   4   7   10.67    0.51
   7   4   7   10.06    0.61
  -7   4  -7   12.60    0.66
  -7   4   7   11.77    0.36
   7  -4   7   11.08    0.57
  -7  -4  -7   11.13    0.68
   7   4  -7   10.53    0.67
   7   5   7    6.24    0.44
  -7  -5   7    5.09    0.39
  -7   5  -7    5.19    0.49
   7   5   7    5.89    0.52
   7  -5   7    6.07    0.50
   7   5  -7    6.00    0.59
  -7  -5  -7    6.25    0.59
  -7   6  -7   40.66    1.36
  -7  -6   7   40.70    1.25
   7   6   7   44.02    1.30
   7   6   7   42.63    1.40
   7   6  -7   41.76    1.53
   7   7   7    1.75    0.35
  -7   7  -7    1.68    0.35
   7   7  -7    1.46    0.43
   7   8   7    1.18    0.34
  -7   8  -7    1.03    0.32
   7   8  -7    0.94    0.36
   7   9   7    0.80    0.32
   7   9  -7    1.41    0.45
   7  10   7   26.77    1.20
   7  10  -7   27.57    1.36
   7  11   7    2.14    0.46
   7  11  -7    2.11    0.50
   7  12   7    2.25    0.51
   7  12  -7    2.06    0.58
   7  13   7    1.40    0.46
   7  13  -7    1.09    0.49
   7  14   7    5.80    1.04
   7  14  -7    6.04    0.91
  -8   0  -7    0.15    0.14
  -8   0   7    0.22    0.14
  -8   0  -7   -0.36    0.21
   8   0  -7    0.02    0.20
   8   0   7   -0.12    0.13
   8  -1  -7    0.63    0.25
  -8   1  -7    0.86    0.18
  -8   1  -7    0.72    0.28
   8   1   7    0.38    0.24
  -8  -1   7    0.41    0.15
   8   1   7    0.74    0.17
   8   1  -7    0.83    0.24
  -8   1   7    0.36    0.16
   8  -1   7    0.44    0.17
  -8  -1  -7    0.90    0.31
   8   2   7    2.96    0.41
   8  -2  -7    2.49    0.35
  -8   2  -7    2.73    0.40
   8   2   7    3.23    0.27
  -8  -2   7    3.03    0.27
   8  -2   7    2.70    0.29
  -8  -2  -7    3.32    0.46
   8   2  -7    3.61    0.45
   8   2  -7    3.21    0.28
  -8   2   7    2.81    0.30
  -8   3  -7    0.90    0.30
   8   3   7    0.92    0.26
   8   3   7    0.68    0.17
  -8  -3   7    0.92    0.18
   8   3  -7    1.06    0.19
  -8   3   7    0.62    0.20
   8  -3   7    0.82    0.22
  -8  -3  -7    1.19    0.33
   8   3  -7    0.50    0.25
  -8   4  -7   21.00    0.90
   8   4   7   19.96    0.90
  -8  -4   7   21.04    0.70
   8   4   7   21.01    0.72
  -8  -4  -7   20.68    0.96
   8   4  -7   19.49    0.94
  -8   4   7   20.03    0.59
   8  -4   7   19.90    0.80
  -8   5  -7    0.55    0.29
   8   5   7    0.46    0.26
   8   5   7    0.16    0.18
  -8  -5   7    0.21    0.18
  -8  -5  -7    0.35    0.30
   8   5  -7    0.40    0.31
   8   6   7    2.69    0.34
   8   6   7    1.97    0.37
  -8   6  -7    2.42    0.40
   8   6  -7    2.49    0.48
   8   7   7    0.18    0.20
  -8   7  -7    0.20    0.28
   8   7   7    0.11    0.25
   8   7  -7    0.25    0.32
  -8   8  -7   -0.35    0.26
   8   8   7    0.58    0.30
   8   8  -7    0.38    0.36
   8   9   7    1.70    0.42
  -8   9  -7    1.32    0.38
   8   9  -7    1.32    0.44
   8  10   7    0.96    0.38
   8  10  -7    0.44    0.41
   8  11   7    0.19    0.32
   8  11  -7    1.26    0.51
   8  12   7    0.37    0.38
   8  12  -7   -0.14    0.38
   8  13   7    0.20    0.39
   8  13  -7    0.36    0.44
   9   0  -7    0.21    0.23
  -9   0   7    0.09    0.13
  -9   0  -7   -0.03    0.27
   9   0   7    0.12    0.13
  -9   0  -7    0.05    0.13
  -9   1  -7    3.84    0.48
   9   1   7    3.38    0.27
  -9  -1   7    3.68    0.27
   9   1   7    3.38    0.45
   9  -1  -7    3.48    0.44
  -9   1  -7    3.70    0.31
  -9  -1  -7    3.85    0.52
   9   1  -7    2.80    0.43
  -9   1   7    3.62    0.31
   9  -1   7    3.19    0.29
  -9   2  -7    0.53    0.29
   9  -2  -7    0.12    0.22
   9   2   7    0.29    0.24
   9   2   7    0.30    0.14
  -9  -2   7    0.26    0.13
   9   2  -7   -0.01    0.25
  -9   2   7    0.40    0.17
   9  -2   7    0.12    0.16
  -9  -2  -7    0.24    0.30
   9   3   7    2.22    0.38
  -9  -3   7    2.44    0.25
   9   3   7    2.76    0.25
  -9   3  -7    2.55    0.42
  -9   3   7    2.69    0.28
  -9  -3  -7    1.64    0.40
   9   3  -7    2.32    0.42
  -9   3   7    2.34    0.30
   9  -3   7    2.30    0.30
  -9  -4   7    9.60    0.46
   9   4   7   11.80    0.73
   9   4   7   10.59    0.48
  -9   4  -7   10.09    0.68
  -9   4   7   10.31    0.58
   9   4  -7    9.92    0.72
  -9   4   7   11.32    0.44
  -9  -4  -7   11.45    0.74
   9   5   7   19.44    0.95
   9   5   7   20.53    0.72
  -9   5  -7   20.35    0.94
   9   5  -7   17.85    1.00
  -9  -5  -7   19.05    0.97
   9   6   7    1.05    0.24
  -9   6  -7    0.74    0.32
   9   6   7    0.42    0.29
   9   6  -7    0.30    0.33
  -9  -6  -7    1.39    0.39
  -9   7  -7   14.84    0.83
   9   7   7   16.04    0.71
   9   7   7   14.60    0.89
   9   7  -7   15.59    1.03
   9   8   7    5.90    0.65
   9   8   7    7.38    0.54
  -9   8  -7    6.07    0.62
   9   8  -7    8.72    0.87
   9   9   7    4.57    0.61
  -9   9  -7    4.25    0.55
   9   9  -7    5.47    0.74
   9  10   7    0.07    0.29
   9  10  -7   -0.27    0.36
   9  11   7    6.53    0.75
   9  11  -7    6.38    0.83
   9  12   7    3.08    0.58
   9  12  -7    3.36    0.67
   9  13   7    0.60    0.45
   9  13  -7    0.67    0.53
 -10   0   7    0.03    0.13
  10   0   7   -0.05    0.12
  10   0  -7    0.42    0.28
 -10   0  -7    0.24    0.30
  10  -1  -7    3.09    0.45
 -10   1  -7    3.57    0.52
  10   1   7    3.58    0.47
 -10  -1   7    3.14    0.25
  10   1   7    3.06    0.24
  10   1  -7    2.92    0.46
  10  -1   7    3.04    0.28
 -10   1   7    3.58    0.30
 -10  -1  -7    3.18    0.51
  10   2   7    2.45    0.43
  10  -2  -7    2.61    0.43
 -10   2  -7    2.92    0.45
 -10  -2   7    3.09    0.24
  10   2   7    2.66    0.22
 -10  -2  -7    2.48    0.47
  10   2  -7    2.28    0.44
  10  -2   7    2.30    0.28
 -10   2   7    3.23    0.31
  10   3   7    0.05    0.26
  10   3   7    0.12    0.19
 -10   3  -7    0.59    0.32
  10   3  -7    0.11    0.27
 -10   3   7    0.32    0.18
 -10   3   7    0.08    0.17
 -10  -3  -7    0.07    0.27
  10   4   7    1.94    0.40
 -10   4  -7    1.07    0.36
  10   4  -7    1.95    0.42
 -10  -4  -7    1.77    0.44
 -10   4   7    1.56    0.29
 -10   5  -7    1.57    0.40
  10   5   7    1.32    0.37
 -10  -5  -7    1.40    0.44
  10   5  -7    1.17    0.40
  10   6   7    0.34    0.31
 -10   6  -7    0.33    0.32
  10   6  -7    0.40    0.35
 -10  -6  -7   -0.05    0.34
  10   7   7    0.31    0.31
 -10   7  -7    0.54    0.32
  10   7  -7    0.46    0.36
 -10  -7  -7    0.30    0.36
 -10   8  -7    2.74    0.46
  10   8   7    1.71    0.44
  10   8  -7    2.78    0.57
  10   9   7    0.08    0.32
 -10   9  -7    0.39    0.30
  10   9  -7    0.20    0.34
  10  10   7    0.12    0.35
  10  10  -7   -0.27    0.36
  10  11   7    0.61    0.40
  10  11  -7    0.16    0.44
  10  12   7    1.58    0.48
  10  12  -7    0.85    0.53
  10  13   7    0.37    0.43
  11   0  -7    0.48    0.30
 -11   0  -7   -0.11    0.31
 -11   1  -7    0.88    0.39
  11  -1  -7    0.51    0.32
  11   1   7    0.63    0.34
  11   1  -7    0.17    0.32
 -11  -1  -7    1.56    0.42
  11   2   7    0.41    0.31
 -11   2  -7    0.45    0.33
  11  -2  -7    0.01    0.26
  11   2  -7    0.71    0.31
 -11  -2  -7    0.37    0.36
 -11   3  -7    8.59    0.75
  11   3   7    7.70    0.72
 -11   3   7    8.18    0.48
 -11  -3  -7    6.69    0.72
 -11   3   7    6.47    0.46
  11   3  -7    7.30    0.75
 -11   4  -7    4.89    0.59
  11   4   7    4.11    0.56
  11   4  -7    3.50    0.57
 -11   4   7    4.46    0.43
 -11  -4  -7    3.15    0.54
 -11   5  -7   12.34    0.83
  11   5   7   13.33    0.89
 -11   5   7   12.35    0.67
  11   5  -7    8.57    0.82
 -11  -5  -7   10.66    0.90
 -11   6  -7   -0.30    0.28
  11   6   7    0.98    0.38
  11   6  -7    0.81    0.40
 -11  -6  -7    0.18    0.39
  11   7   7   13.50    0.95
 -11   7  -7   13.74    0.86
  11   7  -7   12.89    1.04
 -11  -7  -7   14.59    1.02
 -11   8  -7   10.57    0.76
  11   8   7    9.31    0.87
 -11  -8  -7   10.77    0.98
  11   8  -7   11.87    1.09
  11   9   7    8.79    0.88
 -11   9  -7    8.65    0.78
 -11  -9  -7    9.26    0.95
  11   9  -7    8.38    0.91
  11  10   7    0.33    0.39
  11  10  -7   -0.16    0.38
  11  11   7    7.73    0.85
  11  11  -7    7.78    0.97
  11  12   7    2.13    0.59
 -12   0  -7   -0.03    0.32
  12   0  -7   -0.36    0.27
  12  -1  -7    0.38    0.31
 -12   1  -7   -0.38    0.32
  12   1   7    0.24    0.33
  12   1  -7    0.37    0.32
 -12  -1  -7    0.40    0.39
  12   2   7    2.87    0.55
  12  -2  -7    2.72    0.47
 -12   2  -7    3.64    0.56
 -12   2   7    2.27    0.37
 -12  -2  -7    2.88    0.56
  12   2  -7    2.23    0.46
 -12   3  -7    0.68    0.37
  12   3   7   -0.05    0.30
 -12  -3  -7    0.16    0.36
  12   3  -7    0.18    0.29
 -12   4  -7   -0.02    0.32
  12   4   7   -0.19    0.31
 -12  -4  -7    0.54    0.40
  12   4  -7   -0.18    0.31
  12   5   7    0.08    0.31
 -12   5  -7    0.29    0.34
  12   5  -7   -0.06    0.34
 -12  -5  -7    0.00    0.38
 -12   6  -7    7.81    0.74
  12   6   7    9.86    0.89
 -12  -6  -7   10.00    0.97
  12   6  -7    7.78    0.86
  12   7   7   -0.44    0.31
 -12   7  -7    0.76    0.38
  12   7  -7    0.89    0.43
 -12  -7  -7    0.17    0.41
  12   8   7    2.98    0.57
 -12   8  -7    3.16    0.54
  12   8  -7    2.30    0.57
 -12  -8  -7    3.18    0.65
  12   9   7    0.29    0.36
  12   9  -7    0.50    0.48
 -12  -9  -7   -0.03    0.47
  12  10   7    4.17    0.69
  12  10  -7    2.80    0.67
 -12 -10  -7    4.66    0.80
  12  11   7   -0.78    0.34
 -12 -11  -7   -0.03    0.51
  13   0  -7    0.23    0.33
 -13   0  -7   -0.56    0.31
  13  -1  -7   -0.39    0.30
 -13   1  -7    0.02    0.38
 -13   1   7   -0.42    0.25
  13   1  -7    0.32    0.32
 -13  -1  -7   -0.12    0.39
  13   2   7    3.85    0.61
 -13   2  -7    4.73    0.65
  13  -2  -7    2.87    0.51
  13   2  -7    3.54    0.59
 -13   2   7    4.92    0.60
 -13  -2  -7    3.87    0.63
  13   3   7    3.94    0.62
 -13   3  -7    3.79    0.61
 -13  -3  -7    4.07    0.68
  13   3  -7    3.64    0.61
  13   4   7    3.06    0.58
 -13   4  -7    2.63    0.55
 -13  -4  -7    3.98    0.68
  13   4  -7    2.08    0.56
  13   5   7    5.02    0.72
 -13   5  -7    5.03    0.67
 -13  -5  -7    5.99    0.79
  13   5  -7    4.75    0.72
  13   6   7    8.76    0.88
 -13   6  -7    9.08    0.81
  13   6  -7    7.65    0.86
 -13  -6  -7    8.73    0.93
  13   7   7    1.02    0.48
 -13   7  -7    1.15    0.41
  13   7  -7    0.61    0.44
 -13  -7  -7    0.49    0.51
 -13   8  -7    0.35    0.39
  13   8   7   -0.45    0.34
 -13  -8  -7   -0.05    0.47
  13   8  -7    0.15    0.45
  13   9   7    4.39    0.75
  13   9  -7    4.76    0.78
 -13  -9  -7    4.98    0.79
  13  10   7    7.78    0.91
 -13 -10  -7    8.57    1.04
  14   0  -7   -0.16    0.32
 -14   0  -7   -0.33    0.36
 -14   1  -7    3.32    0.60
  14  -1  -7    2.93    0.58
 -14  -1  -7    2.27    0.56
 -14   1   7    4.04    0.53
  14   1  -7    2.96    0.58
  14   2   7    0.35    0.38
 -14   2  -7    0.32    0.40
  14   2  -7    0.87    0.41
 -14  -2  -7   -0.35    0.38
 -14   3  -7   -0.24    0.36
  14   3   7    0.60    0.43
  14   3  -7   -0.27    0.34
 -14  -3  -7    0.45    0.47
  14   4   7    0.86    0.44
 -14   4  -7    1.56    0.50
 -14  -4  -7    0.60    0.50
  14   4  -7    1.42    0.52
  14   5   7    3.45    0.65
 -14   5  -7    4.33    0.65
  14   5  -7    2.96    0.63
 -14  -5  -7    4.42    0.75
  14   6   7    1.30    0.49
 -14   6  -7    0.40    0.41
  14   6  -7    0.14    0.44
 -14  -6  -7    1.17    0.56
 -14   7  -7    0.77    0.41
  14   7   7    0.88    0.44
 -14  -7  -7    0.69    0.53
  14   7  -7    0.68    0.49
  14   8   7    0.65    0.47
  14   8  -7   -0.54    0.38
 -14  -8  -7   -0.16    0.47
  14   9   7    0.13    0.40
 -14  -9  -7   -0.10    0.56
 -15   0  -7    0.26    0.46
 -15   0   7    0.34    0.36
  15   0  -7    0.84    0.46
 -15   1  -7    0.46    0.46
  15  -1  -7    0.93    0.47
 -15  -1  -7    0.58    0.50
  15   1  -7    0.29    0.42
 -15   2  -7    0.11    0.42
 -15  -2  -7    0.29    0.47
  15   2  -7   -0.23    0.40
  15   3   7    1.18    0.51
 -15   3  -7    1.53    0.50
  15   3  -7    1.43    0.52
 -15  -3  -7    1.29    0.56
 -15   4  -7    7.64    0.84
  15   4   7    8.35    0.96
  15   4  -7    8.32    0.97
 -15  -4  -7    9.37    0.98
 -15   5  -7   -0.50    0.39
  15   5   7    0.32    0.43
 -15  -5  -7   -0.28    0.47
  15   5  -7   -0.57    0.38
 -15   6  -7    0.07    0.43
  15   6   7    0.55    0.48
  15   6  -7    0.96    0.50
 -15  -6  -7    1.39    0.61
  15   7   7   -0.21    0.42
 -15  -7  -7   -0.06    0.51
  15   8   7    9.68    1.19
 -15  -8  -7    9.36    1.13
  16   0  -7    0.05    0.38
 -16   0  -7   -0.20    0.46
 -16  -1   7   -0.40    0.36
 -16   1  -7   -0.51    0.40
 -16  -1  -7    1.04    0.54
  16   1  -7   -0.42    0.40
 -16   2  -7    0.50    0.46
  16   2  -7    0.33    0.48
 -16  -2  -7   -0.75    0.45
 -16   3  -7    0.94    0.52
  16   3   7   -0.09    0.41
  16   3  -7    0.45    0.51
 -16  -3  -7    0.12    0.50
  16   4   7    0.41    0.48
 -16   4  -7    0.93    0.48
 -16  -4  -7   -0.66    0.47
  16   4  -7    1.10    0.57
  16   5   7   -0.27    0.42
 -16   5  -7    0.34    0.44
 -16  -5  -7   -0.06    0.56
 -16  -6  -7    1.38    0.69
 -17   0  -7    0.18    0.48
  17   0  -7   -0.97    0.60
 -17   1  -7   -0.50    0.41
 -17  -1  -7    0.01    0.53
 -17   2  -7    0.54    0.55
 -17  -2   7    0.91    0.53
 -17  -2  -7    0.86    0.57
 -17   3  -7    3.38    0.71
 -17  -3  -7    3.22    0.80
   0   0  -8    1.43    0.23
   0   0   8    1.40    0.23
   0   0  -8    1.12    0.20
   0   1  -8    0.20    0.16
   0   1   8    0.03    0.15
   0  -1   8    0.14    0.15
   0   1  -8   -0.19    0.14
   0  -1  -8    0.26    0.14
   0  -1  -8   -0.17    0.14
   0   2  -8    7.26    0.42
   0  -2  -8    7.24    0.34
   0   2   8    6.47    0.43
   0  -2   8    7.96    0.42
   0  -3   8   -0.10    0.15
   0  -3  -8   -0.12    0.11
   0   3   8   -0.04    0.18
   0   4   8    1.05    0.12
   0  -4  -8    1.12    0.17
   0  -4   8    1.27    0.26
   0  -5   8    0.02    0.17
   0   5   8   -0.09    0.10
   0  -5  -8    0.14    0.12
   0  -6   8    0.13    0.19
   0   6   8    0.06    0.13
   0  -6  -8    0.19    0.13
   0  -7   8   -0.01    0.22
   0   7   8   -0.18    0.15
   0  -7  -8   -0.05    0.13
   0   8   8    4.23    0.38
   0  -8   8    4.72    0.53
   0   9   8   -0.10    0.21
   0  10   8    2.67    0.40
   0  10  -8    2.74    0.51
   0  11  -8   -0.27    0.38
   0  11   8   -0.02    0.25
   0  12   8    0.01    0.28
   0  12  -8    0.22    0.39
   0  13   8   -0.46    0.29
   0  13  -8   -0.26    0.43
   0  14  -8    1.88    0.67
   0  15  -8   -0.84    0.47
  -1   0  -8   99.28    2.28
  -1   0  -8   94.31    2.23
   1   0  -8   98.77    2.28
   1   0  -8   97.17    2.19
   1   0  -8   95.06    2.09
   1   0   8   92.28    2.25
  -1   0   8   96.57    2.27
  -1  -1   8  119.66    2.81
  -1   1  -8  121.38    2.80
   1  -1  -8  122.20    2.70
   1  -1  -8  125.35    2.56
   1   1   8  123.92    2.83
   1  -1  -8  125.23    2.95
  -1   1   8  123.05    2.83
  -1  -1  -8  124.34    2.58
   1   1  -8  124.92    2.71
  -1  -1  -8  123.96    2.76
   1   1  -8  124.15    2.92
  -1  -1  -8  125.78    2.84
   1  -1   8  119.17    2.81
   1   2   8    0.22    0.18
  -1   2  -8    0.20    0.18
  -1  -2   8   -0.04    0.16
   1  -2  -8    0.21    0.12
   1  -2   8    0.22    0.18
  -1   2   8    0.13    0.17
   1   2  -8    0.10    0.15
  -1  -2  -8    0.10    0.06
  -1  -2  -8    0.05    0.14
   1   3   8   74.66    1.58
   1  -3  -8   74.28    1.66
  -1  -3   8   74.03    1.86
  -1   3  -8   76.78    1.87
   1   3   8   73.36    1.87
   1   3  -8   73.88    1.84
   1  -3   8   73.63    1.88
  -1  -3  -8   73.71    1.75
  -1   3   8   69.97    1.87
  -1   4  -8    1.14    0.26
   1  -4  -8    0.90    0.14
  -1  -4   8    1.08    0.24
   1   4   8    1.03    0.13
  -1  -4  -8    1.42    0.21
   1  -4   8    0.59    0.20
   1   4  -8    0.93    0.26
  -1  -5   8   24.53    0.88
   1   5   8   23.52    0.68
   1  -5  -8   23.64    0.64
   1   5  -8   23.58    0.90
   1  -5   8   23.67    0.89
  -1  -5  -8   23.28    0.75
   1  -6  -8    1.17    0.16
  -1  -6   8    0.97    0.28
   1   6   8    1.01    0.18
   1   6  -8    0.88    0.29
  -1  -6  -8    1.21    0.21
   1  -6   8    1.00    0.28
  -1  -7   8   23.02    0.94
   1   7   8   24.14    0.81
   1  -7  -8   23.48    0.68
  -1  -7  -8   23.71    0.80
   1  -7   8   24.24    0.99
   1   7  -8   25.23    1.05
   1   8   8    1.83    0.29
  -1  -8   8    1.53    0.35
   1  -8  -8    2.15    0.23
   1   8  -8    1.11    0.38
  -1   8   8    2.02    0.31
   1  -8   8    1.67    0.36
   1   9   8    0.16    0.21
   1  -9  -8    0.30    0.15
  -1   9   8   -0.12    0.22
   1   9  -8   -0.07    0.33
   1  10   8    2.00    0.35
  -1  10   8    1.87    0.37
   1  10  -8    2.13    0.47
   1  11   8    4.39    0.51
   1  11  -8    4.83    0.71
  -1  11   8    5.00    0.54
   1  12   8    0.29    0.31
  -1  12   8    0.63    0.35
   1  12  -8    0.18    0.44
  -1  13  -8    0.57    0.51
   1  13   8    0.32    0.34
  -1  13   8   -0.07    0.33
   1  13  -8    0.58    0.47
  -1  14  -8   -0.27    0.50
   1  14  -8    0.30    0.45
  -1  15  -8    5.96    0.94
   1  15  -8    5.48    0.91
  -2   0  -8  196.11    4.23
   2   0  -8  192.84    4.23
  -2   0   8  195.41    4.08
  -2   0   8  188.01    4.22
   2   0   8  194.00    4.22
   2   0  -8  191.32    4.08
  -2   0  -8  189.46    4.21
  -2   0  -8  195.53    4.09
   2  -1  -8   53.01    1.20
  -2  -1   8   51.35    1.37
  -2   1  -8   53.55    1.39
   2   1   8   51.14    1.37
   2   1  -8   52.27    1.30
   2  -1   8   51.26    1.38
  -2  -1  -8   52.86    1.39
  -2   1   8   52.36    1.20
  -2  -1  -8   53.75    1.22
  -2  -1  -8   53.23    1.37
   2   1  -8   54.43    1.47
  -2   1   8   49.02    1.37
  -2  -2   8   28.94    0.90
   2   2   8   29.64    0.92
   2   2   8   28.61    0.73
  -2   2  -8   28.84    0.92
   2  -2   8   29.54    0.92
  -2  -2  -8   28.79    0.88
   2   2  -8   27.98    0.87
  -2  -2  -8   29.16    0.73
  -2   2   8   29.50    0.71
  -2   2   8   29.45    0.94
   2  -3  -8    0.61    0.12
  -2   3  -8    0.50    0.20
   2   3   8    0.28    0.19
   2   3   8    0.50    0.11
  -2  -3   8    0.50    0.19
  -2   3   8    0.56    0.21
  -2  -3  -8    0.62    0.12
   2  -3   8    0.22    0.19
  -2  -3  -8    0.38    0.18
   2   3  -8    0.31    0.20
  -2   3   8    0.65    0.11
   2   4   8    4.90    0.27
  -2  -4   8    4.09    0.38
  -2   4  -8    4.99    0.42
   2   4   8    4.43    0.41
   2  -4  -8    4.76    0.21
  -2  -4  -8    5.01    0.29
  -2   4   8    4.72    0.25
   2  -4   8    5.43    0.43
  -2  -4  -8    5.09    0.37
   2   4  -8    4.89    0.42
   2   5   8   44.34    1.16
   2  -5  -8   46.98    1.01
  -2  -5   8   43.61    1.32
  -2   5  -8   46.29    1.36
  -2  -5  -8   46.95    1.27
   2  -5   8   47.63    1.39
   2   5  -8   43.33    1.38
   2  -6  -8   12.29    0.35
  -2  -6   8   12.31    0.65
   2   6   8   12.44    0.52
   2  -6   8   13.78    0.69
  -2  -6  -8   12.55    0.57
   2   6  -8   12.02    0.67
   2   7   8    0.76    0.21
  -2  -7   8    1.23    0.29
   2  -7  -8    1.19    0.13
   2   7  -8    0.99    0.32
   2  -7   8    0.85    0.29
   2   8   8   -0.08    0.17
   2  -8  -8   -0.09    0.09
  -2  -8   8    0.19    0.24
   2   8  -8   -0.12    0.28
   2  -8   8   -0.35    0.24
   2   9   8    2.91    0.36
   2   9  -8    2.37    0.48
   2  10   8    1.56    0.33
   2  10  -8    1.19    0.40
   2  11   8    2.67    0.44
   2  11  -8    1.03    0.42
  -2  11   8    2.20    0.44
   2  12   8    0.49    0.32
  -2  12   8    0.24    0.34
   2  12  -8    0.44    0.44
   2  13   8    0.53    0.35
   2  13  -8   -0.10    0.41
  -2  13   8   -0.24    0.35
  -2  14  -8   -0.02    0.57
   2  14  -8    0.73    0.53
  -2  15  -8   -0.62    0.55
   2  15  -8   -0.42    0.46
  -3   0  -8  121.51    2.80
   3   0  -8  123.28    2.88
  -3   0  -8  123.57    2.70
   3   0  -8  117.28    2.67
  -3   0  -8  120.64    2.77
  -3   0   8  120.89    2.77
   3   0   8  116.09    2.76
  -3   0   8  123.27    2.69
  -3  -1   8   54.44    1.42
  -3  -1   8   54.35    1.38
   3  -1  -8   54.63    1.30
  -3   1  -8   54.89    1.46
   3   1   8   53.65    1.42
  -3   1   8   52.96    1.43
   3  -1   8   52.32    1.41
   3   1  -8   55.01    1.50
  -3  -1  -8   55.60    1.45
   3   1  -8   53.10    1.37
  -3  -1  -8   54.80    1.32
  -3  -1  -8   54.20    1.42
  -3   1   8   54.57    1.30
  -3  -2   8   73.80    1.84
   3  -2  -8   75.41    1.70
  -3   2  -8   72.33    1.89
   3   2   8   74.87    1.73
   3   2   8   75.78    1.87
   3   2  -8   73.95    1.85
  -3   2   8   72.94    1.88
   3  -2   8   73.53    1.87
  -3  -2  -8   78.11    1.89
  -3  -2  -8   76.49    1.74
  -3   2   8   78.22    1.72
   3   3   8   22.77    0.68
  -3   3  -8   21.96    0.81
   3   3   8   22.32    0.80
  -3  -3   8   22.31    0.78
  -3  -3  -8   23.54    0.81
  -3   3   8   22.14    0.83
  -3   3   8   23.46    0.66
   3   3  -8   22.91    0.83
   3  -3   8   23.53    0.83
  -3  -3  -8   25.03    0.70
  -3  -4   8   29.69    0.97
   3   4   8   31.69    1.01
  -3   4  -8   29.93    1.00
   3   4   8   30.28    0.86
   3   4  -8   30.61    1.04
  -3  -4  -8   29.59    0.86
  -3   4   8   31.85    0.84
  -3  -4  -8   31.10    0.98
   3  -4   8   29.44    1.01
   3   5   8    7.45    0.40
  -3  -5   8    8.57    0.50
  -3   5  -8    8.43    0.53
  -3  -5  -8    7.82    0.53
   3   5  -8    8.17    0.56
  -3   5   8    8.81    0.40
  -3  -5  -8    7.72    0.48
   3  -5   8    7.92    0.51
  -3  -6   8   41.54    1.31
  -3   6  -8   42.39    1.32
   3   6   8   41.53    1.19
   3  -6   8   42.82    1.37
   3   6  -8   41.54    1.40
  -3  -6  -8   43.31    1.28
   3   7   8    5.56    0.41
  -3  -7   8    5.04    0.49
   3  -7   8    6.08    0.55
   3   7  -8    4.52    0.51
  -3  -8   8    0.59    0.27
   3   8   8    1.07    0.25
   3  -8   8    0.48    0.30
   3   8  -8    1.12    0.34
   3   9   8    2.98    0.38
   3   9  -8    2.44    0.48
   3  10   8    0.60    0.28
   3  10  -8    0.12    0.30
   3  11   8    0.39    0.29
   3  11  -8    0.20    0.38
   3  12   8    0.29    0.32
   3  12  -8    0.17    0.37
   3  13   8    1.88    0.44
  -3  13   8    0.51    0.45
   3  13  -8    0.86    0.44
   3  14  -8    2.28    0.63
  -3  15  -8    1.86    0.75
   3  15  -8   -0.01    0.42
  -4   0  -8   10.60    0.55
  -4   0  -8   10.25    0.48
   4   0   8   10.02    0.47
  -4   0   8    9.67    0.48
   4   0  -8    9.74    0.52
  -4   0   8    9.94    0.46
   4   0  -8    9.71    0.45
   4  -1  -8   19.44    0.65
  -4  -1   8   19.15    0.69
   4   1   8   21.15    0.71
  -4   1  -8   19.65    0.77
   4   1  -8   20.50    0.77
   4  -1   8   19.43    0.70
  -4   1   8   19.79    0.71
  -4   1   8   21.32    0.68
  -4  -1  -8   21.11    0.71
  -4  -1  -8   20.59    0.68
  -4  -1  -8   20.03    0.75
   4   1  -8   19.80    0.71
   4   2   8    9.94    0.45
  -4   2  -8    9.83    0.52
   4   2   8    9.64    0.47
  -4  -2   8    8.84    0.46
   4  -2  -8    8.76    0.40
  -4  -2  -8    9.69    0.54
   4   2  -8    9.52    0.51
  -4   2   8    9.56    0.42
  -4  -2  -8   10.20    0.45
   4  -2   8   10.30    0.51
  -4   2   8    9.31    0.51
   4   3   8    2.82    0.27
  -4   3  -8    2.45    0.31
   4   3   8    3.07    0.32
  -4  -3   8    2.52    0.29
  -4  -3  -8    3.49    0.32
  -4  -3  -8    3.00    0.34
   4   3  -8    2.32    0.31
  -4   3   8    3.47    0.27
  -4   3   8    3.30    0.36
   4  -3   8    2.93    0.33
  -4  -4   8    0.09    0.15
   4   4   8    0.26    0.16
   4   4   8    0.18    0.18
  -4   4  -8    0.11    0.21
  -4  -4  -8    0.29    0.21
   4  -4   8   -0.16    0.16
   4   4  -8   -0.10    0.18
  -4   4   8    0.17    0.13
   4   5   8   19.90    0.72
  -4  -5   8   19.36    0.76
  -4   5  -8   18.86    0.79
   4   5  -8   18.32    0.85
   4  -5   8   18.52    0.80
  -4  -5  -8   19.10    0.78
  -4  -6   8    0.64    0.24
   4   6   8    0.92    0.21
  -4   6  -8    0.61    0.26
  -4  -6  -8    1.03    0.26
   4   6  -8    0.72    0.27
   4  -6   8    0.63    0.25
  -4   7  -8    9.84    0.64
  -4  -7   8    8.47    0.56
   4   7   8    8.97    0.53
   4   7  -8    8.48    0.68
   4  -7   8    9.38    0.64
   4   8   8    1.37    0.29
  -4  -8   8    1.98    0.36
   4  -8   8    1.69    0.42
   4   8  -8    2.49    0.47
   4   9   8    1.00    0.29
   4   9  -8    1.44    0.39
   4  10   8   -0.05    0.25
   4  10  -8   -0.20    0.26
   4  11   8    3.49    0.49
   4  11  -8    2.87    0.58
   4  12   8    0.19    0.31
   4  12  -8    0.06    0.38
   4  13   8    0.00    0.30
   4  13  -8    0.47    0.45
   4  14  -8    0.87    0.52
   4  15  -8    1.97    0.77
   5   0   8  189.63    4.18
  -5   0   8  194.08    4.20
  -5   0  -8  188.99    4.31
  -5   0  -8  191.03    4.20
   5   0  -8  190.11    4.22
   5   1   8    7.80    0.43
  -5   1  -8    7.14    0.47
  -5  -1   8    6.79    0.39
   5   1   8    6.47    0.40
   5  -1  -8    7.63    0.42
   5  -1   8    7.10    0.41
   5   1  -8    6.62    0.43
  -5   1   8    7.48    0.42
   5   1  -8    7.88    0.46
  -5  -1  -8    7.32    0.41
  -5  -1  -8    7.36    0.50
  -5  -2   8   59.85    1.54
   5   2   8   61.44    1.57
   5  -2  -8   61.97    1.55
   5   2   8   61.07    1.58
  -5   2  -8   60.43    1.66
   5   2  -8   62.52    1.66
   5  -2   8   56.67    1.57
  -5   2   8   61.69    1.61
  -5  -2  -8   59.19    1.67
  -5  -3   8    3.52    0.32
   5   3   8    4.64    0.36
   5   3   8    4.59    0.36
  -5   3  -8    3.22    0.37
   5  -3   8    3.70    0.36
  -5   3   8    3.45    0.37
   5   3  -8    3.85    0.40
  -5  -3  -8    3.81    0.42
  -5   4  -8   36.21    1.18
   5   4   8   37.09    1.11
  -5  -4   8   36.60    1.10
   5   4   8   37.62    1.13
   5   4  -8   37.46    1.25
  -5  -4  -8   34.67    1.19
   5  -4   8   36.73    1.16
  -5  -5   8    3.28    0.35
   5   5   8    2.66    0.34
  -5   5  -8    2.75    0.37
   5   5   8    3.00    0.33
   5  -5   8    3.30    0.39
   5   5  -8    3.00    0.40
  -5  -5  -8    2.34    0.36
  -5  -6   8    5.28    0.45
   5   6   8    4.25    0.42
  -5   6  -8    4.49    0.48
   5  -6   8    5.62    0.53
   5   6  -8    5.53    0.55
  -5  -6  -8    4.29    0.48
  -5   7  -8    0.21    0.25
  -5  -7   8    0.47    0.23
   5   7   8    0.49    0.23
   5  -7   8    0.78    0.30
   5   7  -8    0.04    0.29
  -5  -8   8    3.97    0.46
   5   8   8    4.36    0.46
   5   8  -8    4.09    0.55
   5   9   8    0.73    0.28
   5   9  -8    1.33    0.43
   5  10   8    2.40    0.40
   5  10  -8    2.39    0.51
   5  11   8    0.78    0.34
   5  11  -8    0.71    0.41
   5  12   8    1.73    0.44
   5  12  -8    1.53    0.53
   5  13   8    0.14    0.33
   5  13  -8   -0.44    0.38
   5  14  -8    2.30    0.61
   6   0  -8   10.64    0.56
   6   0   8   10.98    0.49
  -6   0  -8   10.80    0.49
  -6   0   8   10.97    0.49
  -6   0  -8   10.53    0.61
   6   1   8    8.24    0.50
  -6  -1   8    8.58    0.44
  -6   1  -8    8.23    0.55
   6   1   8    8.30    0.43
   6  -1  -8    8.69    0.49
  -6  -1  -8    8.40    0.56
   6   1  -8    9.42    0.51
  -6   1   8    8.34    0.45
   6  -1   8    8.45    0.45
   6   1  -8    9.25    0.52
  -6  -1  -8    9.33    0.44
   6   2   8   22.06    0.74
  -6   2  -8   21.26    0.86
  -6  -2   8   20.78    0.72
   6  -2  -8   21.29    0.77
   6   2   8   21.85    0.81
   6  -2   8   21.28    0.76
   6   2  -8   19.77    0.82
  -6  -2  -8   20.38    0.85
  -6   2   8   21.39    0.77
  -6  -3   8   17.05    0.64
   6   3   8   16.30    0.70
  -6   3  -8   15.24    0.73
   6   3   8   16.27    0.64
   6  -3   8   16.11    0.67
  -6   3   8   16.45    0.70
  -6  -3  -8   16.48    0.76
   6   3  -8   15.90    0.76
  -6   4  -8    9.70    0.60
  -6  -4   8    9.17    0.49
   6   4   8   10.08    0.53
   6   4   8    9.93    0.54
  -6  -4  -8   10.60    0.64
   6   4  -8    9.98    0.64
   6  -4   8    8.70    0.54
  -6   5  -8   16.52    0.79
   6   5   8   17.93    0.73
  -6  -5   8   16.27    0.70
   6   5   8   18.61    0.77
  -6  -5  -8   16.55    0.81
   6   5  -8   17.43    0.88
   6  -5   8   17.28    0.78
   6   6   8    7.61    0.52
   6   6   8    7.06    0.52
  -6   6  -8    8.23    0.58
  -6  -6   8    8.19    0.52
  -6  -6  -8    8.05    0.67
   6   6  -8    7.78    0.69
   6  -6   8    7.60    0.56
  -6   7  -8    1.13    0.34
  -6  -7   8    0.85    0.28
   6   7   8    0.91    0.27
   6   7  -8    0.52    0.34
   6  -7   8    0.10    0.26
  -6   8  -8    6.85    0.62
   6   8   8    7.52    0.57
   6   8  -8    7.84    0.76
   6   9   8    0.05    0.23
   6   9  -8   -0.43    0.30
   6  10   8    0.26    0.29
   6  10  -8   -0.17    0.34
   6  11   8    0.23    0.28
   6  11  -8    0.47    0.39
   6  12   8   -0.05    0.29
   6  12  -8   -0.25    0.31
   6  13   8    1.28    0.45
   6  13  -8    1.67    0.58
   6  14  -8    0.12    0.44
  -7   0   8    1.76    0.24
   7   0   8    1.73    0.24
   7   0  -8    1.60    0.28
  -7   0  -8    1.81    0.36
  -7   0  -8    2.16    0.26
   7  -1  -8   29.92    1.05
   7   1   8   30.55    1.08
  -7  -1   8   31.88    0.94
   7   1   8   30.38    0.92
  -7   1  -8   32.37    1.13
   7   1  -8   32.10    1.10
  -7  -1  -8   32.07    0.94
  -7  -1  -8   29.75    1.12
  -7   1   8   30.67    0.95
   7  -1   8   32.83    0.96
   7   2   8   52.81    1.41
  -7  -2   8   53.63    1.40
   7   2   8   55.12    1.58
  -7   2  -8   55.36    1.62
   7  -2  -8   53.05    1.53
  -7   2   8   55.68    1.48
  -7  -2  -8   52.87    1.63
   7  -2   8   55.14    1.47
   7   2  -8   52.91    1.61
  -7  -3   8   19.00    0.69
   7   3   8   20.15    0.82
  -7   3  -8   19.06    0.85
   7   3   8   19.50    0.71
  -7   3   8   19.09    0.77
   7   3  -8   18.23    0.86
   7  -3   8   19.43    0.76
  -7  -3  -8   20.21    0.90
   7   4   8    1.51    0.25
   7   4   8    1.52    0.29
  -7   4  -8    1.93    0.36
  -7  -4   8    1.30    0.24
  -7   4   8    1.50    0.13
   7  -4   8    1.65    0.29
  -7  -4  -8    1.04    0.34
   7   4  -8    1.48    0.33
  -7  -5   8    1.13    0.25
   7   5   8    1.17    0.26
   7   5   8    1.43    0.30
  -7   5  -8    1.08    0.31
  -7  -5  -8    1.07    0.34
   7   5  -8    1.78    0.40
   7  -5   8    1.77    0.32
  -7  -6   8   24.78    0.90
   7   6   8   22.44    0.97
  -7   6  -8   24.05    1.01
   7   6   8   23.68    0.91
  -7  -6  -8   22.78    1.04
   7  -6   8   25.94    1.01
   7   6  -8   26.09    1.16
   7   7   8    2.26    0.38
   7   7   8    2.59    0.38
  -7   7  -8    2.90    0.43
  -7  -7   8    1.67    0.32
   7   7  -8    0.87    0.34
   7   8   8    1.44    0.35
  -7   8  -8    1.25    0.36
   7   8  -8    1.34    0.43
   7   9   8    0.85    0.33
   7   9  -8    0.39    0.32
   7  10   8    3.03    0.48
   7  10  -8    2.23    0.55
   7  11   8    0.03    0.29
   7  11  -8   -0.07    0.37
   7  12   8    2.66    0.51
   7  12  -8    2.07    0.59
   7  13   8    0.41    0.38
   7  13  -8    0.73    0.51
   7  14  -8    1.03    0.88
  -8   0   8   65.56    1.64
   8   0  -8   64.40    1.86
  -8   0  -8   66.10    1.65
   8   0   8   66.49    1.64
  -8   0  -8   64.85    1.91
   8  -1  -8    7.30    0.53
   8   1   8    5.87    0.53
  -8  -1   8    5.83    0.37
   8   1   8    6.99    0.39
  -8   1  -8    5.20    0.51
   8  -1   8    6.63    0.40
  -8  -1  -8    6.02    0.57
  -8   1   8    6.47    0.40
   8   1  -8    5.14    0.50
  -8   2  -8   53.08    1.63
   8   2   8   52.56    1.37
   8  -2  -8   51.77    1.57
  -8  -2   8   50.92    1.35
   8   2   8   52.35    1.61
  -8  -2  -8   53.95    1.69
   8   2  -8   51.60    1.64
   8   2  -8   55.10    1.40
   8  -2   8   53.66    1.44
  -8   2   8   52.42    1.45
  -8   3  -8   16.00    0.81
   8   3   8   16.70    0.80
   8   3   8   16.69    0.63
  -8  -3   8   16.34    0.61
   8   3  -8   16.61    0.84
   8  -3   8   15.64    0.68
  -8   3   8   16.79    0.71
  -8  -3  -8   16.22    0.83
   8   4   8   41.99    1.39
  -8  -4   8   43.70    1.20
   8   4   8   41.99    1.20
  -8   4  -8   42.50    1.41
   8  -4   8   40.26    1.28
  -8  -4  -8   40.91    1.47
  -8   4   8   41.05    1.31
  -8   4   8   41.82    1.01
   8   4  -8   40.29    1.45
  -8  -5   8    5.11    0.39
  -8   5  -8    4.69    0.51
   8   5   8    4.83    0.42
   8   5   8    5.01    0.51
  -8  -5  -8    4.08    0.51
   8   5  -8    4.69    0.58
   8  -5   8    4.66    0.47
   8   6   8   11.32    0.60
   8   6   8   10.01    0.68
  -8  -6   8   10.05    0.55
  -8   6  -8   10.50    0.69
   8   6  -8   11.52    0.83
  -8  -6  -8   10.18    0.74
   8   7   8    1.41    0.36
   8   7   8    2.69    0.37
  -8   7  -8    1.50    0.38
   8   7  -8    2.54    0.49
  -8  -7  -8    2.00    0.45
   8   8   8    2.30    0.42
   8   8   8    1.94    0.35
  -8   8  -8    2.15    0.42
   8   8  -8    1.84    0.46
  -8   9  -8    0.45    0.34
   8   9   8    0.24    0.28
   8   9  -8    0.52    0.39
   8  10   8    0.26    0.30
   8  10  -8   -0.16    0.35
   8  11   8   -0.05    0.32
   8  11  -8    0.04    0.35
   8  12   8    1.33    0.45
   8  12  -8    1.76    0.56
   8  13   8    0.20    0.47
   8  13  -8    0.22    0.45
  -9   0   8   40.30    1.13
   9   0  -8   39.28    1.38
  -9   0  -8   42.63    1.45
  -9   0  -8   40.79    1.16
   9   0   8   42.38    1.14
   9   1   8   27.56    1.12
  -9   1  -8   28.58    1.15
  -9  -1   8   27.76    0.83
   9  -1  -8   26.35    1.08
   9   1   8   28.02    0.84
  -9  -1  -8   27.84    1.14
   9   1  -8   28.03    1.13
  -9   1   8   27.46    0.88
   9  -1   8   28.33    0.88
  -9  -2   8    5.33    0.35
  -9   2  -8    5.21    0.55
   9   2   8    5.82    0.36
   9   2   8    7.11    0.61
   9  -2  -8    7.35    0.58
  -9   2   8    5.23    0.40
   9   2  -8    6.85    0.63
  -9  -2  -8    5.26    0.56
   9  -2   8    6.23    0.41
   9   3   8   21.64    0.99
   9   3   8   22.40    0.74
  -9   3  -8   21.84    1.00
  -9  -3   8   21.73    0.72
   9  -3   8   23.34    0.84
   9   3  -8   22.79    1.06
  -9  -3  -8   21.12    1.01
  -9   3   8   22.89    0.85
   9   4   8    5.65    0.38
  -9  -4   8    5.01    0.37
  -9   4  -8    5.88    0.59
   9   4   8    5.11    0.56
   9   4  -8    4.33    0.53
  -9   4   8    4.97    0.46
  -9  -4  -8    4.05    0.53
   9  -4   8    5.66    0.48
   9   5   8    5.05    0.40
  -9   5  -8    3.73    0.50
   9   5   8    4.10    0.51
  -9  -5   8    4.89    0.40
  -9  -5  -8    5.06    0.60
   9   5  -8    3.51    0.52
   9   6   8    1.24    0.35
   9   6   8    1.89    0.30
  -9   6  -8    1.32    0.38
  -9  -6  -8    1.25    0.39
   9   6  -8    1.78    0.45
  -9   7  -8    6.96    0.67
   9   7   8    7.17    0.68
   9   7   8    6.34    0.50
  -9  -7  -8    6.63    0.69
   9   7  -8    7.09    0.74
  -9   8  -8    0.80    0.35
   9   8   8    0.52    0.26
   9   8   8    0.45    0.31
  -9  -8  -8    0.66    0.37
   9   8  -8    0.84    0.37
   9   9   8    1.20    0.39
  -9   9  -8    0.88    0.37
   9   9  -8    0.45    0.35
   9  10   8    0.33    0.33
   9  10  -8   -0.47    0.34
   9  11   8    2.49    0.52
   9  11  -8    2.57    0.62
   9  12   8    1.02    0.44
   9  12  -8    0.32    0.50
 -10   0   8   39.00    1.06
  10   0   8   39.02    1.06
 -10   0  -8   38.21    1.43
  10   0  -8   35.91    1.38
 -10   1  -8    2.57    0.47
  10   1   8    2.07    0.23
  10   1   8    1.87    0.40
 -10  -1   8    1.95    0.24
  10  -1  -8    2.11    0.41
 -10   1   8    1.95    0.26
  10   1  -8    2.19    0.40
 -10  -1  -8    2.47    0.48
  10  -1   8    2.41    0.27
  10   2   8   32.09    0.92
  10   2   8   32.79    1.31
 -10   2  -8   32.64    1.29
  10  -2  -8   32.45    1.27
 -10  -2   8   33.47    0.92
  10   2  -8   32.39    1.33
  10  -2   8   33.80    1.03
 -10  -2  -8   33.08    1.32
 -10   2   8   33.65    1.03
  10   3   8    0.25    0.29
 -10   3  -8   -0.21    0.27
 -10  -3   8    0.05    0.23
  10   3   8   -0.09    0.14
 -10  -3  -8    0.39    0.35
  10   3  -8    0.45    0.31
  10  -3   8    0.49    0.23
 -10   3   8   -0.30    0.14
 -10   3   8   -0.09    0.18
  10   4   8   -0.29    0.23
 -10   4  -8    0.42    0.32
  10   4  -8    0.20    0.29
 -10   4   8    0.06    0.19
 -10  -4  -8   -0.17    0.30
  10   5   8    2.38    0.43
 -10   5  -8    3.47    0.50
 -10   5   8    3.32    0.42
  10   5  -8    3.80    0.58
 -10  -5  -8    3.03    0.53
  10   6   8   39.23    1.51
 -10   6  -8   39.61    1.44
 -10  -6  -8   39.60    1.58
  10   6  -8   41.90    1.68
 -10   7  -8    0.02    0.31
  10   7   8   -0.09    0.27
 -10  -7  -8    0.71    0.41
  10   7  -8    0.39    0.38
  10   8   8    0.19    0.32
 -10   8  -8    0.72    0.35
  10   8  -8    0.87    0.46
 -10  -8  -8    0.57    0.39
  10   9   8    0.42    0.32
 -10   9  -8    0.35    0.35
  10   9  -8    0.05    0.41
 -10  -9  -8    0.27    0.39
 -10  10  -8    0.81    0.41
  10  10   8    0.42    0.36
  10  10  -8    0.30    0.38
 -10 -10  -8   -0.07    0.40
  10  11   8    1.08    0.44
  10  11  -8    1.42    0.54
 -10 -11  -8    0.86    0.46
  10  12   8    0.75    0.43
  10  12  -8    1.03    0.56
 -10 -13  -8    0.18    0.44
  11   0  -8    9.27    0.73
 -11   0  -8   10.15    0.84
  11  -1  -8   14.04    0.86
 -11   1  -8   13.71    0.89
  11   1  -8   15.28    0.91
 -11  -1  -8   13.92    0.91
  11   2   8    0.18    0.30
 -11   2  -8    0.09    0.31
  11  -2  -8   -0.11    0.25
 -11  -2  -8    0.57    0.36
  11   2  -8    0.08    0.30
 -11   3  -8    6.65    0.67
  11   3   8    6.53    0.67
 -11   3   8    6.86    0.47
  11   3  -8    6.84    0.73
 -11  -3  -8    6.37    0.71
  11   4   8    7.23    0.71
 -11   4  -8    7.29    0.70
  11   4  -8    6.81    0.73
 -11   4   8    7.30    0.52
 -11  -4  -8    6.12    0.71
  11   5   8    5.89    0.67
 -11   5  -8    5.24    0.63
 -11  -5  -8    5.65    0.73
  11   5  -8    6.20    0.73
 -11   5   8    5.79    0.53
  11   6   8   -0.37    0.26
 -11   6  -8    0.17    0.33
 -11  -6  -8   -0.01    0.36
 -11   6   8   -0.06    0.21
  11   6  -8    0.09    0.32
  11   7   8    1.50    0.42
 -11   7  -8    2.81    0.50
 -11  -7  -8    1.07    0.46
  11   7  -8    2.10    0.55
 -11   8  -8    0.10    0.32
  11   8   8    0.91    0.40
 -11  -8  -8    1.56    0.52
  11   8  -8    0.87    0.47
  11   9   8   -0.05    0.32
 -11   9  -8   -0.31    0.33
  11   9  -8   -0.09    0.41
 -11  -9  -8    0.49    0.44
 -11  10  -8    0.38    0.55
  11  10   8   -0.19    0.33
  11  10  -8    0.34    0.41
 -11 -10  -8   -0.30    0.37
  11  11   8    2.75    0.57
  11  11  -8    1.33    0.54
 -11 -11  -8    2.67    0.65
  11  12   8    0.88    0.46
 -11 -12  -8    0.05    0.48
 -12   0  -8    1.64    0.48
  12   0  -8    2.83    0.51
 -12   1  -8    1.44    0.46
  12  -1  -8    0.67    0.33
  12   1  -8    1.51    0.42
 -12  -1  -8    0.48    0.40
 -12   2  -8    1.07    0.44
  12  -2  -8    0.94    0.40
  12   2   8    1.03    0.40
 -12  -2  -8    1.28    0.46
  12   2  -8    0.91    0.39
 -12   2   8    0.81    0.28
  12   3   8    1.79    0.47
 -12   3  -8    1.91    0.49
 -12  -3  -8    0.95    0.45
  12   3  -8    1.83    0.47
  12   4   8    9.19    0.86
 -12   4  -8   11.68    0.84
  12   4  -8    8.71    0.84
 -12  -4  -8    9.77    0.91
  12   5   8    0.78    0.40
 -12   5  -8    1.63    0.45
  12   5  -8    1.53    0.48
 -12  -5  -8    1.51    0.51
 -12   6  -8   -0.36    0.30
  12   6   8    0.02    0.34
  12   6  -8    0.20    0.33
 -12  -6  -8    0.49    0.43
 -12   7  -8    0.58    0.40
  12   7   8    0.26    0.36
  12   7  -8    0.84    0.47
 -12  -7  -8    0.93    0.46
  12   8   8    5.39    0.70
 -12   8  -8    5.64    0.66
  12   8  -8    5.26    0.79
 -12  -8  -8    5.76    0.81
  12   9   8    1.07    0.45
 -12   9  -8    0.94    0.42
 -12  -9  -8    1.39    0.55
  12   9  -8    0.86    0.50
  12  10   8   -0.41    0.31
  12  10  -8    0.59    0.51
 -12 -10  -8   -0.22    0.44
  12  11   8   -0.12    0.38
 -12 -11  -8    0.05    0.47
  13   0  -8    4.10    0.62
 -13   0  -8    2.94    0.60
 -13   1  -8   13.90    0.97
  13  -1  -8   11.39    0.89
 -13  -1  -8   12.50    1.05
  13   1  -8   11.41    0.91
  13   2   8    6.56    0.76
  13  -2  -8    6.70    0.75
 -13   2  -8    8.09    0.83
 -13  -2  -8    5.49    0.75
  13   2  -8    6.26    0.72
  13   3   8   -0.17    0.30
 -13   3  -8   -0.38    0.35
 -13  -3  -8    0.49    0.46
  13   3  -8    0.06    0.35
  13   4   8    0.87    0.40
 -13   4  -8    0.75    0.42
 -13  -4  -8    0.81    0.45
  13   4  -8    0.68    0.43
  13   5   8    0.74    0.40
 -13   5  -8    1.25    0.46
  13   5  -8    1.32    0.51
 -13  -5  -8    0.38    0.47
  13   6   8    4.37    0.67
 -13   6  -8    2.90    0.56
 -13  -6  -8    3.87    0.68
  13   6  -8    3.63    0.67
  13   7   8    0.23    0.42
 -13   7  -8    0.22    0.35
  13   7  -8   -0.31    0.39
 -13  -7  -8   -0.16    0.46
 -13   8  -8    0.41    0.42
  13   8   8   -0.04    0.36
  13   8  -8    0.79    0.50
 -13  -8  -8   -0.18    0.47
  13   9   8    0.55    0.45
  13   9  -8    0.27    0.47
 -13  -9  -8   -0.28    0.47
  13  10   8    0.50    0.43
 -13 -10  -8    0.11    0.48
  14   0  -8    0.29    0.39
 -14   0  -8    1.03    0.51
  14  -1  -8    0.16    0.35
 -14   1  -8   -0.21    0.37
  14   1  -8    0.80    0.42
 -14  -1  -8   -0.42    0.38
 -14   2  -8   11.73    1.00
 -14  -2  -8   10.48    1.01
  14   2  -8   10.55    0.99
  14   3   8    0.58    0.43
 -14   3  -8    1.49    0.49
 -14  -3  -8    1.22    0.51
  14   3  -8    0.59    0.41
  14   4   8    0.24    0.38
 -14   4  -8    0.30    0.41
 -14  -4  -8   -0.34    0.43
  14   4  -8    0.25    0.36
 -14   5  -8    0.19    0.42
  14   5   8    0.83    0.45
 -14  -5  -8    1.08    0.54
  14   5  -8    1.01    0.50
  14   6   8    0.45    0.47
 -14   6  -8    0.23    0.39
 -14  -6  -8   -0.12    0.49
  14   6  -8    0.20    0.40
  14   7   8    0.44    0.45
 -14   7  -8    0.36    0.42
 -14  -7  -8    0.45    0.55
  14   7  -8    0.93    0.55
  14   8   8   -0.38    0.38
  14   8  -8    0.18    0.47
 -14  -8  -8   -0.51    0.46
  14   9   8    0.09    0.43
 -14  -9  -8   -0.91    0.44
  15   0  -8   20.02    1.25
 -15   0   8   18.30    1.29
 -15   0  -8   18.68    1.22
 -15   1  -8    1.81    0.55
  15  -1  -8    0.30    0.41
  15   1  -8    0.86    0.44
 -15  -1  -8    0.52    0.50
 -15   2  -8    3.96    0.69
 -15  -2  -8    3.12    0.71
  15   2  -8    3.36    0.65
  15   3   8    0.16    0.41
 -15   3  -8    0.65    0.49
 -15  -3  -8    0.14    0.49
  15   3  -8    0.52    0.44
  15   4   8    3.41    0.69
 -15   4  -8    4.12    0.67
  15   4  -8    3.02    0.65
 -15  -4  -8    3.10    0.70
 -15   5  -8   -0.10    0.43
  15   5   8    0.00    0.36
 -15  -5  -8    0.36    0.53
  15   5  -8   -0.15    0.42
  15   6   8    0.31    0.46
 -15   6  -8    0.40    0.45
 -15  -6  -8    0.91    0.57
  15   6  -8    0.00    0.47
  15   7   8    0.00    0.40
 -15  -7  -8    0.82    0.58
  16   0  -8    0.38    0.44
 -16   0  -8   -0.32    0.48
 -16   1  -8    1.56    0.58
 -16  -1   8    1.41    0.52
 -16  -1  -8    0.95    0.55
  16   1  -8    1.99    0.55
 -16   2  -8    3.48    0.70
  16   2  -8    3.53    0.69
 -16  -2  -8    2.80    0.70
 -16   3  -8    1.57    0.57
 -16  -3  -8    0.50    0.60
  16   3  -8    0.38    0.49
 -16   4  -8    0.43    0.46
  16   4   8    0.07    0.42
  16   4  -8    0.19    0.45
 -16  -4  -8    0.31    0.53
  16   5   8   -0.09    0.43
 -16   5  -8    0.25    0.47
 -16  -5  -8    0.70    0.60
 -17   0  -8    0.85    0.54
 -17   1  -8    1.86    0.63
 -17  -1  -8    2.67    0.69
 -17  -2   8    6.09    0.98
 -17   2  -8    5.89    0.87
 -17  -2  -8    5.46    0.89
   0   0   9    0.16    0.18
   0   0  -9   -0.08    0.14
   0  -1   9    0.14    0.17
   0   1  -9    0.11    0.17
   0  -1  -9    0.04    0.14
   0   1   9   -0.04    0.16
   0   2   9   67.98    1.75
   0  -2   9   65.26    1.72
   0   2  -9   66.18    1.70
   0  -2  -9   67.47    1.60
   0   3   9    0.07    0.17
   0  -3  -9   -0.05    0.13
   0  -3   9   -0.17    0.16
   0  -4  -9   19.38    0.63
   0   4   9   20.37    0.50
   0   4   9   19.56    0.80
   0  -4   9   21.36    0.81
   0  -5   9   -0.22    0.18
   0   5   9    0.04    0.09
   0  -5  -9    0.13    0.13
   0   6   9   37.61    1.00
   0  -6   9   38.57    1.28
   0  -6  -9   38.84    1.03
   0  -7  -9   -0.12    0.12
   0  -7   9   -0.15    0.22
   0   7   9    0.18    0.15
   0  -8   9    0.55    0.30
   0  -8  -9    0.55    0.18
   0   8   9    0.68    0.21
   0  -9   9    0.28    0.30
   0  -9  -9    0.10    0.17
   0   9   9    0.24    0.22
   0  10  -9   65.37    2.18
   0 -10  -9   65.70    1.69
   0  10   9   65.09    1.84
   0  11   9   -0.41    0.23
   0  11  -9   -0.13    0.39
   0  12   9   -0.03    0.29
   0  12  -9   -0.75    0.36
   0  13  -9   -0.36    0.43
   0  14  -9   17.54    1.28
   0  15  -9   -0.11    0.47
   1   0  -9    0.12    0.14
  -1   0  -9   -0.13    0.14
  -1   0   9    0.02    0.16
   1   0   9    0.03    0.17
   1   0  -9   -0.12    0.09
  -1  -1   9    3.03    0.32
   1  -1  -9    3.48    0.27
  -1   1  -9    3.27    0.32
   1  -1  -9    3.19    0.15
   1   1   9    2.88    0.33
   1  -1   9    2.66    0.29
  -1  -1  -9    3.05    0.17
  -1   1   9    4.38    0.39
  -1  -1  -9    3.24    0.29
   1   1  -9    2.87    0.25
   1   1  -9    3.04    0.29
  -1  -2   9   -0.16    0.14
   1  -2  -9    0.00    0.12
   1   2   9    0.09    0.16
  -1   2  -9   -0.06    0.17
  -1  -2  -9   -0.04    0.14
   1  -2   9    0.07    0.18
  -1   2   9    0.00    0.18
   1   2  -9   -0.02    0.15
  -1  -3   9    5.14    0.40
   1   3   9    4.71    0.43
   1   3   9    4.84    0.16
   1  -3  -9    4.54    0.27
  -1   3  -9    5.56    0.44
  -1  -3  -9    4.69    0.32
   1  -3   9    4.53    0.41
   1   3  -9    5.64    0.40
  -1   3   9    3.94    0.39
   1   4   9    7.67    0.28
   1  -4  -9    7.94    0.34
  -1  -4   9    8.92    0.52
  -1   4  -9    7.74    0.50
   1   4   9    8.01    0.50
  -1   4   9    8.23    0.26
  -1   4   9    8.17    0.27
   1   4  -9    8.83    0.52
   1  -4   9    6.98    0.47
  -1  -4  -9    7.29    0.39
   1  -5  -9   27.59    0.73
  -1  -5   9   27.20    0.98
   1   5   9   26.16    0.72
  -1  -5  -9   27.62    0.83
   1  -5   9   25.93    0.97
   1   5  -9   25.74    0.99
  -1   5   9   27.16    0.72
   1   6   9    5.00    0.31
  -1  -6   9    4.52    0.45
   1  -6  -9    4.91    0.27
  -1  -6  -9    5.01    0.36
  -1   6   9    4.52    0.32
   1  -6   9    4.85    0.47
   1   6  -9    4.99    0.51
   1   7   9    5.55    0.36
   1  -7  -9    4.82    0.28
  -1  -7   9    5.07    0.52
  -1   7   9    5.58    0.38
   1  -7   9    5.69    0.57
   1   7  -9    5.46    0.57
  -1  -7  -9    5.70    0.38
   1  -8  -9    4.10    0.28
   1   8   9    4.26    0.38
  -1  -8   9    3.91    0.49
  -1   8   9    4.08    0.38
  -1  -8  -9    4.24    0.38
   1  -8   9    4.55    0.54
   1   8  -9    3.32    0.48
   1   9   9    2.63    0.35
  -1  -9   9    4.14    0.54
   1  -9  -9    3.35    0.28
   1   9  -9    3.20    0.49
   1  -9   9    3.35    0.50
  -1  -9  -9    2.66    0.33
  -1   9   9    3.17    0.38
   1  10   9   -0.16    0.22
   1  10  -9   -0.14    0.37
  -1  10   9    0.09    0.27
  -1 -10  -9   -0.21    0.18
   1  11   9    2.57    0.41
   1  11  -9    0.74    0.45
  -1  11   9    1.73    0.38
   1  12   9    1.14    0.35
  -1  12  -9   -0.16    0.47
   1  12  -9    0.21    0.37
  -1  12   9    0.62    0.35
  -1  13  -9    0.57    0.52
   1  13  -9    1.10    0.50
  -1  14  -9   -0.06    0.45
   1  14  -9   -0.49    0.44
  -1  15  -9   -0.15    0.57
   1  15  -9   -0.02    0.50
  -2   0   9   -0.07    0.14
   2   0  -9    0.08    0.11
  -2   0  -9   -0.19    0.17
   2   0   9    0.06    0.17
   2   1   9    5.36    0.40
   2  -1  -9    6.05    0.25
  -2  -1   9    5.41    0.39
  -2   1  -9    5.45    0.42
  -2  -1  -9    5.72    0.37
  -2  -1  -9    5.30    0.26
   2   1  -9    5.65    0.33
  -2   1   9    5.87    0.26
   2  -1   9    5.41    0.39
   2   2   9    2.32    0.28
   2  -2  -9    3.19    0.23
  -2   2  -9    2.84    0.32
   2   2  -9    3.50    0.32
  -2  -2  -9    2.83    0.19
   2  -2   9    2.86    0.31
  -2   2   9    3.02    0.34
  -2   2   9    3.30    0.17
  -2  -2  -9    2.99    0.30
  -2  -3   9   24.10    0.86
  -2   3  -9   26.28    0.89
   2   3   9   24.76    0.88
   2  -3  -9   25.84    0.68
   2   3   9   25.06    0.66
   2  -3   9   26.59    0.91
   2   3  -9   26.04    0.88
  -2   3   9   24.82    0.90
  -2  -3  -9   25.28    0.82
  -2  -3  -9   25.70    0.67
  -2   3   9   26.69    0.63
   2   4   9  102.06    2.61
   2   4   9  106.81    2.34
  -2   4  -9  102.32    2.60
   2  -4  -9  109.86    2.29
  -2  -4   9  106.30    2.60
  -2  -4  -9  108.65    2.35
  -2   4   9  109.87    2.31
  -2  -4  -9  109.51    2.52
   2  -4   9  105.68    2.62
   2   4  -9  105.71    2.62
  -2  -5   9    8.12    0.52
   2   5   9    7.90    0.36
  -2   5  -9    8.14    0.52
   2  -5  -9    8.03    0.28
  -2   5   9    8.46    0.34
   2  -5   9    9.04    0.53
   2   5  -9    7.63    0.55
  -2  -5  -9    7.54    0.44
   2  -6  -9    3.97    0.19
  -2  -6   9    4.10    0.43
   2   6   9    3.64    0.29
  -2  -6  -9    3.39    0.35
   2   6  -9    3.64    0.44
   2  -6   9    3.88    0.44
   2  -7  -9   15.69    0.43
  -2  -7   9   15.23    0.77
   2   7   9   15.28    0.61
   2   7  -9   15.13    0.84
  -2  -7  -9   15.44    0.67
   2  -7   9   14.20    0.78
   2   8   9   89.10    2.23
   2  -8  -9   89.47    1.95
  -2  -8   9   89.74    2.46
  -2  -8  -9   92.39    2.28
   2   8  -9   89.05    2.54
   2  -8   9   89.69    2.50
  -2  -9   9   -0.50    0.22
   2   9   9    0.00    0.18
  -2  -9  -9    0.05    0.20
   2  -9   9    0.46    0.33
   2   9  -9   -0.06    0.27
   2  10   9    0.28    0.22
   2  10  -9   -0.16    0.32
  -2  10   9   -0.25    0.27
   2  11   9    6.03    0.57
  -2  11   9    5.72    0.58
   2  11  -9    5.71    0.73
   2  12   9   22.96    1.05
  -2  12   9   23.99    1.12
   2  12  -9   21.09    1.30
   2  13  -9    1.22    0.50
  -2  14  -9    0.67    0.60
   2  14  -9    0.28    0.46
  -2  15  -9   -1.34    0.48
   2  15  -9   -0.23    0.46
   3   0   9    0.20    0.17
   3   0  -9    0.25    0.12
  -3   0   9    0.05    0.16
  -3   0   9   -0.15    0.11
  -3   0  -9    0.06    0.19
  -3   0  -9   -0.05    0.12
  -3   1  -9    7.77    0.48
   3  -1  -9    7.10    0.33
   3   1   9    7.15    0.44
  -3  -1   9    7.42    0.44
  -3  -1   9    8.38    0.42
  -3   1   9    7.21    0.45
   3  -1   9    8.85    0.47
  -3  -1  -9    6.27    0.42
   3   1  -9    8.15    0.41
  -3  -1  -9    6.98    0.35
  -3   1   9    7.08    0.34
  -3  -2   9    7.72    0.45
  -3   2  -9    6.87    0.44
   3  -2  -9    7.32    0.31
   3   2   9    7.29    0.44
  -3  -2  -9    6.90    0.34
  -3   2   9    7.54    0.45
  -3   2   9    7.58    0.33
   3  -2   9    7.51    0.45
   3   2  -9    7.93    0.44
  -3  -2  -9    7.61    0.46
   3   3   9    0.18    0.18
   3   3   9    0.25    0.12
  -3   3  -9    0.09    0.18
  -3  -3   9    0.09    0.17
  -3   3   9    0.21    0.11
   3   3  -9    0.45    0.20
  -3   3   9    0.27    0.20
  -3  -3  -9    0.25    0.12
   3  -3   9    0.33    0.19
  -3  -3  -9    0.20    0.18
  -3   4  -9   30.11    1.04
  -3  -4   9   30.38    1.01
   3   4   9   29.85    0.86
   3   4   9   32.38    1.06
   3  -4   9   30.81    1.05
  -3  -4  -9   31.31    1.01
  -3   4   9   32.76    0.84
   3   4  -9   32.14    1.08
  -3  -4  -9   30.28    0.86
   3   5   9    7.66    0.51
  -3   5  -9    6.80    0.51
  -3  -5   9    5.92    0.46
   3   5   9    6.42    0.36
  -3  -5  -9    7.42    0.39
  -3  -5  -9    6.63    0.45
   3  -5   9    6.56    0.50
  -3   5   9    6.91    0.35
   3   5  -9    6.18    0.49
  -3  -6   9   10.21    0.61
  -3   6  -9    9.64    0.62
   3   6   9   10.48    0.49
  -3  -6  -9   10.88    0.58
  -3   6   9   10.64    0.52
   3   6  -9   10.31    0.65
   3  -6   9    9.95    0.64
   3   7   9   13.46    0.61
  -3  -7   9   14.62    0.74
   3  -7   9   12.97    0.76
  -3  -7  -9   15.40    0.71
   3   7  -9   14.17    0.79
  -3  -8   9    0.37    0.27
   3   8   9    0.47    0.21
   3  -8   9    0.01    0.24
   3   8  -9    0.67    0.35
  -3  -8  -9    0.54    0.25
  -3  -9   9    8.27    0.71
   3   9   9    7.73    0.55
   3   9  -9    7.58    0.75
   3  -9   9    9.32    0.80
   3  10   9    6.04    0.54
   3  10  -9    5.77    0.70
   3  11   9    6.15    0.58
   3  11  -9    4.76    0.69
   3  12   9    2.07    0.41
  -3  12   9    1.58    0.50
   3  12  -9    2.85    0.60
   3  13  -9    0.60    0.48
   3  14  -9    2.82    0.69
  -3  15  -9   -0.43    0.67
   3  15  -9    0.45    0.59
   4   0   9    0.11    0.15
  -4   0   9    0.06    0.16
  -4   0   9    0.01    0.13
  -4   0  -9   -0.06    0.19
   4   0  -9   -0.09    0.13
  -4   1  -9   70.75    1.91
   4   1   9   73.22    1.85
   4  -1  -9   74.44    1.76
  -4  -1   9   72.86    1.85
  -4  -1  -9   74.94    1.92
  -4   1   9   77.04    1.78
   4  -1   9   71.59    1.85
  -4   1   9   75.43    1.88
   4   1  -9   74.72    1.84
  -4  -2   9   39.50    1.18
   4   2   9   41.84    1.12
  -4   2  -9   41.00    1.25
   4  -2  -9   41.22    1.08
   4   2   9   40.34    1.19
   4   2  -9   40.35    1.21
  -4   2   9   41.67    1.23
  -4   2   9   43.20    1.10
   4  -2   9   39.60    1.20
  -4  -2  -9   42.44    1.12
  -4  -2  -9   42.75    1.26
   4   3   9    0.48    0.19
   4   3   9    0.09    0.13
  -4   3  -9    0.16    0.20
  -4  -3   9    0.13    0.17
  -4   3   9    0.31    0.21
  -4  -3  -9    0.15    0.19
   4  -3   9    0.21    0.19
   4   3  -9    0.51    0.21
  -4   3   9   -0.03    0.11
  -4  -3  -9    0.09    0.14
  -4   4  -9    3.97    0.44
   4   4   9    3.39    0.31
  -4  -4   9    3.89    0.37
   4   4   9    3.24    0.37
  -4  -4  -9    3.23    0.38
   4  -4   9    2.57    0.34
   4   4  -9    2.71    0.36
  -4   4   9    3.47    0.28
   4   5   9   81.00    1.95
  -4  -5   9   78.56    2.05
   4   5   9   78.32    2.08
  -4   5  -9   77.88    2.09
  -4  -5  -9   81.93    2.09
   4  -5   9   76.76    2.10
   4   5  -9   77.18    2.16
  -4   6  -9   16.01    0.78
  -4  -6   9   16.13    0.75
   4   6   9   15.78    0.66
   4  -6   9   16.33    0.79
  -4  -6  -9   14.89    0.72
   4   6  -9   16.16    0.85
   4   7   9   16.07    0.70
  -4  -7   9   16.43    0.80
  -4   7  -9   15.81    0.81
   4   7  -9   17.16    0.91
   4  -7   9   17.15    0.86
  -4  -7  -9   16.92    0.78
  -4  -8   9   27.86    1.09
   4   8   9   26.20    0.97
   4   8  -9   25.71    1.18
   4  -8   9   25.44    1.13
  -4  -8  -9   25.71    1.02
  -4  -9   9   27.47    1.15
   4   9   9   26.92    1.02
   4   9  -9   25.37    1.21
   4  10   9    8.87    0.63
   4  10  -9    7.96    0.77
   4  11   9   11.90    0.77
   4  11  -9   14.03    1.03
   4  12   9    2.65    0.47
   4  12  -9    2.31    0.58
   4  13  -9    3.41    0.68
   4  14  -9    5.89    0.86
   5   0   9    0.08    0.16
   5   0  -9    0.09    0.15
  -5   0  -9    0.14    0.19
  -5   0   9   -0.14    0.14
   5  -1  -9    0.08    0.14
  -5  -1   9    0.04    0.16
  -5   1  -9    0.06    0.20
   5   1   9   -0.08    0.15
  -5  -1  -9    0.25    0.22
   5  -1   9   -0.05    0.15
  -5   1   9    0.01    0.15
   5   1  -9   -0.09    0.15
  -5  -2   9    3.40    0.32
   5   2   9    3.12    0.31
  -5   2  -9    2.99    0.37
   5  -2  -9    2.71    0.27
   5   2   9    2.50    0.31
  -5  -2  -9    2.45    0.34
   5   2  -9    3.30    0.36
  -5   2   9    3.13    0.35
   5  -2   9    2.76    0.33
  -5   3  -9    0.17    0.22
   5   3   9   -0.07    0.15
  -5  -3   9    0.10    0.17
   5   3   9   -0.02    0.14
  -5   3   9    0.09    0.18
   5  -3   9   -0.08    0.17
  -5  -3  -9    0.17    0.22
   5   3  -9    0.13    0.18
  -5   4  -9   33.35    1.15
   5   4   9   35.58    1.12
   5   4   9   35.72    1.07
  -5  -4   9   34.62    1.09
   5   4  -9   33.97    1.20
   5  -4   9   33.01    1.12
  -5   4   9   36.98    1.20
  -5  -4  -9   34.10    1.17
   5   5   9    0.29    0.20
   5   5   9    0.13    0.17
  -5  -5   9    0.20    0.20
  -5   5  -9    0.45    0.25
   5   5  -9    0.07    0.24
   5  -5   9    0.51    0.24
  -5  -5  -9    0.52    0.26
  -5  -6   9    5.27    0.47
   5   6   9    4.82    0.47
  -5   6  -9    4.93    0.50
   5   6   9    4.37    0.41
  -5  -6  -9    3.48    0.43
   5  -6   9    5.43    0.51
   5   6  -9    5.20    0.55
   5   7   9    1.03    0.26
  -5   7  -9    0.82    0.33
  -5  -7   9    0.65    0.27
  -5  -7  -9    0.96    0.30
   5  -7   9    0.94    0.33
   5   7  -9    0.85    0.34
   5   8   9   13.99    0.73
  -5  -8   9   15.33    0.79
   5  -8   9   13.80    0.84
   5   8  -9   14.67    0.92
  -5  -8  -9   15.42    0.81
   5   9   9    0.71    0.29
   5   9  -9    1.12    0.43
   5  10   9    4.12    0.50
   5  10  -9    4.23    0.63
   5  11   9    1.71    0.40
   5  11  -9    2.17    0.53
   5  12   9    3.82    0.54
   5  12  -9    5.63    0.79
   5  13  -9    0.37    0.46
   5  14  -9   -0.41    0.40
   6   0  -9   -0.12    0.14
   6   0   9   -0.06    0.14
  -6   0   9    0.10    0.15
  -6   0  -9   -0.23    0.20
   6   1   9    2.11    0.27
  -6  -1   9    2.43    0.29
  -6   1  -9    1.85    0.34
   6  -1  -9    2.45    0.29
   6   1  -9    2.76    0.33
  -6   1   9    2.15    0.28
  -6  -1  -9    2.05    0.34
   6  -1   9    2.61    0.31
   6   2   9    2.70    0.32
   6  -2  -9    3.42    0.33
  -6  -2   9    2.79    0.30
  -6   2  -9    3.09    0.41
   6   2   9    2.89    0.31
   6   2  -9    2.59    0.35
  -6   2   9    3.78    0.38
  -6  -2  -9    1.88    0.32
   6  -2   9    3.42    0.35
   6   3   9   16.28    0.69
  -6   3  -9   14.00    0.73
  -6  -3   9   14.53    0.62
   6   3   9   15.51    0.65
   6  -3   9   15.36    0.68
   6   3  -9   15.06    0.74
  -6  -3  -9   13.93    0.74
  -6   3   9   14.93    0.69
   6   4   9    0.88    0.23
  -6   4  -9    0.46    0.26
   6   4   9    0.51    0.20
  -6  -4   9    0.61    0.20
  -6   4   9    0.54    0.24
  -6  -4  -9    0.79    0.27
   6  -4   9    0.82    0.26
   6   4  -9    0.24    0.24
   6   5   9    9.70    0.56
  -6   5  -9    9.00    0.62
  -6  -5   9    8.80    0.53
   6   5   9    9.02    0.56
   6   5  -9    9.75    0.65
   6  -5   9    8.74    0.60
  -6  -5  -9   10.13    0.66
  -6   6  -9   17.26    0.84
   6   6   9   15.82    0.75
   6   6   9   16.45    0.76
  -6  -6   9   16.46    0.75
   6  -6   9   16.81    0.83
  -6  -6  -9   17.08    0.85
   6   6  -9   17.84    0.93
  -6  -7   9   22.54    0.93
   6   7   9   22.11    0.96
  -6   7  -9   22.61    1.00
   6   7   9   22.20    0.93
  -6  -7  -9   23.31    1.02
   6   7  -9   23.15    1.12
   6  -7   9   21.76    1.00
  -6  -8   9    0.74    0.30
  -6   8  -9    1.62    0.38
   6   8   9    0.96    0.30
   6   8  -9    1.81    0.45
  -6  -8  -9    1.44    0.35
   6   9   9   12.96    0.76
   6   9  -9   12.94    0.95
   6  10   9   16.12    0.89
   6  10  -9   18.53    1.14
   6  11   9    6.75    0.66
   6  11  -9    7.19    0.82
   6  12   9    0.89    0.37
   6  12  -9    0.38    0.45
   6  13  -9    1.80    0.61
   6  14  -9    2.89    0.69
   7   0   9    0.14    0.16
   7   0  -9    0.02    0.18
  -7   0   9    0.10    0.16
  -7   0  -9    0.28    0.23
  -7  -1   9    0.36    0.18
   7   1   9    0.45    0.18
  -7   1  -9    0.46    0.27
   7  -1  -9    0.41    0.21
  -7  -1  -9    0.28    0.27
   7  -1   9    0.33    0.19
  -7   1   9    0.62    0.20
   7   1  -9    0.23    0.21
   7  -2  -9   -0.04    0.16
  -7   2  -9   -0.13    0.23
   7   2   9   -0.07    0.17
  -7  -2   9   -0.01    0.16
   7   2   9    0.01    0.15
   7  -2   9    0.31    0.18
  -7  -2  -9   -0.39    0.22
  -7   2   9   -0.06    0.17
   7   2  -9   -0.01    0.19
  -7  -3   9    3.38    0.33
   7   3   9    3.19    0.34
  -7   3  -9    4.35    0.49
   7   3   9    3.03    0.37
   7  -3   9    2.89    0.35
  -7  -3  -9    3.14    0.44
   7   3  -9    3.02    0.41
  -7   3   9    3.46    0.39
   7   4   9    5.24    0.49
  -7  -4   9    6.04    0.42
  -7   4  -9    5.17    0.52
   7   4   9    6.14    0.43
  -7   4   9    5.88    0.51
   7  -4   9    6.00    0.50
  -7   4   9    6.02    0.22
  -7  -4  -9    6.24    0.61
   7   4  -9    5.70    0.57
   7   5   9    3.69    0.42
   7   5   9    5.34    0.47
  -7  -5   9    4.85    0.42
  -7   5  -9    4.03    0.48
   7   5  -9    4.54    0.51
   7  -5   9    4.69    0.48
  -7  -5  -9    4.77    0.56
  -7   6  -9    4.31    0.52
  -7  -6   9    3.66    0.41
   7   6   9    4.57    0.47
   7   6   9    4.98    0.47
  -7  -6  -9    4.04    0.55
   7   6  -9    4.22    0.53
   7  -6   9    3.97    0.47
   7   7   9    7.56    0.59
  -7   7  -9    7.14    0.64
   7   7   9    7.02    0.59
  -7  -7   9    6.15    0.54
   7  -7   9    7.10    0.64
  -7  -7  -9    6.87    0.68
   7   7  -9    8.02    0.76
   7   8   9    1.96    0.38
  -7   8  -9    1.97    0.41
   7   8   9    1.41    0.35
   7   8  -9    1.31    0.41
  -7  -8  -9    1.49    0.41
   7   9   9    6.86    0.64
   7   9  -9    6.33    0.74
  -7  -9  -9    6.61    0.67
   7  10   9    4.47    0.56
   7  10  -9    3.25    0.62
   7  11   9    3.86    0.56
   7  11  -9    2.64    0.61
   7  12   9    2.84    0.52
   7  12  -9    1.38    0.51
   7  13  -9    1.32    0.58
  -7 -14  -9    0.35    0.40
  -8   0  -9   -0.10    0.23
   8   0  -9    0.16    0.21
   8   0   9    0.33    0.17
  -8   0   9    0.43    0.18
  -8  -1   9   -0.11    0.15
   8  -1  -9   -0.36    0.17
   8   1   9    0.11    0.17
  -8   1  -9   -0.06    0.25
   8  -1   9   -0.12    0.16
  -8   1   9   -0.27    0.14
  -8  -1  -9   -0.03    0.27
   8   1  -9    0.02    0.21
  -8  -2   9    3.01    0.32
   8  -2  -9    2.91    0.39
   8   2   9    2.83    0.39
  -8   2  -9    3.86    0.50
   8   2   9    3.36    0.32
   8   2  -9    3.24    0.43
   8  -2   9    3.45    0.36
  -8   2   9    3.75    0.38
  -8  -2  -9    4.53    0.53
  -8  -3   9    4.19    0.37
  -8   3  -9    4.01    0.50
   8   3   9    4.63    0.48
   8   3   9    4.34    0.37
   8   3  -9    3.27    0.45
   8  -3   9    4.20    0.41
  -8  -3  -9    4.67    0.54
  -8   3   9    4.54    0.44
  -8   4  -9    1.00    0.34
   8   4   9    1.27    0.32
   8   4   9    2.26    0.30
  -8  -4   9    1.83    0.27
  -8   4   9    2.21    0.36
   8  -4   9    1.32    0.29
   8   4  -9    1.88    0.40
  -8  -4  -9    2.36    0.44
  -8   5  -9    4.55    0.52
   8   5   9    5.89    0.45
  -8  -5   9    5.05    0.44
   8   5   9    4.63    0.50
  -8   5   9    5.65    0.54
  -8  -5  -9    5.33    0.60
   8   5  -9    4.49    0.54
   8  -5   9    4.76    0.49
  -8  -6   9    1.91    0.32
  -8   6  -9    1.99    0.40
   8   6   9    0.74    0.30
   8   6   9    1.52    0.31
   8  -6   9    1.16    0.34
  -8  -6  -9    1.62    0.43
   8   6  -9    1.53    0.38
   8   7   9   13.47    0.72
  -8   7  -9   11.25    0.76
  -8  -7   9   11.99    0.67
   8   7   9   12.44    0.76
   8   7  -9   12.31    0.91
  -8  -7  -9   12.56    0.83
  -8   8  -9   25.65    1.13
   8   8   9   23.07    0.99
   8   8   9   22.54    1.06
   8   8  -9   21.45    1.22
  -8  -8  -9   22.47    1.15
  -8   9  -9   11.18    0.82
   8   9   9   11.21    0.77
   8   9   9   10.91    0.73
   8   9  -9    9.83    0.91
  -8  -9  -9   11.07    0.84
   8  10   9   -0.11    0.28
   8  10   9    0.54    0.31
  -8 -10  -9   -0.17    0.33
   8  10  -9    0.53    0.41
   8  11   9    3.59    0.55
   8  11  -9    2.61    0.62
  -8 -11  -9    4.46    0.67
   8  12   9    3.08    0.60
  -8 -12  -9    3.31    0.63
   8  12  -9    1.44    0.54
   8  13  -9    0.59    0.50
  -8 -13  -9    1.20    0.50
  -8 -14  -9   -0.41    0.41
  -9   0   9    0.16    0.17
   9   0  -9    0.10    0.23
   9   0   9    0.05    0.15
  -9   0  -9    0.48    0.31
   9  -1  -9    0.06    0.23
  -9   1  -9    0.21    0.27
  -9  -1   9    0.23    0.17
   9   1   9    0.14    0.16
   9  -1   9   -0.04    0.17
  -9   1   9    0.31    0.19
   9   1  -9    0.11    0.24
  -9  -1  -9   -0.18    0.28
   9   2   9    0.29    0.17
  -9   2  -9    0.00    0.27
   9   2   9    0.57    0.29
   9  -2  -9    0.66    0.27
  -9  -2   9    0.72    0.20
   9   2  -9    0.82    0.32
  -9  -2  -9    0.58    0.34
   9  -2   9    0.49    0.21
  -9   2   9   -0.15    0.16
  -9   3  -9    7.86    0.69
  -9  -3   9    7.74    0.44
   9   3   9    7.96    0.45
   9   3   9    7.81    0.61
   9   3  -9    7.04    0.64
   9  -3   9    7.47    0.50
  -9   3   9    7.65    0.51
  -9  -3  -9    7.85    0.72
  -9   4  -9    1.74    0.40
   9   4   9    1.08    0.33
  -9  -4   9    1.60    0.26
   9   4   9    1.17    0.24
   9  -4   9    1.09    0.27
  -9  -4  -9    1.23    0.38
   9   4  -9    1.20    0.38
  -9   4   9    1.19    0.30
  -9  -5   9    9.33    0.52
   9   5   9   10.34    0.56
  -9   5  -9    9.67    0.72
   9   5   9   10.58    0.72
  -9   5   9    9.53    0.64
   9   5  -9    9.97    0.79
   9  -5   9    9.17    0.62
  -9  -5  -9    9.74    0.83
   9   6   9    3.91    0.50
  -9   6  -9    3.65    0.52
   9   6   9    3.70    0.41
  -9  -6   9    3.38    0.38
   9   6  -9    3.36    0.55
  -9  -6  -9    3.27    0.54
   9   7   9    4.08    0.53
  -9   7  -9    5.52    0.61
   9   7   9    4.69    0.47
  -9  -7  -9    5.38    0.66
   9   7  -9    5.55    0.71
  -9   8  -9    0.79    0.38
   9   8   9    0.04    0.28
   9   8   9    0.34    0.27
  -9  -8  -9    0.49    0.36
   9   8  -9    0.39    0.39
  -9   9  -9    4.37    0.58
   9   9   9    4.87    0.59
   9   9  -9    5.28    0.74
  -9  -9  -9    5.26    0.68
   9  10   9    0.21    0.34
   9  10  -9   -0.19    0.36
  -9 -10  -9   -0.06    0.36
   9  11   9    2.48    0.53
   9  11  -9    2.96    0.62
  -9 -11  -9    2.66    0.58
  -9 -12  -9   -0.23    0.39
   9  12  -9    0.08    0.42
  -9 -13  -9    3.58    0.72
 -10   0  -9    0.07    0.33
 -10   0   9   -0.05    0.15
  10   0   9   -0.06    0.15
  10   0  -9   -0.20    0.24
  10  -1  -9   -0.35    0.22
  10   1   9    0.17    0.16
 -10  -1   9    0.09    0.16
 -10   1  -9    0.04    0.28
 -10  -1  -9    0.37    0.34
  10   1  -9   -0.19    0.25
 -10   1   9    0.28    0.17
  10  -1   9    0.27    0.18
 -10  -2   9    1.89    0.25
 -10   2  -9    2.21    0.47
  10   2   9    1.17    0.35
  10  -2  -9    1.34    0.35
  10   2   9    1.35    0.22
 -10  -2  -9    0.99    0.37
 -10   2   9    1.36    0.26
  10   2  -9    1.37    0.36
  10  -2   9    1.29    0.26
  10   3   9    0.02    0.28
 -10  -3   9    0.21    0.20
  10   3   9    0.10    0.16
 -10   3  -9    0.05    0.33
  10   3  -9   -0.22    0.25
 -10   3   9    0.31    0.28
  10  -3   9    0.20    0.20
 -10   3   9   -0.27    0.19
 -10  -3  -9    0.19    0.36
 -10   4  -9    6.32    0.64
  10   4   9    6.17    0.62
 -10   4   9    6.00    0.52
 -10  -4  -9    5.36    0.64
  10   4  -9    6.61    0.71
  10  -4   9    6.42    0.51
 -10   5  -9    0.28    0.33
  10   5   9    0.46    0.30
  10   5  -9   -0.04    0.29
 -10  -5  -9    0.71    0.39
 -10   5   9    0.21    0.24
 -10   6  -9   12.76    0.83
  10   6   9   11.90    0.81
 -10   6   9   12.00    0.75
 -10  -6  -9   10.90    0.93
  10   6  -9   10.88    0.86
 -10   7  -9    0.51    0.36
  10   7   9    1.28    0.38
  10   7  -9    0.94    0.39
 -10  -7  -9   -0.14    0.37
  10   8   9    6.70    0.71
 -10   8  -9    8.44    0.75
 -10  -8  -9    6.87    0.78
  10   8  -9    7.15    0.82
 -10   9  -9   -0.07    0.34
  10   9   9   -0.20    0.28
 -10  -9  -9   -0.21    0.38
  10   9  -9   -0.28    0.34
  10  10   9   18.78    1.12
 -10  10  -9   18.95    1.05
 -10 -10  -9   17.57    1.15
  10  10  -9   22.83    1.38
  10  11   9   -0.14    0.30
 -10 -11  -9    0.42    0.42
  10  11  -9    0.22    0.41
 -10 -12  -9    0.54    0.50
  10  12  -9    0.00    0.52
  11   0  -9   -0.15    0.26
 -11   0  -9   -0.07    0.34
  11  -1  -9    0.63    0.32
 -11   1  -9    1.06    0.42
 -11  -1  -9    0.22    0.34
  11   1  -9    0.44    0.32
 -11   2  -9    0.25    0.37
  11  -2  -9    0.07    0.29
  11   2   9    0.25    0.30
  11   2  -9    0.63    0.36
 -11  -2  -9    0.04    0.34
  11   3   9    3.40    0.53
 -11   3  -9    2.62    0.50
 -11  -3  -9    3.44    0.57
 -11   3   9    3.11    0.37
  11   3  -9    3.28    0.52
  11   4   9    2.43    0.48
 -11   4  -9    2.69    0.50
 -11  -4  -9    2.69    0.55
 -11   4   9    2.26    0.35
  11   4  -9    1.44    0.44
  11   5   9    5.94    0.66
 -11   5  -9    5.55    0.67
  11   5  -9    5.65    0.71
 -11  -5  -9    5.66    0.70
 -11   5   9    5.63    0.55
 -11   6  -9    1.27    0.41
  11   6   9   -0.19    0.29
  11   6  -9    0.96    0.40
 -11  -6  -9    0.76    0.44
 -11   6   9    0.60    0.29
  11   7   9    0.46    0.36
 -11   7  -9    0.44    0.38
  11   7  -9    0.18    0.36
 -11   7   9    0.13    0.31
 -11  -7  -9    1.56    0.51
 -11   8  -9    2.39    0.50
  11   8   9    2.23    0.48
  11   8  -9    1.49    0.53
 -11  -8  -9    2.02    0.59
  11   9   9   -0.24    0.31
 -11   9  -9   -0.34    0.35
  11   9  -9   -0.14    0.33
 -11  -9  -9   -0.11    0.40
 -11  10  -9   -0.08    0.37
  11  10   9    0.16    0.35
 -11 -10  -9   -0.64    0.39
  11  10  -9    0.04    0.44
  11  11   9    1.63    0.51
 -11 -11  -9    1.34    0.56
  11  11  -9    2.42    0.67
 -11 -12  -9    0.97    0.52
  12   0  -9   -0.11    0.30
 -12   0  -9    0.17    0.39
  12  -1  -9    1.86    0.44
 -12   1  -9    1.86    0.47
 -12  -1  -9    1.85    0.50
  12   1  -9    1.23    0.42
  12  -2  -9    0.43    0.33
  12   2   9    0.30    0.33
 -12   2  -9   -0.07    0.36
 -12  -2  -9   -0.60    0.33
  12   2  -9    0.07    0.31
 -12   3  -9   -0.40    0.34
  12   3   9   -0.56    0.26
  12   3  -9   -0.09    0.32
 -12  -3  -9    0.08    0.33
  12   4   9    5.25    0.68
 -12   4  -9    3.88    0.59
 -12  -4  -9    5.14    0.72
  12   4  -9    4.90    0.68
  12   5   9    3.91    0.60
 -12   5  -9    2.70    0.52
 -12  -5  -9    3.41    0.66
  12   5  -9    3.64    0.60
 -12   6  -9    0.02    0.32
  12   6   9   -0.19    0.31
  12   6  -9    0.02    0.38
 -12  -6  -9    0.10    0.41
 -12   7  -9    4.21    0.61
  12   7   9    4.22    0.63
 -12  -7  -9    4.25    0.70
  12   7  -9    2.67    0.59
 -12   8  -9   16.61    1.01
  12   8   9   14.08    1.01
 -12  -8  -9   15.56    1.26
  12   8  -9   12.19    1.12
 -12   9  -9    1.17    0.47
  12   9   9    1.16    0.46
 -12  -9  -9    3.78    0.73
  12   9  -9    1.97    0.61
  12  10   9    0.34    0.38
 -12 -10  -9    0.12    0.48
  12  10  -9    0.12    0.42
  12  11   9    1.74    0.57
 -12 -11  -9    1.91    0.64
  13   0  -9    0.24    0.34
 -13   0  -9    0.54    0.45
 -13   1  -9    0.65    0.41
  13  -1  -9    0.69    0.40
 -13  -1  -9    0.65    0.44
  13   1  -9    0.46    0.35
  13  -2  -9   -0.28    0.29
 -13   2  -9   -0.43    0.37
 -13  -2  -9    0.12    0.44
  13   2  -9   -0.14    0.31
 -13   3  -9    0.86    0.46
  13   3   9    0.80    0.40
  13   3  -9    1.08    0.41
 -13  -3  -9    0.61    0.39
 -13   4  -9   -0.13    0.37
  13   4   9    0.02    0.31
  13   4  -9   -0.48    0.33
 -13  -4  -9    0.59    0.46
 -13   5  -9    1.36    0.46
  13   5   9    1.64    0.47
  13   5  -9    1.25    0.46
 -13  -5  -9    1.83    0.52
 -13   6  -9    2.67    0.56
  13   6   9    2.88    0.58
 -13  -6  -9    3.24    0.70
  13   6  -9    3.01    0.64
 -13   7  -9    1.09    0.48
  13   7   9    0.66    0.42
 -13  -7  -9    1.27    0.57
  13   7  -9    0.92    0.49
  13   8   9    2.14    0.56
 -13   8  -9    2.42    0.56
 -13  -8  -9    1.16    0.57
  13   8  -9    1.69    0.57
  13   9   9    0.16    0.40
 -13  -9  -9    0.82    0.57
  13   9  -9    0.88    0.47
  13  10   9    1.51    0.52
 -13 -10  -9    1.70    0.65
  14   0  -9   -0.20    0.32
 -14   0  -9   -0.19    0.38
  14  -1  -9    0.49    0.36
 -14   1  -9    0.36    0.44
 -14  -1  -9   -0.36    0.39
  14   1  -9   -0.10    0.35
 -14   2  -9    4.19    0.67
 -14  -2  -9    4.00    0.71
  14   2  -9    4.21    0.65
 -14   3  -9    4.69    0.70
  14   3   9    2.58    0.58
 -14  -3  -9    3.68    0.74
  14   3  -9    3.42    0.60
 -14   4  -9    2.32    0.56
  14   4   9    1.75    0.50
 -14  -4  -9    1.59    0.56
  14   4  -9    2.03    0.57
  14   5   9    0.01    0.39
 -14   5  -9    0.08    0.41
  14   5  -9    0.15    0.45
 -14  -5  -9    1.31    0.57
 -14   6  -9   11.40    0.98
  14   6   9    9.75    0.96
 -14  -6  -9   11.31    1.12
  14   6  -9    9.77    1.07
 -14   7  -9    2.09    0.56
  14   7   9    1.53    0.53
 -14  -7  -9    2.21    0.70
  14   7  -9    2.11    0.61
  14   8   9    1.02    0.50
 -14   8  -9    0.92    0.59
 -14  -8  -9    0.11    0.55
  15   0  -9    0.50    0.42
 -15   0  -9   -0.15    0.43
 -15   1  -9   -0.05    0.45
  15  -1  -9    0.29    0.39
  15   1  -9    0.63    0.42
 -15  -1  -9    0.22    0.48
 -15   2  -9   -0.07    0.44
  15   2  -9   -0.27    0.39
 -15  -2  -9    1.04    0.54
 -15   3  -9   -0.30    0.43
  15   3  -9   -0.05    0.40
 -15  -3  -9    0.11    0.52
  15   4   9    0.05    0.38
 -15   4  -9    0.33    0.45
 -15  -4  -9    0.50    0.54
  15   4  -9    0.78    0.46
 -15   5  -9    0.17    0.44
  15   5   9    0.31    0.42
  15   5  -9    0.33    0.45
 -15  -5  -9   -0.23    0.51
 -15   6  -9    3.30    0.66
  15   6   9    2.60    0.63
  15   6  -9    3.81    0.76
 -15  -6  -9    3.47    0.78
  15   7   9    0.01    0.43
 -15   7  -9   -0.23    0.43
 -15  -7  -9    0.35    0.56
 -16   0  -9    0.37    0.51
  16   0  -9    0.02    0.43
 -16   1  -9    1.99    0.63
 -16  -1  -9    1.59    0.62
  16   1  -9    2.10    0.60
 -16   2  -9    2.13    0.66
  16   2  -9    2.70    0.65
 -16  -2  -9    1.76    0.63
 -16   3  -9    0.51    0.49
  16   3  -9    0.18    0.49
 -16  -3  -9    0.79    0.60
  16   4   9    0.29    0.47
 -16   4  -9   -0.26    0.44
 -16  -4  -9   -0.02    0.57
  16   4  -9   -0.50    0.75
  16   5   9    3.07    0.77
 -16   5  -9    4.16    0.73
 -16  -5  -9    4.14    0.83
   0   0 -10  129.68    2.76
   0   0 -10  127.24    2.92
   0   0  10  127.33    3.00
   0   1 -10    0.20    0.18
   0  -1 -10    0.05    0.06
   0  -1 -10    0.16    0.15
   0   1  10    0.00    0.19
   0  -1  10   -0.08    0.17
   0  -2 -10  223.52    4.66
   0   2 -10  218.58    4.77
   0   2  10  211.72    4.81
   0  -2  10  210.25    4.79
   0  -3  10   -0.07    0.17
   0   3  10    0.14    0.19
   0  -3 -10    0.17    0.14
   0  -4 -10   38.69    1.04
   0   4  10   37.40    1.24
   0  -4  10   39.74    1.24
   0   5  10    0.04    0.08
   0  -5 -10    0.13    0.13
   0  -5  10   -0.18    0.17
   0  -6  10   45.79    1.46
   0  -6 -10   46.48    1.21
   0   6  10   47.17    1.15
   0  -7 -10   -0.15    0.13
   0  -7  10   -0.25    0.21
   0   7  10   -0.02    0.13
   0   8  10    0.00    0.17
   0  -8 -10    0.30    0.17
   0  -8  10    0.23    0.25
   0  -9 -10   -0.11    0.14
   0   9  10   -0.34    0.16
   0  -9  10    0.02    0.28
   0  10 -10    0.64    0.42
   0  10  10    0.61    0.25
   0 -10  10    0.42    0.34
   0  11  10   -0.29    0.21
   0  11 -10    0.06    0.38
   0  12 -10    0.70    0.49
   0  13 -10    0.10    0.41
   0  14 -10    2.72    0.71
   0  15 -10   -1.42    0.45
   1   0  10    0.41    0.19
   1   0 -10    0.26    0.16
   1   0 -10    0.10    0.11
  -1   0 -10    0.44    0.19
  -1   0  10    0.27    0.17
   1  -1 -10    6.00    0.21
   1   1  10    5.41    0.40
  -1   1 -10    5.52    0.42
   1  -1 -10    6.45    0.37
  -1  -1  10    5.06    0.41
  -1  -1 -10    6.55    0.39
  -1  -1 -10    6.33    0.23
   1   1 -10    5.92    0.39
   1   1 -10    5.52    0.33
  -1   1  10    5.51    0.40
   1  -1  10    6.73    0.45
   1  -2 -10    9.94    0.44
   1   2  10    9.87    0.55
  -1  -2  10   11.09    0.56
   1  -2  10   11.15    0.57
   1   2 -10   11.66    0.51
  -1   2  10   11.24    0.58
  -1  -2 -10   11.46    0.51
   1  -3 -10    9.10    0.38
   1   3  10    9.23    0.53
  -1  -3  10    8.34    0.51
  -1   3 -10    7.91    0.49
   1  -3  10    7.19    0.48
  -1  -3 -10    9.10    0.45
   1   3 -10    8.39    0.48
  -1   3  10    9.46    0.56
   1   4  10    0.69    0.25
   1  -4 -10    0.71    0.15
   1   4  10    0.78    0.09
  -1  -4  10    0.72    0.24
  -1   4 -10    0.91    0.26
  -1   4  10    0.56    0.24
   1   4 -10    0.70    0.24
   1  -4  10    0.76    0.23
  -1  -4 -10    0.75    0.19
   1   5  10    0.47    0.11
  -1  -5  10    0.62    0.23
   1   5  10    0.58    0.25
   1  -5 -10    0.67    0.14
  -1   5  10    0.56    0.11
   1   5 -10    0.42    0.24
   1  -5  10    0.10    0.18
  -1  -5 -10    0.54    0.18
   1  -6 -10    0.23    0.12
  -1  -6  10    0.15    0.23
   1   6  10    0.32    0.13
  -1   6  10    0.38    0.14
  -1  -6 -10    0.31    0.18
   1  -6  10    0.69    0.27
   1   6 -10    0.53    0.27
  -1  -7  10    1.15    0.31
   1  -7 -10    1.48    0.18
   1   7  10    1.22    0.20
  -1  -7 -10    1.30    0.24
   1  -7  10    1.50    0.35
   1   7 -10    1.45    0.38
  -1   7  10    0.90    0.20
  -1  -8  10    0.61    0.33
   1   8  10    0.91    0.22
   1  -8 -10    0.88    0.16
   1   8 -10    0.73    0.35
  -1   8  10    0.83    0.23
  -1  -8 -10    0.56    0.21
   1  -8  10    0.58    0.30
   1   9  10    2.39    0.32
  -1  -9  10    2.58    0.45
  -1  -9 -10    2.77    0.34
  -1   9  10    2.79    0.34
   1   9 -10    1.93    0.45
   1  -9  10    2.94    0.46
   1  10  10    2.72    0.37
  -1 -10  10    2.16    0.45
   1  10 -10    2.29    0.53
  -1  10  10    2.37    0.36
  -1 -10 -10    2.26    0.32
   1  11  10   -0.14    0.22
   1  11 -10   -0.07    0.34
  -1  11  10   -0.05    0.25
  -1  12 -10   -1.20    0.37
   1  12 -10    0.85    0.46
  -1  13 -10    0.40    0.51
   1  13 -10   -0.31    0.43
  -1  14 -10    0.49    0.57
   1  14 -10   -0.06    0.42
  -1  15 -10   -1.05    0.52
   1  15 -10   -0.47    0.56
  -2   0 -10  331.24    6.92
   2   0  10  320.74    6.94
  -2   0  10  318.96    6.94
   2   0 -10  320.89    6.72
   2  -1 -10   33.47    0.81
   2   1  10   34.25    1.06
  -2  -1  10   34.40    1.05
  -2   1 -10   32.60    1.03
   2  -1  10   32.39    1.04
  -2  -1 -10   33.17    0.83
  -2   1  10   30.73    1.04
   2   1 -10   33.22    0.93
  -2  -1 -10   32.83    1.01
  -2  -2  10   62.48    1.67
  -2   2 -10   62.48    1.68
   2  -2 -10   64.21    1.49
   2   2  10   60.89    1.67
   2   2 -10   61.31    1.59
   2  -2  10   61.87    1.67
  -2  -2 -10   63.80    1.40
  -2  -2 -10   61.33    1.61
  -2   2  10   61.78    1.35
  -2   2  10   60.98    1.69
   2  -3 -10   65.30    1.53
   2   3  10   64.74    1.78
  -2  -3  10   67.54    1.78
  -2   3 -10   69.15    1.79
   2   3 -10   66.38    1.74
  -2   3  10   64.65    1.42
  -2  -3 -10   66.53    1.70
  -2   3  10   64.75    1.80
  -2  -3 -10   67.49    1.48
   2  -3  10   66.87    1.79
   2  -4 -10   43.81    1.05
  -2  -4  10   44.41    1.34
  -2   4 -10   45.62    1.37
   2   4  10   44.40    1.36
   2   4  10   44.48    1.06
  -2  -4 -10   43.21    1.24
  -2   4  10   45.37    1.02
   2  -4  10   43.54    1.35
  -2   4  10   42.45    1.37
   2   4 -10   43.97    1.34
   2   5  10    9.42    0.38
   2  -5 -10    9.59    0.33
  -2   5 -10    8.70    0.58
  -2  -5  10    8.91    0.56
   2   5  10    9.08    0.58
  -2  -5 -10    9.26    0.50
   2  -5  10    7.96    0.57
  -2   5  10    9.34    0.35
   2   5 -10    8.49    0.58
  -2  -6  10    1.03    0.29
   2   6  10    1.48    0.20
   2  -6 -10    1.12    0.12
   2   6 -10    0.68    0.28
   2  -6  10    1.31    0.31
  -2  -6 -10    1.27    0.26
   2  -7 -10   18.84    0.51
  -2  -7  10   16.83    0.86
   2   7  10   20.37    0.70
   2   7 -10   18.48    0.94
   2  -7  10   18.89    0.91
  -2  -7 -10   19.69    0.76
   2   8  10    4.96    0.40
  -2  -8  10    4.37    0.50
  -2  -8 -10    4.61    0.45
   2   8 -10    5.46    0.62
   2  -8  10    5.55    0.61
   2   9  10    1.86    0.30
  -2  -9  10    1.71    0.40
  -2   9  10    1.20    0.30
  -2  -9 -10    1.49    0.30
   2  -9  10    1.46    0.40
   2   9 -10    1.03    0.43
   2  10  10   -0.23    0.19
  -2 -10 -10   -0.15    0.20
   2  10 -10   -0.12    0.30
  -2  10  10   -0.22    0.23
   2  11  10   -0.46    0.21
  -2  11  10   -0.17    0.29
   2  11 -10    0.04    0.35
  -2 -11 -10    0.28    0.24
   2  12 -10    2.23    0.52
   2  13 -10    1.15    0.56
  -2  14 -10    2.30    0.67
   2  14 -10    2.56    0.70
  -2  15 -10    0.97    1.13
  -3   0 -10   11.48    0.58
  -3   0  10   11.88    0.57
   3   0 -10   11.45    0.45
   3   0  10   11.87    0.57
  -3   0  10   11.13    0.46
  -3   0 -10   10.24    0.45
  -3  -1  10    1.74    0.27
   3   1  10    1.75    0.28
   3  -1 -10    1.38    0.17
  -3  -1  10    1.48    0.23
  -3   1 -10    1.35    0.27
   3   1 -10    1.59    0.22
  -3  -1 -10    2.03    0.20
   3  -1  10    1.64    0.28
  -3   1  10    1.68    0.19
  -3   1  10    1.33    0.24
  -3  -1 -10    1.40    0.27
  -3  -2  10    0.93    0.22
  -3   2 -10    1.28    0.25
   3   2  10    0.82    0.22
   3  -2 -10    1.25    0.15
  -3  -2 -10    0.96    0.23
  -3   2  10    0.70    0.13
  -3  -2 -10    1.06    0.16
   3  -2  10    0.86    0.24
  -3   2  10    0.94    0.23
   3   2 -10    1.04    0.22
   3   3  10    0.63    0.13
   3   3  10    0.23    0.20
  -3  -3  10    0.23    0.18
  -3   3 -10    0.43    0.21
   3  -3  10    0.49    0.22
  -3   3  10    0.35    0.22
  -3  -3 -10    0.46    0.13
   3   3 -10    0.37    0.19
  -3   3  10    0.46    0.11
  -3  -3 -10    0.29    0.20
  -3  -4  10    0.39    0.20
   3   4  10    0.22    0.12
  -3   4 -10    0.35    0.24
   3   4  10    0.29    0.21
  -3  -4 -10    0.34    0.20
  -3   4  10    0.35    0.23
  -3   4  10    0.13    0.10
  -3  -4 -10    0.14    0.13
   3   4 -10   -0.02    0.20
   3  -4  10   -0.01    0.20
   3   5  10    0.29    0.22
   3   5  10   -0.06    0.12
  -3   5 -10    0.10    0.23
  -3  -5  10    0.27    0.22
   3   5 -10   -0.36    0.19
   3  -5  10    0.07    0.21
  -3   5  10    0.09    0.11
  -3  -5 -10   -0.13    0.18
  -3  -5 -10   -0.27    0.14
  -3   6 -10    1.55    0.35
   3   6  10    1.84    0.24
  -3  -6  10    2.65    0.37
  -3  -6 -10    2.25    0.33
  -3   6  10    2.21    0.23
   3  -6  10    2.51    0.40
   3   6 -10    1.99    0.39
   3   7  10    1.29    0.23
  -3  -7  10    0.90    0.30
  -3  -7 -10    0.90    0.28
   3   7 -10    1.27    0.36
   3  -7  10    1.31    0.32
   3   8  10    0.53    0.21
  -3  -8  10    0.28    0.27
  -3  -8 -10    0.63    0.25
   3  -8  10    0.93    0.35
   3   8 -10    0.51    0.30
   3   9  10    0.14    0.22
  -3  -9  10    0.37    0.28
  -3  -9 -10   -0.17    0.22
   3   9 -10    0.18    0.30
   3  -9  10   -0.31    0.30
   3  10  10    4.10    0.46
  -3 -10 -10    3.79    0.47
   3  10 -10    2.96    0.54
   3  11  10    0.52    0.28
  -3 -11 -10    0.66    0.30
   3  11 -10    0.49    0.37
   3  12 -10   -0.09    0.39
  -3 -12 -10    0.04    0.24
   3  13 -10    0.15    0.46
   3  14 -10    0.51    0.51
   4   0 -10   17.62    0.64
  -4   0 -10   18.55    0.77
   4   0  10   18.65    0.72
  -4   0  10   18.73    0.73
  -4   0  10   19.41    0.73
   4  -1 -10  104.96    2.44
  -4  -1  10  106.59    2.58
  -4   1 -10  108.42    2.65
   4   1  10  108.04    2.59
  -4   1  10  109.79    2.47
  -4   1  10  105.26    2.60
   4   1 -10  109.08    2.53
   4  -1  10  109.64    2.60
  -4  -1 -10  108.70    2.64
  -4  -2  10    7.43    0.45
  -4   2 -10    7.46    0.52
   4   2  10    6.69    0.45
   4  -2 -10    6.63    0.34
   4  -2  10    6.89    0.46
  -4   2  10    6.95    0.48
   4   2 -10    6.09    0.42
  -4   2  10    6.77    0.35
  -4  -2 -10    7.55    0.39
  -4  -2 -10    7.32    0.50
   4   3  10   77.02    2.04
  -4   3 -10   78.78    2.09
   4   3  10   78.04    1.89
  -4  -3  10   78.30    2.03
   4  -3  10   80.02    2.07
  -4   3  10   81.58    1.87
  -4  -3 -10   80.79    2.08
   4   3 -10   80.28    2.07
  -4  -3 -10   81.04    1.91
  -4   3  10   77.07    2.08
   4   4  10    6.84    0.39
   4   4  10    6.33    0.49
  -4  -4  10    6.68    0.47
  -4   4 -10    7.47    0.54
  -4   4  10    6.96    0.52
  -4   4  10    7.82    0.37
   4  -4  10    7.01    0.51
  -4  -4 -10    6.48    0.48
   4   4 -10    7.59    0.53
   4   5  10   48.61    1.47
   4   5  10   49.01    1.30
  -4   5 -10   48.67    1.49
  -4  -5  10   47.77    1.44
   4   5 -10   48.46    1.53
  -4   5  10   47.46    1.25
   4  -5  10   47.62    1.48
  -4  -5 -10   44.88    1.43
   4   6  10    3.68    0.44
   4   6  10    4.00    0.36
  -4  -6  10    3.73    0.42
  -4   6 -10    3.81    0.48
   4  -6  10    3.72    0.46
   4   6 -10    4.94    0.55
  -4  -6 -10    3.13    0.41
  -4   7 -10    8.95    0.63
  -4  -7  10    9.83    0.65
   4   7  10    9.01    0.52
   4   7 -10    7.89    0.69
  -4  -7 -10    9.12    0.61
   4  -7  10    9.78    0.68
   4   8  10    2.65    0.34
  -4  -8  10    2.11    0.39
   4   8 -10    1.98    0.46
  -4  -8 -10    2.30    0.39
   4  -8  10    2.78    0.47
  -4  -9  10    1.25    0.37
   4   9  10    1.12    0.28
   4  -9  10    1.74    0.46
   4   9 -10    1.40    0.43
  -4  -9 -10    1.53    0.36
   4  10  10   -0.02    0.23
   4  10 -10   -0.06    0.35
  -4 -10 -10    0.31    0.28
   4  11  10    6.78    0.62
   4  11 -10    4.84    0.66
  -4 -11 -10    6.38    0.61
   4  12 -10    0.66    0.41
  -4 -12 -10    0.01    0.27
   4  13 -10    0.92    0.53
   4  14 -10    1.56    0.64
  -5   0 -10    0.79    0.26
   5   0  10    1.72    0.27
   5   0 -10    1.07    0.21
  -5   0  10    1.27    0.25
   5  -1 -10    5.16    0.36
   5   1  10    5.18    0.39
  -5  -1  10    4.38    0.39
  -5   1 -10    4.60    0.44
  -5  -1 -10    6.22    0.47
  -5   1  10    5.02    0.39
   5  -1  10    5.47    0.41
   5   1 -10    4.97    0.39
  -5  -2  10    0.80    0.21
  -5   2 -10    0.33    0.25
   5   2  10    0.43    0.20
   5  -2 -10    0.85    0.18
  -5   2  10    0.58    0.22
   5   2 -10    0.46    0.21
   5  -2  10    1.00    0.24
  -5  -2 -10    0.93    0.27
  -5   3 -10    2.84    0.41
  -5  -3  10    2.63    0.33
   5   3  10    2.52    0.32
   5   3  10    2.72    0.30
  -5  -3 -10    2.90    0.39
  -5   3  10    2.81    0.35
   5  -3  10    2.53    0.33
   5   3 -10    2.47    0.33
  -5   4 -10    7.94    0.58
   5   4  10    7.10    0.50
  -5  -4  10    6.74    0.48
   5   4  10    7.71    0.44
  -5   4  10    8.31    0.56
  -5  -4 -10    7.77    0.56
   5   4 -10    6.69    0.54
   5  -4  10    6.26    0.50
  -5  -5  10    3.92    0.42
  -5   5 -10    3.54    0.47
   5   5  10    4.00    0.37
   5   5  10    3.76    0.43
   5  -5  10    3.96    0.46
   5   5 -10    5.16    0.52
  -5  -5 -10    3.60    0.43
   5   6  10    0.79    0.28
  -5  -6  10    0.91    0.28
  -5   6 -10    0.62    0.32
   5   6  10    0.73    0.22
   5  -6  10    1.48    0.34
   5   6 -10    1.64    0.37
  -5  -6 -10    0.57    0.27
  -5   7 -10    0.24    0.29
  -5  -7  10    0.70    0.28
   5   7  10    0.68    0.29
   5   7  10    0.15    0.21
  -5  -7 -10    0.15    0.26
   5   7 -10    0.96    0.35
   5  -7  10    0.52    0.29
  -5  -8  10    0.04    0.24
   5   8  10    0.32    0.23
  -5  -8 -10    0.34    0.27
   5   8 -10    0.16    0.29
   5  -8  10    0.31    0.31
  -5  -9  10   -0.17    0.25
   5   9  10   -0.23    0.20
   5   9 -10    0.06    0.34
  -5  -9 -10   -0.23    0.24
   5  10  10    0.05    0.24
  -5 -10 -10    0.31    0.32
   5  10 -10   -0.03    0.33
   5  11  10    0.17    0.28
  -5 -11 -10    0.73    0.35
   5  11 -10    0.54    0.38
  -5 -12 -10    0.44    0.33
   5  12 -10    0.55    0.43
  -5 -13 -10    0.53    0.38
   5  13 -10   -0.12    0.44
   5  14 -10   -0.07    0.41
  -6   0  10   37.64    1.13
   6   0 -10   36.32    1.14
   6   0  10   37.85    1.13
  -6   0 -10   35.17    1.23
  -6  -1  10   25.69    0.88
   6  -1 -10   24.66    0.87
  -6   1 -10   25.87    1.00
   6   1  10   24.37    0.87
  -6   1  10   25.47    0.90
  -6  -1 -10   26.03    1.01
   6  -1  10   26.10    0.89
   6   1 -10   24.40    0.90
   6   2  10   34.24    1.07
   6   2  10   35.19    1.10
   6  -2 -10   33.86    1.05
  -6  -2  10   33.91    1.06
  -6   2 -10   33.07    1.19
  -6   2  10   33.71    1.11
   6  -2  10   33.44    1.08
   6   2 -10   32.53    1.13
  -6  -2 -10   34.37    1.21
   6   3  10   25.17    0.89
   6   3  10   24.77    0.89
  -6   3 -10   24.21    0.97
  -6  -3  10   23.50    0.86
  -6  -3 -10   24.30    1.00
   6  -3  10   25.70    0.94
   6   3 -10   25.14    0.98
  -6   3  10   23.77    0.92
  -6  -4  10    1.77    0.29
  -6   4 -10    1.20    0.33
   6   4  10    1.83    0.28
   6   4  10    1.94    0.31
  -6  -4 -10    2.35    0.38
  -6   4  10    1.22    0.29
   6   4 -10    1.48    0.31
   6  -4  10    1.75    0.31
   6   5  10    0.83    0.26
  -6  -5  10    0.08    0.20
   6   5  10    0.25    0.20
  -6   5 -10    0.93    0.32
   6  -5  10    0.31    0.26
   6   5 -10    0.82    0.32
  -6  -5 -10    0.80    0.33
  -6   5  10    0.66    0.30
  -6  -6  10   62.05    1.76
  -6   6 -10   61.17    1.84
   6   6  10   61.58    1.79
   6   6  10   62.52    1.74
   6  -6  10   60.18    1.83
   6   6 -10   63.46    1.97
  -6  -6 -10   57.78    1.83
  -6   7 -10    7.47    0.65
  -6  -7  10    7.89    0.58
   6   7  10    8.46    0.57
   6   7  10    9.16    0.62
   6   7 -10    8.58    0.77
  -6  -7 -10    8.11    0.70
   6  -7  10    8.23    0.65
  -6   8 -10    0.10    0.29
   6   8  10   -0.14    0.24
   6   8  10    0.22    0.22
  -6  -8  10    0.26    0.26
  -6  -8 -10    0.20    0.28
   6  -8  10    0.32    0.32
   6   8 -10    0.10    0.34
   6   9  10    0.39    0.27
  -6  -9 -10    0.46    0.32
   6   9 -10    0.21    0.36
   6  10  10    0.61    0.30
  -6 -10 -10    0.14    0.32
   6  10 -10    0.44    0.39
   6  11  10   -0.06    0.26
   6  11 -10    0.83    0.44
  -6 -11 -10    0.41    0.34
   6  12 -10    1.23    0.52
  -6 -12 -10    1.46    0.43
   6  13 -10    1.04    0.52
  -6 -13 -10    1.80    0.47
   6  14 -10    1.12    0.89
  -7   0 -10    8.63    0.63
   7   0 -10    9.00    0.56
  -7   0  10    9.13    0.50
   7   0  10    9.37    0.50
   7  -1 -10    4.66    0.42
  -7  -1  10    5.71    0.41
   7   1  10    5.43    0.41
  -7   1 -10    4.95    0.54
   7   1 -10    5.68    0.50
  -7   1  10    3.99    0.39
  -7  -1 -10    3.37    0.44
   7  -1  10    4.85    0.41
   7  -2 -10    4.60    0.42
  -7   2 -10    3.76    0.45
  -7  -2  10    4.55    0.39
   7   2  10    4.34    0.43
   7   2  10    3.83    0.38
  -7  -2 -10    4.61    0.54
   7   2 -10    4.95    0.49
   7  -2  10    4.52    0.41
  -7   2  10    4.52    0.42
   7   3  10    1.89    0.31
  -7  -3  10    1.92    0.28
   7   3  10    1.45    0.28
  -7   3 -10    1.12    0.34
  -7   3  10    1.44    0.29
  -7  -3 -10    1.56    0.37
   7  -3  10    1.72    0.30
   7   3 -10    1.73    0.33
  -7  -4  10    2.21    0.31
  -7   4 -10    2.03    0.39
   7   4  10    2.41    0.32
   7   4  10    2.71    0.36
   7  -4  10    2.24    0.36
   7   4 -10    1.89    0.35
  -7   4  10    3.33    0.42
  -7  -4 -10    2.82    0.42
   7   5  10    0.41    0.23
  -7   5 -10    1.15    0.35
  -7  -5  10    1.48    0.29
   7   5  10    0.65    0.26
   7  -5  10    0.87    0.29
  -7   5  10    1.21    0.32
  -7  -5 -10    1.09    0.32
   7   5 -10    1.02    0.34
  -7  -6  10    2.71    0.37
  -7   6 -10    2.45    0.44
   7   6  10    2.99    0.40
   7   6  10    2.78    0.39
   7   6 -10    1.42    0.37
  -7  -6 -10    2.04    0.41
   7  -6  10    2.04    0.38
  -7  -7  10    0.01    0.23
   7   7  10    0.11    0.21
  -7   7 -10   -0.21    0.27
   7   7  10   -0.22    0.22
   7  -7  10   -0.26    0.25
   7   7 -10    0.08    0.32
  -7  -7 -10    0.21    0.29
  -7   8 -10    0.67    0.34
   7   8  10    0.09    0.23
   7   8  10   -0.31    0.23
  -7  -8  10   -0.26    0.22
  -7  -8 -10    0.19    0.30
   7   8 -10   -0.24    0.30
   7   9  10   -0.03    0.26
   7   9  10   -0.26    0.23
  -7   9 -10    0.08    0.32
  -7  -9 -10   -0.11    0.33
   7   9 -10   -0.01    0.34
   7  10  10    0.18    0.27
  -7 -10 -10    0.08    0.34
   7  10 -10   -0.30    0.35
   7  11  10    0.25    0.31
  -7 -11 -10   -0.49    0.30
   7  11 -10    0.06    0.40
   7  12 -10    0.24    0.41
  -7 -12 -10    0.28    0.37
   7  13 -10    0.05    0.44
  -7 -13 -10    0.18    0.38
  -7 -14 -10    0.05    0.39
   8   0  10   91.22    2.24
  -8   0  10   91.29    2.25
   8   0 -10   90.17    2.39
  -8   0 -10   90.07    2.49
   8   1  10   24.16    0.85
  -8   1 -10   24.17    1.06
  -8  -1  10   22.45    0.82
   8  -1 -10   23.15    0.93
   8  -1  10   25.75    0.89
  -8   1  10   23.72    0.87
   8   1 -10   22.99    0.97
  -8  -1 -10   24.01    1.07
  -8  -2  10    7.68    0.46
  -8   2 -10    7.91    0.69
   8   2  10    7.65    0.47
   8  -2 -10    7.75    0.55
   8   2  10    7.84    0.56
  -8  -2 -10    6.88    0.64
   8   2 -10    6.75    0.59
   8  -2  10    7.65    0.50
  -8   2  10    6.77    0.49
  -8   3 -10    6.60    0.62
  -8  -3  10    6.31    0.44
   8   3  10    6.56    0.45
   8   3  10    6.31    0.55
   8  -3  10    6.78    0.50
  -8  -3 -10    5.48    0.57
  -8   3  10    7.25    0.52
   8   3 -10    6.30    0.59
  -8   4 -10   49.10    1.63
  -8  -4  10   50.09    1.44
   8   4  10   54.40    1.49
   8   4  10   51.43    1.59
  -8   4  10   48.91    1.54
   8  -4  10   49.18    1.52
  -8  -4 -10   49.21    1.69
   8   4 -10   50.08    1.68
  -8   5 -10    2.85    0.47
   8   5  10    2.69    0.36
   8   5  10    2.66    0.41
  -8  -5  10    2.42    0.35
   8   5 -10    2.39    0.46
  -8  -5 -10    1.93    0.43
  -8   5  10    2.97    0.43
   8  -5  10    2.19    0.38
  -8  -6  10   -0.11    0.18
  -8   6 -10    0.43    0.35
   8   6  10    0.07    0.21
   8   6  10   -0.31    0.20
  -8  -6 -10    0.63    0.35
   8  -6  10    0.18    0.26
   8   6 -10    0.73    0.33
  -8   7 -10    0.35    0.31
   8   7  10    0.40    0.25
   8   7  10    0.06    0.26
  -8  -7  10    0.10    0.24
  -8  -7 -10    0.00    0.31
   8   7 -10    0.04    0.33
   8  -7  10   -0.11    0.26
  -8   8 -10    9.54    0.80
   8   8  10   10.51    0.74
   8   8  10   10.53    0.70
  -8  -8 -10    9.33    0.81
   8   8 -10   11.11    0.99
  -8   9 -10    1.84    0.48
   8   9  10    1.19    0.36
   8   9  10    1.80    0.40
  -8  -9 -10    1.48    0.42
   8   9 -10    1.38    0.45
   8  10  10    0.27    0.31
   8  10  10    0.92    0.36
   8  10 -10    0.07    0.35
  -8 -10 -10   -0.15    0.34
   8  11  10    1.78    0.48
   8  11  10    0.43    0.36
  -8 -11 -10    1.04    0.46
   8  11 -10    0.23    0.43
  -8 -12 -10    1.14    0.49
   8  12 -10    0.71    0.48
   8  13 -10    1.05    0.57
  -8 -13 -10    2.24    0.56
  -9   0  10    0.06    0.18
  -9   0 -10    0.02    0.31
   9   0  10    0.15    0.18
   9   0 -10    0.39    0.26
  -9  -1  10    4.77    0.40
   9   1  10    5.33    0.40
  -9   1 -10    5.62    0.61
   9  -1 -10    4.71    0.50
  -9  -1 -10    4.57    0.60
   9   1 -10    4.38    0.51
  -9   1  10    4.55    0.42
   9  -1  10    4.98    0.42
   9   2  10    1.04    0.23
   9   2  10    1.65    0.34
  -9  -2  10    0.89    0.22
   9  -2 -10    1.15    0.31
  -9   2 -10    0.89    0.37
   9   2 -10    0.69    0.30
   9  -2  10    0.78    0.24
  -9   2  10    0.56    0.24
  -9  -2 -10    0.91    0.35
  -9   3 -10    0.42    0.32
   9   3  10   -0.03    0.22
   9   3  10   -0.29    0.15
  -9  -3  10   -0.10    0.16
  -9  -3 -10   -0.26    0.27
   9  -3  10   -0.29    0.18
  -9   3  10   -0.25    0.19
   9   3 -10    0.09    0.25
  -9   4 -10    2.85    0.46
   9   4  10    3.83    0.38
   9   4  10    3.34    0.46
  -9  -4  10    3.03    0.34
   9  -4  10    3.31    0.42
  -9  -4 -10    4.17    0.59
   9   4 -10    2.34    0.43
  -9   4  10    3.40    0.43
  -9  -5  10    0.44    0.22
   9   5  10    0.37    0.22
   9   5  10    0.46    0.29
  -9   5 -10    0.53    0.35
   9  -5  10   -0.01    0.24
  -9   5  10    0.64    0.28
   9   5 -10    0.50    0.31
  -9  -5 -10    0.31    0.34
  -9   6 -10    0.27    0.32
   9   6  10    0.10    0.25
  -9  -6  10    0.14    0.21
   9   6  10   -0.15    0.19
   9  -6  10    0.52    0.28
  -9  -6 -10   -0.56    0.27
  -9   6  10   -0.29    0.23
   9   6 -10   -0.05    0.27
   9   7  10    0.19    0.23
  -9  -7  10    0.19    0.25
  -9   7 -10   -0.01    0.32
   9   7  10    0.06    0.26
  -9  -7 -10    0.11    0.35
   9   7 -10    0.31    0.35
  -9   8 -10   -0.68    0.30
   9   8  10    0.24    0.30
   9   8  10    0.70    0.34
   9   8 -10    0.09    0.38
  -9  -8 -10    0.30    0.37
  -9   9 -10    0.22    0.35
   9   9  10    0.00    0.29
   9   9 -10    0.15    0.39
  -9  -9 -10    0.53    0.38
   9  10  10   -0.12    0.27
  -9 -10 -10    0.17    0.40
   9  10 -10    0.59    0.44
   9  11  10    0.25    0.52
  -9 -11 -10   -0.02    0.38
   9  11 -10   -0.14    0.40
  -9 -12 -10   -0.31    0.41
   9  12 -10    0.02    0.40
  -9 -13 -10   -0.09    0.42
  10   0  10    0.79    0.22
  10   0 -10    0.70    0.31
 -10   0  10    0.44    0.20
 -10   0 -10    0.79    0.37
  10  -1 -10   -0.09    0.26
  10   1  10    0.04    0.17
 -10  -1  10   -0.22    0.17
 -10   1 -10    0.77    0.37
  10  -1  10    0.11    0.18
 -10  -1 -10    0.00    0.33
 -10   1  10   -0.19    0.16
  10   1 -10    0.10    0.25
 -10   2 -10  106.62    2.91
  10   2  10  104.51    2.49
  10  -2 -10  102.71    2.82
  10   2  10  107.08    2.88
 -10  -2  10  106.19    2.49
  10   2 -10  105.39    2.91
  10  -2  10  105.85    2.59
 -10   2  10  103.47    2.59
 -10  -2 -10  105.80    2.95
 -10   3 -10    2.53    0.48
  10   3  10    2.07    0.42
 -10  -3  10    2.26    0.33
  10   3  10    1.62    0.29
 -10  -3 -10    2.43    0.49
  10  -3  10    1.67    0.30
 -10   3  10    1.70    0.32
  10   3 -10    2.36    0.44
 -10   4 -10   -0.53    0.30
  10   4  10    0.29    0.30
  10   4 -10    0.26    0.32
 -10   4  10   -0.28    0.20
  10  -4  10    0.05    0.23
 -10  -4 -10    0.54    0.39
  10   5  10    2.45    0.44
 -10   5 -10    1.89    0.46
 -10   5  10    2.06    0.40
  10  -5  10    1.79    0.36
 -10  -5 -10    3.59    0.59
  10   5 -10    3.34    0.57
  10   6  10   18.69    0.99
 -10   6 -10   18.72    1.01
 -10  -6 -10   17.71    1.07
  10   6 -10   17.55    1.10
 -10   6  10   18.66    0.94
  10   7  10    1.44    0.39
 -10   7 -10    1.01    0.42
  10   7 -10    1.18    0.44
 -10  -7 -10    0.61    0.43
 -10   7  10    0.39    0.35
 -10   8 -10    2.99    0.54
  10   8  10    3.62    0.55
  10   8 -10    3.51    0.60
 -10  -8 -10    3.20    0.63
 -10   9 -10   -0.43    0.31
  10   9  10    0.18    0.30
 -10  -9 -10   -0.12    0.37
  10   9 -10   -0.42    0.37
  10  10  10    0.10    0.33
 -10  10 -10    1.29    0.45
 -10 -10 -10    1.97    0.52
  10  10 -10    0.71    0.49
  10  11 -10    0.32    0.47
 -10 -11 -10   -0.49    0.39
 -10 -12 -10    1.70    0.56
  11   0 -10    2.46    0.44
 -11   0 -10    2.72    0.55
 -11   1 -10    0.29    0.35
  11  -1 -10   -0.06    0.27
 -11  -1 -10   -0.38    0.34
  11   1 -10   -0.08    0.28
 -11   2 -10    0.73    0.41
  11  -2 -10    0.43    0.32
  11   2 -10    0.21    0.30
 -11  -2 -10    0.17    0.37
  11   3  10    1.07    0.36
 -11   3 -10    0.94    0.43
  11  -3  10    1.20    0.28
 -11  -3 -10    0.83    0.38
 -11   3  10    1.51    0.34
  11   3 -10    1.37    0.42
 -11   4 -10    4.32    0.60
  11   4  10    3.03    0.52
 -11   4  10    3.61    0.44
 -11  -4 -10    4.44    0.64
  11   4 -10    3.65    0.56
  11   5  10   -0.12    0.28
 -11   5 -10    0.35    0.36
 -11  -5 -10   -0.32    0.34
 -11   5  10    0.12    0.24
  11   5 -10   -0.21    0.31
 -11   6 -10    0.16    0.36
  11   6  10    1.01    0.37
 -11   6  10    0.67    0.31
 -11  -6 -10    0.03    0.39
  11   6 -10    0.63    0.41
 -11   7 -10   -0.36    0.33
  11   7  10    0.01    0.30
 -11   7  10    0.44    0.32
 -11  -7 -10    0.47    0.42
  11   7 -10    0.17    0.35
  11   8  10   -0.24    0.31
 -11   8 -10    0.78    0.41
  11   8 -10    0.39    0.40
 -11  -8 -10   -0.12    0.43
 -11   8  10   -0.55    0.28
 -11   9 -10    0.14    0.41
  11   9  10    0.00    0.34
 -11  -9 -10    1.46    0.51
  11   9 -10    0.53    0.46
 -11  10 -10    0.12    0.41
  11  10  10    0.31    0.37
 -11 -10 -10    0.58    0.49
  11  10 -10   -0.52    0.36
  11  11 -10    0.15    0.53
 -11 -11 -10    0.39    0.46
 -12   0 -10   39.13    1.61
  12   0 -10   37.92    1.53
 -12   1 -10    8.09    0.82
  12  -1 -10    9.14    0.81
  12   1 -10    8.38    0.78
 -12  -1 -10    8.90    0.88
  12  -2 -10    0.42    0.33
 -12   2 -10   -0.31    0.30
 -12  -2 -10   -0.32    0.36
  12   2 -10    0.30    0.34
  12   3  10    5.51    0.66
 -12   3 -10    6.02    0.73
 -12  -3 -10    6.12    0.79
  12   3 -10    5.64    0.72
 -12   4 -10   15.56    1.01
  12   4  10   15.07    0.99
 -12  -4 -10   13.38    1.02
  12   4 -10   13.59    1.00
 -12   5 -10   -0.24    0.35
  12   5  10    0.09    0.32
  12   5 -10    0.14    0.38
 -12  -5 -10    1.10    0.49
  12   6  10    0.28    0.36
 -12   6 -10    0.38    0.38
  12   6 -10    0.07    0.36
 -12  -6 -10    0.10    0.45
 -12   7 -10    0.12    0.37
  12   7  10   -0.24    0.30
  12   7 -10    0.88    0.45
 -12  -7 -10    0.62    0.47
  12   8  10    0.62    0.38
 -12   8 -10    0.42    0.42
  12   8 -10    0.80    0.49
 -12  -8 -10   -0.13    0.43
  12   9  10    0.82    0.41
 -12   9 -10    0.35    0.45
  12   9 -10    0.52    0.50
 -12  -9 -10    0.11    0.46
  12  10  10    0.38    0.46
 -12 -10 -10    0.32    0.47
  12  10 -10    0.21    0.50
  13   0 -10    0.18    0.35
 -13   0 -10    0.23    0.43
 -13   1 -10    0.77    0.47
  13  -1 -10    0.10    0.32
  13   1 -10    0.83    0.41
 -13  -1 -10    0.20    0.43
 -13   2 -10   -0.63    0.36
  13  -2 -10    0.16    0.31
  13   2 -10    0.38    0.35
 -13  -2 -10   -0.16    0.41
 -13   3 -10    2.09    0.52
  13   3  10    1.26    0.44
 -13  -3 -10    1.53    0.55
  13   3 -10    1.14    0.47
  13   4  10    0.37    0.39
 -13   4 -10   -0.60    0.36
  13   4 -10    0.44    0.39
 -13  -4 -10    0.18    0.41
  13   5  10   -0.37    0.31
 -13   5 -10   -0.07    0.38
 -13  -5 -10    0.27    0.48
  13   5 -10    0.73    0.43
 -13   6 -10   -0.22    0.36
  13   6  10    0.80    0.41
 -13  -6 -10    0.54    0.51
  13   6 -10    0.36    0.42
 -13   7 -10    0.27    0.41
  13   7  10   -0.17    0.36
  13   7 -10    1.02    0.52
 -13  -7 -10    0.21    0.45
 -13   8 -10    0.14    0.38
  13   8  10    0.03    0.36
 -13  -8 -10    0.39    0.52
  13   8 -10    0.29    0.42
 -13   9 -10    0.07    0.43
  13   9  10    0.13    0.42
 -13  -9 -10    0.21    0.50
  13   9 -10    1.33    0.92
 -14   0 -10    2.48    0.61
  14   0 -10    0.89    0.41
  14  -1 -10    6.09    0.76
 -14   1 -10    6.97    0.85
 -14  -1 -10    5.86    0.81
  14   1 -10    5.24    0.73
 -14   2 -10    1.28    0.54
  14   2 -10    0.94    0.44
 -14  -2 -10    1.19    0.57
 -14   3 -10    3.72    0.68
 -14  -3 -10    1.93    0.64
  14   3 -10    2.49    0.57
  14   4  10    0.92    0.44
 -14   4 -10    1.57    0.53
 -14  -4 -10    1.29    0.57
  14   4 -10    0.60    0.45
 -14   5 -10    4.46    0.70
  14   5  10    2.21    0.54
 -14  -5 -10    1.96    0.61
  14   5 -10    2.11    0.62
 -14   6 -10    6.52    0.79
  14   6  10    5.29    0.75
  14   6 -10    6.83    0.92
 -14  -6 -10    7.82    0.98
 -14   7 -10    0.13    0.42
  14   7  10    0.55    0.43
 -14  -7 -10    0.86    0.57
  14   7 -10   -0.02    0.44
 -14   8 -10    0.58    0.47
  14   8  10    0.20    0.44
 -14  -8 -10    0.91    0.60
 -15   0 -10    0.12    0.47
  15   0 -10   -0.08    0.36
  15  -1 -10   -0.22    0.34
 -15   1 -10   -0.01    0.50
 -15  -1 -10   -0.08    0.46
  15   1 -10   -0.74    0.32
 -15   2 -10    0.20    0.45
  15   2 -10   -0.16    0.37
 -15  -2 -10    0.25    0.51
 -15   3 -10    0.65    0.49
  15   3 -10   -0.46    0.35
 -15  -3 -10    0.28    0.53
 -15   4 -10   -0.28    0.46
  15   4  10   -0.47    0.34
 -15  -4 -10    0.68    0.61
  15   4 -10    0.05    0.41
 -15   5 -10    0.12    0.48
  15   5  10    0.24    0.42
  15   5 -10    0.39    0.46
 -15  -5 -10   -0.15    0.53
  15   6  10   -0.40    0.37
 -15   6 -10    1.28    0.54
 -15  -6 -10    0.54    0.56
  15   6 -10    0.22    0.84
 -16   0 -10    0.12    0.52
  16   0 -10    0.05    0.43
 -16   1 -10    5.71    0.87
  16   1 -10    5.89    0.84
 -16  -1 -10    8.31    1.01
 -16   2 -10    1.30    0.59
  16   2 -10    3.44    0.72
 -16  -2 -10    2.71    0.76
 -16   3 -10    1.67    0.61
 -16  -3 -10    0.59    0.62
  16   3 -10    1.37    0.55
 -16   4 -10    0.10    0.52
 -16  -4 -10    0.49    0.61
   0   0 -11    0.05    0.11
   0   0 -11    0.12    0.16
   0   0  11    0.06    0.19
   0   1  11    0.04    0.19
   0  -1  11   -0.08    0.17
   0   1 -11    0.00    0.17
   0  -1 -11    0.00    0.16
   0  -1 -11    0.08    0.07
   0  -2  11   21.39    0.84
   0  -2 -11   23.62    0.76
   0   2  11   22.74    0.87
   0   2 -11   23.69    0.85
   0   3  11   -0.29    0.15
   0  -3  11   -0.14    0.15
   0  -3 -11   -0.08    0.13
   0  -4  11   15.16    0.73
   0  -4 -11   15.74    0.58
   0   4  11   15.70    0.74
   0   5  11   -0.04    0.20
   0  -5  11   -0.14    0.21
   0  -5 -11   -0.08    0.13
   0  -6  11   34.07    1.21
   0  -6 -11   34.19    0.97
   0   6  11   33.13    0.85
   0  -7  11   -0.14    0.24
   0   7  11   -0.07    0.12
   0  -7 -11    0.03    0.15
   0  -8  11    1.18    0.34
   0  -8 -11    1.45    0.23
   0   8  11    1.16    0.22
   0   9  11    0.07    0.19
   0  -9 -11   -0.17    0.16
   0  -9  11   -0.21    0.29
   0   9 -11    0.22    0.34
   0 -10  11   29.55    1.31
   0  10  11   27.64    1.12
   0  10 -11   24.82    1.27
   0  11 -11   -0.80    0.35
   0  12 -11    0.30    0.47
   0  13 -11   -0.85    0.40
   0  14 -11    4.51    0.83
   1   0 -11    0.07    0.10
   1   0  11    0.14    0.20
  -1   0  11    0.05    0.19
  -1   0 -11   -0.16    0.16
   1   0 -11   -0.29    0.13
   1   1  11   50.11    1.46
  -1  -1  11   53.04    1.47
   1  -1 -11   48.85    1.32
   1  -1 -11   51.01    1.11
  -1   1 -11   51.43    1.43
   1   1 -11   51.44    1.29
   1   1 -11   50.76    1.39
   1  -1  11   47.67    1.43
  -1  -1 -11   50.31    1.13
  -1   1  11   50.19    1.45
  -1  -1 -11   51.27    1.38
  -1  -2  11    0.02    0.18
  -1   2 -11   -0.02    0.19
   1   2  11    0.09    0.18
   1  -2 -11    0.18    0.15
  -1  -2 -11    0.02    0.16
  -1   2  11   -0.02    0.16
   1   2 -11    0.12    0.16
   1  -2  11    0.04    0.16
  -1  -3  11   19.24    0.80
  -1   3 -11   18.71    0.79
   1  -3 -11   19.98    0.64
   1   3  11   18.82    0.80
   1  -3  11   20.83    0.83
  -1   3  11   19.40    0.81
   1   3 -11   20.76    0.77
  -1  -3 -11   19.56    0.71
   1  -4 -11    0.03    0.12
   1   4  11   -0.17    0.19
  -1   4 -11   -0.12    0.20
  -1  -4  11    0.01    0.17
   1   4 -11   -0.15    0.20
  -1  -4 -11    0.02    0.15
  -1   4  11   -0.04    0.21
   1  -4  11    0.11    0.21
   1   5  11   25.38    0.63
  -1  -5  11   25.36    0.99
   1  -5 -11   25.83    0.74
   1   5  11   25.06    1.01
   1   5 -11   25.31    0.99
  -1   5  11   25.17    1.02
   1  -5  11   25.55    1.00
  -1  -5 -11   24.41    0.82
  -1  -6  11    0.56    0.27
   1  -6 -11    0.81    0.16
   1   6  11    0.64    0.13
   1   6 -11    1.53    0.35
  -1  -6 -11    0.97    0.22
  -1   6  11    0.47    0.13
   1  -6  11    0.56    0.27
   1   7  11    6.90    0.38
  -1  -7  11   10.18    0.65
   1  -7 -11    7.65    0.36
   1   7 -11    9.57    0.70
  -1   7  11    7.64    0.39
   1  -7  11    7.91    0.67
  -1  -7 -11    7.66    0.47
   1  -8 -11   -0.01    0.12
   1   8  11   -0.19    0.14
  -1  -8  11    0.23    0.29
   1  -8  11    0.05    0.25
  -1   8  11   -0.07    0.16
   1   8 -11   -0.27    0.32
  -1  -8 -11   -0.06    0.17
  -1  -9  11    3.50    0.54
   1   9  11    4.52    0.39
   1  -9  11    4.33    0.58
  -1   9  11    4.26    0.39
   1   9 -11    4.57    0.62
  -1  -9 -11    4.76    0.42
   1  10  11    2.05    0.31
  -1 -10  11    1.69    0.42
   1  10 -11    2.03    0.53
  -1  10  11    1.29    0.49
   1 -10  11    2.31    0.49
  -1 -10 -11    2.12    0.31
   1  11 -11    4.41    0.67
  -1  12 -11   -0.46    0.44
   1  12 -11   -0.15    0.42
  -1  13 -11    2.37    0.69
   1  13 -11    1.78    0.61
  -1  14 -11   -0.85    0.48
   1  14 -11    0.66    0.55
  -2   0  11    0.06    0.17
   2   0 -11   -0.05    0.10
   2   0  11   -0.29    0.15
  -2   0 -11   -0.03    0.10
  -2   0 -11    0.09    0.18
   2   1  11   29.58    1.03
  -2   1 -11   30.16    1.01
  -2  -1  11   31.89    1.04
   2  -1 -11   30.88    0.77
   2  -1  11   31.50    1.04
  -2  -1 -11   31.25    0.80
  -2  -1 -11   31.23    1.00
   2   1 -11   31.22    0.90
  -2   1  11   30.40    1.04
  -2   2 -11    0.38    0.21
  -2  -2  11    0.10    0.19
   2  -2 -11    0.04    0.13
   2   2  11    0.01    0.18
   2  -2  11    0.31    0.21
  -2  -2 -11    0.07    0.18
  -2   2  11    0.32    0.21
   2   2 -11    0.42    0.17
  -2  -2 -11    0.12    0.09
   2   3  11   19.46    0.80
  -2   3 -11   20.51    0.82
  -2  -3  11   19.22    0.79
   2  -3 -11   19.21    0.60
  -2  -3 -11   18.71    0.51
   2  -3  11   19.99    0.82
   2   3 -11   20.35    0.78
  -2   3  11   18.56    0.80
  -2  -3 -11   19.52    0.73
  -2  -4  11   91.08    2.33
   2  -4 -11   91.18    2.01
   2   4  11   89.09    2.34
  -2   4 -11   86.66    2.31
   2   4  11   89.67    1.94
  -2   4  11   89.37    2.37
  -2  -4 -11   88.79    2.20
   2   4 -11   90.63    2.31
   2  -4  11   88.65    2.33
   2   5  11    7.04    0.55
  -2   5 -11    6.28    0.55
   2   5  11    7.49    0.32
  -2  -5  11    7.04    0.53
   2  -5 -11    7.41    0.31
   2   5 -11    6.94    0.55
   2  -5  11    7.25    0.56
  -2   5  11    7.19    0.57
  -2   5  11    7.94    0.29
  -2  -5 -11    8.05    0.47
   2   6  11    1.22    0.18
   2  -6 -11    1.26    0.15
   2   6  11    1.68    0.36
  -2  -6  11    0.95    0.30
   2  -6  11    0.92    0.30
  -2  -6 -11    1.62    0.28
   2   6 -11    0.73    0.29
  -2   6  11    1.45    0.17
  -2  -7  11   21.95    0.96
   2  -7 -11   18.61    0.53
   2   7  11   19.74    0.68
  -2  -7 -11   19.12    0.78
   2  -7  11   19.58    0.96
   2   7 -11   21.74    1.01
   2   8  11   46.31    1.32
  -2  -8  11   51.89    1.66
  -2  -8 -11   46.68    1.41
   2  -8  11   49.53    1.68
  -2   8  11   47.91    1.32
   2   8 -11   49.00    1.70
   2   9  11   13.32    0.63
  -2  -9  11   13.67    0.85
  -2   9  11   11.80    0.63
  -2  -9 -11   12.79    0.66
   2  -9  11   13.95    0.89
   2   9 -11   12.38    0.90
  -2 -10  11    0.30    0.33
   2  10  11    0.21    0.22
   2  10 -11    0.40    0.34
  -2 -10 -11   -0.04    0.20
   2 -10  11    0.13    0.31
   2  11 -11    1.75    0.52
  -2 -11 -11    2.13    0.47
   2  12 -11   14.19    1.12
   2  13 -11    1.59    0.56
  -2  14 -11   -1.13    0.42
   2  14 -11    0.24    0.49
  -3   0 -11   -0.04    0.11
  -3   0  11   -0.22    0.12
   3   0  11   -0.17    0.16
  -3   0  11    0.30    0.20
   3   0 -11   -0.01    0.12
  -3   0 -11    0.15    0.20
  -3   1 -11    3.44    0.39
  -3  -1  11    4.47    0.40
   3  -1 -11    3.86    0.25
   3   1  11    3.77    0.37
  -3   1  11    3.75    0.26
  -3   1  11    3.94    0.40
   3  -1  11    4.00    0.41
   3   1 -11    3.54    0.30
  -3  -1 -11    3.21    0.35
  -3  -1 -11    4.37    0.28
   3  -2 -11    8.81    0.34
  -3  -2  11    9.38    0.54
  -3   2 -11    8.73    0.53
   3   2  11    9.61    0.55
  -3   2  11    9.17    0.35
   3   2 -11    8.68    0.48
   3  -2  11    8.56    0.53
  -3  -2 -11    9.46    0.38
  -3   2  11    9.40    0.55
  -3  -2 -11    9.32    0.52
  -3  -3  11   11.12    0.60
   3   3  11   12.84    0.65
  -3   3 -11   13.31    0.66
  -3  -3 -11   12.03    0.61
  -3   3  11   12.51    0.40
  -3  -3 -11   12.22    0.44
   3  -3  11   13.39    0.67
   3   3 -11   11.80    0.61
  -3   3  11   12.10    0.66
   3   4  11    1.67    0.19
   3   4  11    1.31    0.29
  -3  -4  11    1.71    0.30
  -3   4 -11    1.50    0.30
  -3  -4 -11    1.34    0.18
  -3   4  11    1.34    0.31
   3  -4  11    1.23    0.27
  -3  -4 -11    1.77    0.30
   3   4 -11    1.93    0.33
  -3   4  11    1.87    0.17
   3   5  11    0.15    0.13
  -3   5 -11    0.15    0.25
  -3  -5  11    0.46    0.24
   3   5  11    0.08    0.22
   3   5 -11    0.13    0.23
  -3   5  11    0.03    0.10
  -3  -5 -11    0.20    0.21
   3  -5  11    0.05    0.20
  -3   5  11   -0.07    0.22
  -3  -6  11   23.15    0.93
   3   6  11   20.65    0.70
   3   6  11   21.11    0.94
  -3   6 -11   21.44    0.95
  -3   6  11   21.42    0.67
   3  -6  11   21.62    0.96
  -3  -6 -11   19.68    0.83
   3   6 -11   19.99    0.95
   3   7  11   14.29    0.60
  -3  -7  11   13.10    0.78
   3   7 -11   14.81    0.86
  -3  -7 -11   14.84    0.72
   3  -7  11   13.16    0.78
  -3  -8  11    0.57    0.30
   3   8  11    0.99    0.24
   3   8 -11    0.06    0.31
  -3  -8 -11    0.89    0.28
   3  -8  11    0.62    0.34
  -3  -9  11    6.84    0.68
   3   9  11    5.83    0.46
   3  -9  11    7.02    0.74
   3   9 -11    5.93    0.67
  -3  -9 -11    7.71    0.57
  -3 -10  11   13.25    0.88
   3  10  11   11.25    0.65
   3  10 -11   12.00    0.94
   3 -10  11   12.53    0.91
  -3 -10 -11   12.47    0.71
  -3 -11 -11    4.97    0.53
   3  11 -11    4.99    0.72
   3  12 -11    0.18    0.42
   3  13 -11    0.71    0.45
   3  14 -11    4.49    0.82
   4   0  11   -0.08    0.17
   4   0 -11    0.12    0.13
  -4   0  11    0.07    0.18
  -4   0 -11    0.03    0.20
   4   1  11    4.69    0.42
   4  -1 -11    5.16    0.32
  -4  -1  11    5.84    0.43
  -4   1 -11    4.30    0.44
  -4   1  11    4.64    0.43
  -4  -1 -11    4.09    0.41
  -4   1  11    5.20    0.33
   4   1 -11    5.08    0.37
   4  -1  11    5.38    0.42
  -4  -2  11   26.62    0.94
   4   2  11   28.26    0.97
   4  -2 -11   26.03    0.76
  -4   2 -11   24.79    0.96
   4  -2  11   25.42    0.94
  -4  -2 -11   27.18    0.82
  -4  -2 -11   27.06    0.97
  -4   2  11   26.39    0.78
  -4   2  11   26.00    0.96
   4   2 -11   26.35    0.91
   4   3  11    1.57    0.28
  -4   3 -11    1.20    0.28
  -4  -3  11    1.27    0.26
   4   3  11    1.62    0.21
   4  -3  11    1.33    0.29
  -4  -3 -11    1.38    0.21
   4   3 -11    1.23    0.28
  -4   3  11    1.61    0.32
  -4   3  11    1.65    0.20
  -4  -3 -11    1.71    0.33
  -4  -4  11    2.07    0.33
  -4   4 -11    2.02    0.35
   4   4  11    2.48    0.26
   4   4  11    2.31    0.34
  -4  -4 -11    2.44    0.36
  -4   4  11    1.90    0.35
   4  -4  11    1.78    0.34
  -4   4  11    2.50    0.24
  -4  -4 -11    2.63    0.29
   4   4 -11    2.37    0.36
   4   5  11   41.55    1.14
  -4  -5  11   41.20    1.33
  -4   5 -11   41.32    1.37
   4   5  11   39.21    1.33
  -4   5  11   42.29    1.10
  -4   5  11   40.02    1.39
  -4  -5 -11   39.19    1.29
   4   5 -11   40.55    1.38
   4  -5  11   39.73    1.35
  -4  -6  11   10.17    0.63
  -4   6 -11    9.86    0.64
   4   6  11   10.49    0.51
   4   6  11   10.43    0.66
   4   6 -11   10.58    0.73
   4  -6  11    9.07    0.64
  -4  -6 -11    9.88    0.63
   4   7  11   20.20    0.78
  -4   7 -11   20.64    0.97
   4   7  11   19.82    0.96
  -4  -7  11   21.48    0.95
  -4  -7 -11   20.54    0.89
   4   7 -11   21.92    1.06
   4  -7  11   20.54    0.99
   4   8  11   15.98    0.71
  -4  -8  11   15.25    0.84
   4  -8  11   16.74    0.92
   4   8 -11   16.18    0.97
  -4  -8 -11   15.02    0.78
   4   9  11   17.89    0.80
  -4  -9  11   19.91    0.99
   4   9 -11   19.31    1.07
   4  -9  11   20.04    1.06
  -4  -9 -11   17.59    0.89
  -4 -10  11   13.52    0.88
   4  10  11   13.04    0.72
   4  10 -11   12.85    0.93
  -4 -10 -11   14.61    0.80
  -4 -11 -11   10.57    0.72
   4  11 -11   11.97    1.07
   4  12 -11    0.86    0.50
  -4 -12 -11    0.15    0.29
   4  13 -11    2.10    0.57
   4  14 -11    6.73    0.93
  -5   0  11   -0.03    0.17
   5   0 -11    0.01    0.15
   5   0  11    0.05    0.18
  -5   0 -11   -0.01    0.20
   5  -1 -11    1.41    0.23
   5   1  11    1.20    0.26
  -5  -1  11    1.66    0.28
  -5   1 -11    0.97    0.29
   5   1 -11    1.37    0.24
   5  -1  11    1.02    0.24
  -5  -1 -11    1.00    0.26
  -5   1  11    1.30    0.28
  -5  -2  11    0.07    0.18
   5   2  11    0.39    0.21
  -5   2 -11    0.49    0.27
   5  -2 -11    0.22    0.15
   5  -2  11    0.15    0.20
   5   2 -11    0.43    0.20
  -5  -2 -11    0.30    0.25
  -5   2  11    0.17    0.20
  -5   3 -11    3.55    0.46
   5   3  11    3.84    0.34
  -5  -3  11    3.16    0.37
   5   3  11    3.19    0.38
  -5  -3 -11    3.05    0.41
  -5   3  11    3.14    0.39
   5  -3  11    3.76    0.42
   5   3 -11    3.08    0.37
   5   4  11   26.48    0.86
  -5  -4  11   24.38    0.93
   5   4  11   25.73    0.97
  -5   4 -11   25.07    1.03
   5  -4  11   23.73    0.97
  -5  -4 -11   23.29    0.98
   5   4 -11   25.04    1.01
  -5   4  11   25.59    1.01
  -5  -5  11    2.15    0.34
   5   5  11    1.68    0.33
  -5   5 -11    1.53    0.34
   5   5  11    1.54    0.26
  -5  -5 -11    1.95    0.36
   5  -5  11    2.25    0.38
   5   5 -11    1.78    0.37
  -5   5  11    1.35    0.34
  -5   6 -11   -0.13    0.28
   5   6  11    0.17    0.25
  -5  -6  11    0.25    0.24
   5   6  11    0.03    0.17
  -5  -6 -11    0.25    0.27
   5  -6  11    0.50    0.27
   5   6 -11    0.04    0.28
   5   7  11    3.65    0.48
  -5  -7  11    3.56    0.46
   5   7  11    3.42    0.38
  -5   7 -11    3.55    0.50
  -5  -7 -11    3.43    0.46
   5  -7  11    3.84    0.51
   5   7 -11    2.43    0.45
   5   8  11   42.10    1.31
   5   8  11   40.01    1.46
  -5  -8  11   38.91    1.42
  -5  -8 -11   39.55    1.42
   5   8 -11   41.15    1.59
   5  -8  11   41.76    1.53
   5   9  11    0.26    0.24
  -5  -9  11    0.48    0.32
  -5  -9 -11    0.40    0.31
   5   9 -11    0.43    0.34
   5  -9  11    0.37    0.35
   5  10  11    2.71    0.41
  -5 -10 -11    2.63    0.46
   5  10 -11    1.96    0.52
   5  11 -11    1.18    0.49
  -5 -11 -11    1.48    0.41
  -5 -12 -11    7.07    0.72
   5  12 -11    6.88    0.84
   5  13 -11    0.17    0.42
   5  14 -11   -0.32    0.52
   6   0 -11    0.23    0.18
  -6   0 -11   -0.25    0.20
  -6   0  11   -0.16    0.16
   6   0  11    0.01    0.17
  -6  -1  11    0.29    0.19
   6   1  11    0.28    0.20
   6  -1 -11    0.25    0.18
  -6   1 -11    0.01    0.23
   6  -1  11   -0.12    0.17
   6   1 -11    0.18    0.17
  -6   1  11    0.18    0.19
  -6  -1 -11    0.09    0.25
  -6  -2  11    0.73    0.23
   6   2  11    0.93    0.25
   6  -2 -11    1.18    0.23
  -6   2 -11    1.07    0.33
   6   2 -11    1.04    0.26
  -6  -2 -11    1.13    0.32
  -6   2  11    0.56    0.24
   6  -2  11    1.16    0.28
  -6  -3  11    3.29    0.37
   6   3  11    3.35    0.36
   6   3  11    3.54    0.40
  -6   3 -11    3.31    0.45
  -6  -3 -11    2.87    0.42
  -6   3  11    3.12    0.40
   6   3 -11    3.00    0.39
   6  -3  11    3.58    0.40
   6   4  11    1.25    0.25
  -6  -4  11    1.64    0.31
  -6   4 -11    1.18    0.33
   6   4  11    0.76    0.27
  -6  -4 -11    1.22    0.35
   6   4 -11    0.55    0.28
   6  -4  11    0.67    0.27
  -6   4  11    1.10    0.30
   6   5  11    6.59    0.48
  -6  -5  11    5.22    0.49
  -6   5 -11    7.93    0.68
   6   5  11    6.35    0.55
  -6  -5 -11    7.12    0.66
   6  -5  11    6.41    0.58
  -6   5  11    5.18    0.54
   6   5 -11    5.51    0.56
  -6   6 -11    2.94    0.45
   6   6  11    2.46    0.40
   6   6  11    1.64    0.29
  -6  -6  11    1.37    0.32
  -6  -6 -11    2.91    0.43
   6   6 -11    1.51    0.40
   6  -6  11    1.79    0.39
   6   7  11    4.99    0.47
  -6   7 -11    4.72    0.60
  -6  -7  11    4.57    0.51
   6   7  11    5.30    0.56
   6   7 -11    4.85    0.62
  -6  -7 -11    4.33    0.52
   6  -7  11    3.56    0.51
  -6   8 -11    0.13    0.31
  -6  -8  11    0.80    0.31
   6   8  11    1.05    0.35
   6   8  11    1.15    0.31
  -6  -8 -11    0.30    0.31
   6  -8  11    1.55    0.42
   6   8 -11    1.19    0.42
   6   9  11    2.68    0.40
   6   9  11    2.28    0.46
  -6  -9  11    2.61    0.45
  -6  -9 -11    2.33    0.46
   6   9 -11    2.64    0.56
   6  10  11   10.84    0.72
  -6 -10 -11    9.17    0.79
   6  10 -11   10.06    0.97
   6  11 -11    2.99    0.58
  -6 -11 -11    3.49    0.56
   6  12 -11    0.81    0.47
  -6 -12 -11    1.33    0.44
   6  13 -11    2.70    0.65
  -6 -13 -11    3.44    0.58
  -7   0  11    0.07    0.18
   7   0 -11   -0.17    0.18
  -7   0 -11   -0.25    0.25
   7   0  11   -0.07    0.18
  -7  -1  11    0.51    0.22
  -7   1 -11    0.37    0.27
   7   1  11    0.74    0.23
   7  -1 -11    0.07    0.18
   7  -1  11    0.82    0.24
  -7   1  11    0.43    0.21
   7   1 -11    0.26    0.21
  -7  -1 -11    0.19    0.29
   7  -2 -11    4.79    0.43
  -7  -2  11    4.67    0.42
   7   2  11    5.49    0.46
  -7   2 -11    4.63    0.51
   7   2 -11    5.14    0.49
   7  -2  11    5.08    0.47
  -7   2  11    4.65    0.45
  -7  -2 -11    4.90    0.55
  -7   3 -11    0.69    0.30
   7   3  11    0.71    0.24
  -7  -3  11    0.81    0.24
   7   3  11    0.72    0.26
  -7   3  11    0.72    0.27
  -7  -3 -11    0.69    0.31
   7   3 -11    0.86    0.28
   7  -3  11    1.07    0.27
  -7   4 -11    3.23    0.49
   7   4  11    3.66    0.41
  -7  -4  11    3.06    0.38
   7   4  11    3.23    0.39
   7   4 -11    3.50    0.45
   7  -4  11    3.55    0.43
  -7  -4 -11    3.27    0.49
  -7   4  11    3.40    0.44
   7   5  11    0.07    0.20
   7   5  11   -0.26    0.19
  -7   5 -11    0.01    0.28
  -7  -5  11    0.14    0.21
  -7   5  11   -0.15    0.23
   7  -5  11    0.07    0.23
   7   5 -11   -0.05    0.26
  -7  -5 -11    0.44    0.32
  -7  -6  11    6.01    0.54
   7   6  11    8.25    0.60
   7   6  11    7.94    0.56
  -7   6 -11    8.55    0.73
  -7  -6 -11    6.42    0.66
   7  -6  11    6.63    0.61
   7   6 -11    7.61    0.70
  -7   6  11    6.33    0.63
  -7   7 -11    2.73    0.47
   7   7  11    3.86    0.49
   7   7  11    2.91    0.40
  -7  -7  11    3.77    0.46
   7   7 -11    3.73    0.57
  -7  -7 -11    3.01    0.51
   7  -7  11    2.98    0.47
  -7   8 -11    5.46    0.62
  -7  -8  11    4.68    0.54
   7   8  11    5.04    0.53
   7   8  11    5.22    0.57
  -7  -8 -11    5.03    0.63
   7   8 -11    5.05    0.67
   7  -8  11    4.99    0.61
   7   9  11    3.47    0.51
   7   9  11    3.62    0.48
  -7   9 -11    3.80    0.59
  -7  -9 -11    2.76    0.50
   7   9 -11    2.64    0.52
   7  10  11   10.80    0.81
   7  10  11   11.40    0.78
  -7 -10 -11    9.22    0.84
   7  10 -11   10.62    1.00
   7  11  11    0.32    0.37
   7  11 -11    0.10    0.42
  -7 -11 -11    0.83    0.39
  -7 -12 -11    0.25    0.37
   7  12 -11    0.05    0.43
   7  13 -11   -0.70    0.40
  -7 -13 -11    0.83    0.42
  -8   0 -11    0.25    0.28
   8   0  11   -0.05    0.18
   8   0 -11   -0.13    0.21
  -8   0  11    0.21    0.20
   8   1  11   -0.23    0.17
   8  -1 -11    0.21    0.20
  -8   1 -11   -0.12    0.27
  -8  -1  11    0.05    0.19
  -8  -1 -11   -0.10    0.30
  -8   1  11   -0.16    0.19
   8  -1  11    0.18    0.20
   8   1 -11    0.10    0.22
   8   2  11    2.13    0.31
  -8   2 -11    1.68    0.39
  -8  -2  11    1.81    0.30
   8  -2 -11    1.83    0.32
   8  -2  11    1.82    0.32
  -8   2  11    1.56    0.30
  -8  -2 -11    1.82    0.42
   8   2 -11    1.33    0.33
  -8   3 -11    6.04    0.62
   8   3  11    6.79    0.58
   8   3  11    7.79    0.52
  -8  -3  11    6.70    0.47
   8  -3  11    7.66    0.55
  -8   3  11    6.95    0.53
  -8  -3 -11    6.84    0.66
   8   3 -11    6.86    0.62
  -8  -4  11   16.36    0.73
  -8   4 -11   16.30    0.89
   8   4  11   15.79    0.81
   8   4  11   15.89    0.75
   8  -4  11   15.81    0.79
  -8  -4 -11   16.68    0.93
   8   4 -11   16.81    0.91
  -8   4  11   15.53    0.79
   8   5  11    5.70    0.51
  -8   5 -11    5.55    0.63
  -8  -5  11    6.71    0.49
   8   5  11    5.62    0.55
  -8   5  11    6.16    0.60
   8   5 -11    5.19    0.63
  -8  -5 -11    6.07    0.67
   8  -5  11    6.82    0.60
   8   6  11    0.57    0.27
  -8  -6  11    0.60    0.25
   8   6  11    0.38    0.26
  -8   6 -11    0.87    0.37
  -8   6  11    0.81    0.34
  -8  -6 -11    1.18    0.39
   8   6 -11    0.11    0.30
   8  -6  11    0.53    0.30
   8   7  11    2.13    0.39
  -8  -7  11    2.85    0.41
   8   7  11    2.24    0.41
  -8   7 -11    2.87    0.51
   8   7 -11    1.75    0.46
   8  -7  11    2.72    0.47
  -8  -7 -11    2.16    0.46
  -8  -8  11   19.02    0.92
   8   8  11   20.27    0.98
   8   8  11   18.52    0.95
  -8   8 -11   18.91    1.04
  -8  -8 -11   20.88    1.10
   8   8 -11   19.98    1.18
  -8   9 -11    1.28    0.45
   8   9  11    1.39    0.36
   8   9  11    1.21    0.38
  -8  -9 -11    0.82    0.40
   8   9 -11    1.46    0.47
   8  10  11    0.88    0.39
   8  10  11    1.01    0.39
  -8 -10 -11    1.76    0.48
   8  10 -11    0.73    0.42
   8  11  11    2.94    0.77
  -8 -11 -11    3.19    0.61
   8  11 -11    2.92    0.64
   8  12 -11    6.33    0.88
  -8 -12 -11    4.70    0.71
  -8 -13 -11    0.72    0.44
   9   0  11    0.21    0.19
  -9   0  11    0.26    0.20
   9   0 -11    0.03    0.23
  -9   0 -11   -0.49    0.28
   9  -1 -11    0.33    0.25
  -9  -1  11    0.32    0.20
   9   1  11    0.20    0.18
  -9   1 -11    0.55    0.34
  -9  -1 -11    0.28    0.35
   9  -1  11    0.03    0.20
  -9   1  11    0.10    0.19
   9   1 -11   -0.04    0.23
   9  -2 -11    0.48    0.26
  -9  -2  11    0.62    0.23
  -9   2 -11    1.15    0.39
   9   2  11    0.68    0.23
  -9  -2 -11    0.90    0.35
  -9   2  11    0.45    0.24
   9  -2  11    0.65    0.24
   9   2 -11    0.66    0.30
   9   3  11    1.44    0.28
  -9  -3  11    1.76    0.29
   9   3  11    1.73    0.37
  -9   3 -11    1.38    0.40
   9  -3  11    2.08    0.35
  -9   3  11    1.86    0.36
  -9  -3 -11    2.05    0.47
   9   3 -11    1.89    0.40
   9   4  11   -0.11    0.23
   9   4  11    0.34    0.20
  -9   4 -11    0.31    0.32
  -9  -4  11    0.29    0.20
  -9   4  11    0.07    0.24
   9   4 -11   -0.03    0.27
  -9  -4 -11    0.22    0.32
   9  -4  11   -0.01    0.22
  -9  -5  11    1.98    0.33
  -9   5 -11    2.21    0.46
   9   5  11    2.24    0.41
   9   5  11    1.83    0.33
  -9   5  11    1.65    0.37
   9   5 -11    2.49    0.47
   9  -5  11    2.21    0.38
  -9  -5 -11    1.70    0.47
   9   6  11    0.36    0.29
   9   6  11    0.78    0.26
  -9  -6  11    0.32    0.25
  -9   6 -11    0.92    0.38
   9  -6  11    0.89    0.33
  -9   6  11    0.15    0.28
  -9  -6 -11    0.40    0.39
   9   6 -11    0.62    0.33
   9   7  11    4.55    0.55
  -9   7 -11    5.70    0.67
  -9  -7  11    5.79    0.54
   9   7  11    5.40    0.54
   9   7 -11    4.85    0.68
  -9  -7 -11    6.42    0.71
  -9   7  11    5.11    0.62
   9   8  11    2.76    0.68
   9   8  11    2.64    0.46
  -9   8 -11    3.02    0.53
   9   8 -11    3.02    0.60
  -9  -8 -11    3.63    0.60
  -9   9 -11    5.35    0.67
   9   9  11    7.21    0.71
   9   9 -11    8.03    0.91
  -9  -9 -11    6.80    0.78
  -9 -10 -11   -0.03    0.40
   9  10 -11    0.12    0.41
  -9 -11 -11    1.27    0.51
   9  11 -11    2.81    0.64
  -9 -12 -11    1.65    0.54
   9  12 -11    1.31    0.53
  -9 -13 -11    0.54    0.48
  10   0 -11    0.04    0.26
 -10   0 -11   -0.01    0.34
  10   0  11   -0.10    0.17
 -10   0  11    0.02    0.18
  10  -1 -11   -0.39    0.22
 -10   1 -11    0.23    0.35
  10   1  11    0.09    0.17
 -10  -1  11    0.00    0.18
 -10  -1 -11    0.12    0.34
  10  -1  11   -0.07    0.18
 -10   1  11    0.01    0.18
  10   1 -11    0.52    0.30
 -10  -2  11    1.76    0.28
  10   2  11    1.24    0.26
 -10   2 -11    1.29    0.43
  10  -2 -11    1.56    0.36
  10   2 -11    1.35    0.38
 -10  -2 -11    1.66    0.43
  10  -2  11    1.70    0.31
 -10   2  11    1.99    0.33
 -10  -3  11    0.60    0.26
 -10   3 -11    0.45    0.34
  10   3  11    0.92    0.34
  10   3  11    0.37    0.22
  10  -3  11    1.09    0.27
 -10   3  11    0.69    0.27
 -10  -3 -11    0.73    0.36
  10   3 -11    0.65    0.32
  10   4  11    2.11    0.41
 -10   4 -11    2.10    0.48
 -10  -4 -11    2.03    0.50
 -10   4  11    1.63    0.35
  10   4 -11    2.54    0.46
  10  -4  11    2.29    0.37
 -10   5 -11    1.13    0.42
  10   5  11    1.29    0.37
 -10   5  11    0.70    0.30
 -10  -5 -11    2.05    0.50
  10   5 -11    1.39    0.44
  10  -5  11    1.65    0.36
  10   6  11   21.98    1.09
 -10   6 -11   20.70    1.10
  10   6 -11   22.84    1.24
 -10   6  11   21.79    1.04
 -10  -6 -11   22.73    1.22
 -10   7 -11    0.77    0.41
  10   7  11    1.00    0.36
 -10   7  11    0.62    0.35
 -10  -7 -11    0.14    0.40
  10   7 -11    0.93    0.43
 -10   8 -11    5.78    0.72
  10   8  11    5.97    0.65
 -10  -8 -11    4.37    0.69
 -10   8  11    5.35    0.67
  10   8 -11    4.54    0.71
  10   9  11    0.04    0.30
 -10   9 -11    0.61    0.39
 -10  -9 -11   -0.03    0.39
  10   9 -11   -0.46    0.37
 -10  10 -11   18.12    1.12
 -10 -10 -11   18.01    1.19
  10  10 -11   18.59    1.30
  10  11 -11   -0.09    0.42
 -10 -11 -11   -0.11    0.43
 -10 -12 -11    2.49    0.64
 -11   0 -11    0.04    0.33
  11   0 -11    0.27    0.29
 -11   1 -11    0.97    0.43
  11  -1 -11    0.24    0.29
 -11  -1 -11   -0.27    0.32
  11   1 -11    0.94    0.35
  11  -2 -11    0.17    0.28
 -11   2 -11   -0.31    0.34
  11   2 -11    0.14    0.29
 -11  -2 -11   -0.53    0.34
  11   3  11    1.11    0.36
 -11   3 -11    1.73    0.49
  11  -3  11    1.05    0.32
 -11  -3 -11    1.29    0.46
 -11   3  11    1.06    0.36
  11   3 -11    1.25    0.39
  11   4  11    8.44    0.78
 -11   4 -11    7.89    0.80
  11   4 -11    6.56    0.74
 -11   4  11    7.93    0.61
 -11  -4 -11    8.97    0.89
  11  -4  11    8.71    0.61
 -11   5 -11    1.26    0.46
  11   5  11    1.51    0.41
  11   5 -11    1.06    0.41
 -11  -5 -11    1.35    0.47
 -11   5  11    1.14    0.34
 -11   6 -11   -0.08    0.35
  11   6  11   -0.20    0.29
 -11   6  11   -0.25    0.27
 -11  -6 -11    0.55    0.42
  11   6 -11    0.03    0.36
  11   7  11    4.38    0.61
 -11   7 -11    4.04    0.65
 -11  -7 -11    4.66    0.70
 -11   7  11    3.64    0.55
  11   7 -11    4.30    0.69
  11   8  11    5.55    0.69
 -11   8 -11    5.97    0.72
 -11  -8 -11    5.99    0.80
  11   8 -11    4.98    0.75
 -11   8  11    4.48    0.63
  11   9  11    3.11    0.56
 -11   9 -11    3.09    0.60
  11   9 -11    2.61    0.64
 -11  -9 -11    2.28    0.63
 -11   9  11    3.32    0.60
 -11  10 -11   -0.38    0.35
  11  10 -11    0.02    0.40
 -11 -10 -11   -0.22    0.42
 -11 -11 -11    1.74    0.60
  12   0 -11   -0.22    0.28
 -12   0 -11    0.34    0.43
 -12   1 -11   -0.32    0.37
  12  -1 -11    0.40    0.32
 -12  -1 -11    0.03    0.43
  12   1 -11   -0.23    0.28
  12  -2 -11    1.35    0.42
 -12   2 -11    2.60    0.58
 -12  -2 -11    2.15    0.57
  12   2 -11    1.49    0.44
 -12   3 -11    2.36    0.55
  12   3  11    1.76    0.46
 -12  -3 -11    2.69    0.56
  12   3 -11    2.64    0.52
 -12   4 -11    0.43    0.44
  12   4  11    0.25    0.36
 -12  -4 -11    0.51    0.43
  12   4 -11    0.66    0.37
 -12   5 -11    2.71    0.56
  12   5  11    2.77    0.51
  12   5 -11    1.60    0.49
 -12  -5 -11    2.39    0.60
 -12   6 -11    1.90    0.52
  12   6  11    1.90    0.49
  12   6 -11    1.79    0.51
 -12  -6 -11    0.86    0.50
  12   7  11    1.11    0.44
 -12   7 -11    1.26    0.50
 -12  -7 -11    1.81    0.56
  12   7 -11    0.38    0.44
 -12   8 -11   12.48    1.01
  12   8  11   10.57    0.94
 -12  -8 -11   15.28    1.15
  12   8 -11   12.62    1.18
  12   9  11    1.61    0.53
 -12   9 -11    0.94    0.49
  12   9 -11    0.40    0.47
 -12  -9 -11    1.48    0.57
 -12  10 -11    0.02    0.42
 -12 -10 -11    0.17    0.50
 -13   0 -11    0.00    0.42
  13   0 -11   -0.53    0.27
 -13   1 -11    0.01    0.42
  13  -1 -11    0.38    0.34
  13   1 -11    0.12    0.35
 -13  -1 -11    0.45    0.45
  13  -2 -11    0.24    0.32
 -13   2 -11    0.18    0.45
  13   2 -11    0.23    0.35
 -13  -2 -11    0.55    0.46
 -13   3 -11   -0.59    0.36
  13   3 -11    0.14    0.38
 -13  -3 -11    0.04    0.45
 -13   4 -11   -0.08    0.43
  13   4  11   -0.10    0.33
  13   4 -11   -0.47    0.34
 -13  -4 -11    0.01    0.44
  13   5  11    0.52    0.40
 -13   5 -11    0.88    0.50
  13   5 -11    0.99    0.46
 -13  -5 -11    0.93    0.52
  13   6  11    1.16    0.45
 -13   6 -11    1.70    0.52
  13   6 -11    1.72    0.55
 -13  -6 -11    1.20    0.58
 -13   7 -11    1.75    0.52
  13   7  11    2.60    0.55
 -13  -7 -11    1.72    0.64
  13   7 -11    1.15    0.52
 -13   8 -11    0.19    0.43
  13   8  11    0.17    0.40
 -13  -8 -11    0.61    0.50
  13   8 -11   -0.28    0.42
 -13   9 -11    1.93    0.58
 -13  -9 -11    2.72    0.71
 -14   0 -11    0.78    0.51
  14   0 -11   -0.37    0.33
  14  -1 -11    0.08    0.37
 -14   1 -11   -0.20    0.43
 -14  -1 -11    0.14    0.48
  14   1 -11   -0.74    0.30
 -14   2 -11    0.74    0.49
 -14  -2 -11    1.00    0.57
  14   2 -11    0.17    0.38
 -14   3 -11    1.79    0.59
 -14  -3 -11    1.32    0.61
  14   3 -11    1.86    0.52
 -14   4 -11    1.73    0.57
  14   4  11    0.88    0.46
 -14  -4 -11    1.23    0.56
  14   4 -11    0.69    0.45
 -14   5 -11    3.85    0.69
  14   5  11    4.02    0.69
  14   5 -11    3.79    0.71
 -14  -5 -11    2.70    0.68
  14   6  11    5.18    0.76
 -14   6 -11    6.30    0.81
 -14  -6 -11    6.99    0.95
  14   6 -11    6.77    0.90
 -14   7 -11    4.91    0.73
  14   7  11    4.76    0.74
 -14  -7 -11    5.43    0.89
  14   7 -11    3.91    0.76
 -14   8 -11    5.22    0.76
  14   8  11    2.99    0.62
 -14  -8 -11    3.77    0.80
 -15   0 -11    0.32    0.49
  15   0 -11   -0.04    0.34
  15  -1 -11    0.53    0.42
 -15   1 -11    0.21    0.49
  15   1 -11   -0.40    0.34
 -15  -1 -11    0.09    0.48
 -15   2 -11   -0.69    0.44
 -15  -2 -11   -0.59    0.50
  15   2 -11    0.12    0.40
 -15   3 -11    0.54    0.52
 -15  -3 -11    0.68    0.56
  15   3 -11   -0.08    0.42
 -15   4 -11    0.95    0.53
  15   4 -11    0.73    0.49
 -15  -4 -11    0.50    0.62
 -15   5 -11    0.36    0.52
  15   5  11   -0.04    0.39
 -15  -5 -11   -0.07    0.56
  15   5 -11   -0.04    0.45
  15   6  11   -0.13    0.41
 -15   6 -11    0.35    0.49
 -15  -6 -11   -0.11    0.56
  16   0 -11    0.26    0.45
 -16   0 -11    0.70    0.57
 -16   1 -11    0.95    0.62
  16   1 -11    0.29    0.44
 -16  -1 -11    1.37    0.64
 -16   2 -11    1.79    0.67
 -16  -2 -11    0.63    0.59
  16   2 -11    0.80    0.52
 -16   3 -11   -0.88    0.46
 -16  -3 -11    0.12    0.53
  16   3 -11   -0.60    0.41
   0   0 -12   66.53    1.53
   0   0 -12   67.08    1.72
   0   0  12   64.61    1.80
   0   1 -12   -0.12    0.14
   0   1  12    0.17    0.20
   0  -1  12   -0.08    0.15
   0  -1 -12   -0.01    0.17
   0   1 -12    0.16    0.20
   0  -1 -12    0.05    0.06
   0   2 -12    4.48    0.42
   0  -2  12    4.34    0.43
   0  -2 -12    4.64    0.35
   0   2  12    3.77    0.40
   0   3  12   -0.61    0.16
   0  -3 -12    0.04    0.16
   0  -3  12    0.02    0.17
   0  -4 -12   28.95    0.87
   0  -4  12   27.75    1.06
   0   4  12   27.43    1.07
   0   5  12   -0.12    0.22
   0  -5  12    0.15    0.24
   0  -5 -12    0.07    0.15
   0  -6  12    8.09    0.67
   0  -6 -12    5.69    0.37
   0   6  12    7.61    0.66
   0  -7  12   -0.05    0.23
   0  -7 -12    0.13    0.15
   0   7  12    0.00    0.11
   0   8 -12    2.99    0.50
   0   8  12    4.55    0.33
   0  -8 -12    4.25    0.36
   0  -8  12    4.55    0.58
   0   9 -12    0.48    0.39
   0  -9  12    0.08    0.30
   0 -10  12    3.54    0.57
   0  10 -12    2.49    0.57
   0  11 -12    0.47    0.45
   0  12 -12   -0.19    0.46
   0  13 -12   -0.61    0.42
   0  14 -12    0.08    0.52
   1   0 -12    8.80    0.36
   1   0 -12    8.44    0.48
   1   0  12    8.67    0.55
  -1   0  12    9.52    0.56
  -1   0 -12    9.10    0.51
   1  -1 -12   47.94    1.29
   1   1  12   46.61    1.42
  -1  -1  12   47.91    1.41
  -1   1 -12   46.51    1.37
   1  -1 -12   47.08    1.05
   1   1 -12   47.59    1.34
   1   1 -12   49.64    1.23
  -1   1  12   45.76    1.42
  -1  -1 -12   46.31    1.07
   1  -1  12   46.33    1.40
  -1  -1 -12   46.74    1.32
  -1  -2  12    9.33    0.56
   1  -2 -12    8.90    0.44
  -1   2 -12    8.18    0.51
   1   2  12    9.69    0.57
   1  -2  12    8.62    0.53
  -1  -2 -12    9.14    0.49
   1   2 -12    8.39    0.46
  -1   2  12    9.52    0.57
  -1   3 -12   56.27    1.63
  -1  -3  12   58.26    1.65
   1  -3 -12   57.80    1.44
   1   3  12   56.79    1.67
   1  -3  12   56.50    1.65
  -1  -3 -12   56.06    1.51
  -1   3  12   56.26    1.67
   1   3 -12   56.41    1.56
   1  -4 -12   17.28    0.57
   1   4  12   14.25    0.76
  -1   4 -12   15.65    0.76
  -1  -4  12   16.33    0.78
   1   4 -12   15.64    0.73
  -1  -4 -12   15.48    0.63
  -1   4  12   14.87    0.78
   1  -4  12   15.24    0.76
   1   5  12   22.99    0.97
   1  -5 -12   23.06    0.71
  -1  -5  12   23.09    0.96
   1   5 -12   23.52    0.96
   1  -5  12   23.60    0.96
  -1   5  12   21.44    0.95
  -1  -5 -12   22.59    0.80
   1   6  12    1.00    0.29
   1  -6 -12    1.78    0.21
   1   6  12    1.25    0.14
  -1  -6  12    0.78    0.29
  -1   6  12    1.09    0.12
   1  -6  12    0.66    0.28
   1   6 -12    1.11    0.35
  -1   6  12    0.85    0.33
  -1  -6 -12    0.99    0.23
  -1  -7  12    5.72    0.59
   1  -7 -12    4.28    0.30
   1   7  12    4.87    0.30
  -1   7  12    5.01    0.29
   1  -7  12    4.34    0.53
  -1  -7 -12    5.28    0.43
   1   7 -12    4.76    0.56
   1  -8 -12    3.54    0.38
  -1  -8  12    2.11    0.41
   1   8  12    3.12    0.29
   1  -8  12    3.98    0.55
  -1   8  12    2.75    0.27
  -1  -8 -12    2.93    0.34
   1   8 -12    2.70    0.47
  -1  -9  12    0.16    0.32
  -1  -9 -12    0.00    0.20
   1   9 -12   -0.29    0.35
   1  -9  12    0.63    0.35
  -1 -10  12    0.05    0.32
   1 -10  12    0.10    0.33
   1  10 -12   -0.28    0.37
  -1  11 -12    0.65    0.47
   1  11 -12    1.26    0.45
  -1  12 -12   -0.47    0.43
   1  12 -12   -0.62    0.39
  -1  13 -12    0.79    0.57
   1  13 -12    0.73    0.53
  -1  14 -12    0.93    0.64
   1  14 -12    1.04    0.60
  -2   0 -12   92.58    2.31
   2   0  12   92.99    2.36
  -2   0  12   93.33    2.36
   2   0 -12   91.48    2.09
  -2   0 -12   92.76    2.11
   2   1  12    5.27    0.47
  -2  -1  12    4.27    0.41
   2  -1 -12    5.07    0.24
  -2   1 -12    6.31    0.44
  -2  -1 -12    5.19    0.26
  -2  -1 -12    4.65    0.41
  -2   1  12    5.70    0.49
   2  -1  12    5.49    0.49
   2   1 -12    5.99    0.35
   2  -2 -12    0.12    0.15
  -2  -2  12    0.07    0.20
  -2   2 -12    0.07    0.21
   2   2  12   -0.05    0.20
  -2  -2 -12    0.11    0.18
  -2  -2 -12    0.12    0.08
   2   2 -12    0.15    0.16
   2  -2  12   -0.01    0.20
  -2   2  12   -0.05    0.18
   2  -3 -12    2.87    0.26
  -2   3 -12    2.62    0.37
   2   3  12    2.88    0.37
  -2  -3  12    1.96    0.33
   2  -3  12    2.65    0.38
  -2   3  12    3.05    0.41
   2   3 -12    2.44    0.32
  -2  -3 -12    2.55    0.16
  -2  -3 -12    2.86    0.33
  -2  -4  12   -0.18    0.17
  -2   4 -12   -0.07    0.20
   2   4  12   -0.08    0.21
   2  -4 -12   -0.04    0.12
  -2   4  12    0.04    0.22
   2   4 -12    0.24    0.21
   2  -4  12   -0.17    0.19
  -2  -4 -12   -0.04    0.16
   2  -5 -12    9.92    0.38
   2   5  12   10.91    0.67
   2   5  12    9.93    0.34
  -2  -5  12    9.14    0.59
  -2   5 -12    9.54    0.62
  -2   5  12   10.05    0.67
   2  -5  12    8.98    0.63
   2   5 -12    8.62    0.61
  -2  -5 -12    9.67    0.54
   2   6  12    7.78    0.60
  -2  -6  12    9.35    0.65
   2  -6 -12    9.51    0.35
   2   6  12    9.94    0.39
  -2  -6 -12    8.96    0.53
   2   6 -12    9.94    0.68
  -2   6  12    9.70    0.34
  -2   6  12    8.95    0.35
  -2   6  12    9.03    0.69
   2  -6  12    8.13    0.63
   2   7  12    2.88    0.48
   2   7  12    3.33    0.28
  -2  -7  12    3.58    0.51
   2  -7  12    3.50    0.47
  -2  -7 -12    3.32    0.39
  -2   7  12    2.76    0.26
   2   7 -12    2.58    0.44
  -2  -8  12    1.93    0.42
   2   8  12    1.66    0.24
   2  -8  12    1.22    0.35
   2   8 -12    1.41    0.39
  -2  -8 -12    1.82    0.32
  -2   8  12    1.38    0.24
  -2  -9  12    1.27    0.37
  -2  -9 -12    1.11    0.30
   2   9 -12    1.27    0.43
   2  -9  12    1.29    0.38
  -2 -10  12    0.61    0.36
   2  10 -12    0.38    0.37
   2 -10  12    1.12    0.44
  -2 -10 -12    0.84    0.28
   2  11 -12    0.53    0.44
   2  12 -12    0.00    0.43
  -2  13 -12    0.33    0.54
   2  13 -12    0.18    0.41
  -2  14 -12   -0.02    0.53
   2  14 -12   -0.01    0.51
  -3   0  12    6.49    0.47
  -3   0 -12    8.22    0.44
   3   0  12    7.39    0.50
   3   0 -12    7.29    0.37
  -3  -1  12   58.11    1.64
   3  -1 -12   58.81    1.38
  -3   1 -12   56.95    1.64
   3   1  12   56.77    1.64
  -3  -1 -12   59.22    1.41
  -3  -1 -12   59.42    1.64
  -3   1  12   57.50    1.65
   3  -1  12   55.21    1.63
   3   1 -12   57.36    1.49
  -3   1  12   58.93    1.39
   3  -2 -12   81.20    1.82
  -3   2 -12   82.52    2.18
   3   2  12   80.91    2.17
  -3  -2  12   84.31    2.17
   3   2 -12   83.20    2.06
  -3   2  12   81.70    1.83
   3  -2  12   84.24    2.18
  -3   2  12   79.41    2.17
  -3  -2 -12   82.02    2.12
  -3  -2 -12   84.37    1.88
  -3  -3  12   44.58    1.39
  -3   3 -12   46.99    1.45
   3   3  12   45.34    1.42
  -3  -3 -12   45.89    1.11
  -3   3  12   44.52    1.44
  -3   3  12   44.81    1.05
   3  -3  12   45.68    1.42
  -3  -3 -12   45.21    1.36
   3   3 -12   45.47    1.36
   3   4  12   25.58    0.70
   3   4  12   26.93    1.02
  -3   4 -12   24.40    0.99
  -3  -4  12   24.49    0.97
  -3   4  12   23.12    1.00
  -3  -4 -12   25.20    0.92
   3   4 -12   25.93    0.98
  -3  -4 -12   24.07    0.70
   3  -4  12   23.88    0.97
  -3   4  12   24.92    0.64
   3   5  12   -0.01    0.24
   3   5  12    0.08    0.11
  -3   5 -12    0.03    0.23
  -3  -5  12    0.31    0.25
  -3  -5 -12    0.07    0.20
   3   5 -12   -0.12    0.21
  -3   5  12    0.01    0.10
   3  -5  12   -0.08    0.22
  -3   5  12    0.01    0.21
  -3  -6  12   30.94    1.16
   3   6  12   29.13    0.86
   3   6  12   29.97    1.17
  -3   6 -12   28.24    1.16
   3  -6  12   27.70    1.13
   3   6 -12   32.23    1.22
  -3  -6 -12   29.90    1.05
  -3   6  12   28.75    1.21
   3   7  12    1.92    0.40
   3   7  12    1.63    0.24
  -3  -7  12    1.31    0.36
   3  -7  12    1.71    0.41
  -3  -7 -12    1.89    0.34
   3   7 -12    1.75    0.41
  -3  -8  12   -0.26    0.23
   3   8  12    0.32    0.31
   3   8  12    0.24    0.18
  -3  -8 -12    0.21    0.24
   3   8 -12   -0.17    0.27
   3  -8  12    0.21    0.28
   3   9  12    0.13    0.25
  -3  -9  12    0.24    0.29
   3  -9  12    0.16    0.29
  -3  -9 -12    0.27    0.25
   3   9 -12    0.33    0.37
  -3 -10  12    0.90    0.38
  -3 -10 -12    0.21    0.26
   3 -10  12    1.18    0.44
   3  10 -12    0.49    0.41
   3  11 -12    0.05    0.41
  -3 -11 -12    0.13    0.25
   3  12 -12    0.50    0.45
   3  13 -12    1.48    0.55
   3  14 -12    2.19    0.64
   4   0  12   18.21    0.79
  -4   0  12   18.38    0.78
  -4   0 -12   18.85    0.82
   4   0 -12   18.13    0.65
  -4   1 -12   14.47    0.72
  -4  -1  12   14.69    0.70
   4  -1 -12   16.17    0.56
   4   1  12   15.68    0.72
  -4   1  12   16.73    0.74
   4  -1  12   14.49    0.70
  -4  -1 -12   14.63    0.72
  -4   1  12   15.35    0.57
   4   1 -12   15.53    0.63
   4   2  12   26.01    0.96
  -4   2 -12   25.07    0.98
  -4  -2  12   24.10    0.92
   4  -2 -12   24.61    0.73
   4   2 -12   24.19    0.87
  -4   2  12   24.00    0.95
   4  -2  12   23.46    0.93
  -4  -2 -12   25.80    0.97
  -4  -2 -12   24.88    0.77
  -4   2  12   25.64    0.75
  -4   3 -12    0.12    0.25
  -4  -3  12    0.05    0.20
   4   3  12    0.29    0.21
  -4  -3 -12    0.26    0.14
  -4  -3 -12    0.52    0.25
   4   3 -12    0.74    0.24
   4  -3  12    0.50    0.24
  -4   3  12    0.39    0.13
  -4   3  12    0.64    0.25
  -4   4 -12    0.01    0.23
  -4  -4  12   -0.03    0.21
   4   4  12    0.40    0.23
   4   4  12    0.40    0.15
  -4   4  12   -0.12    0.22
  -4   4  12    0.06    0.12
   4  -4  12    0.11    0.23
  -4  -4 -12    0.22    0.15
  -4  -4 -12    0.29    0.24
   4   4 -12    0.05    0.21
   4   5  12    0.09    0.24
   4   5  12    0.15    0.14
  -4  -5  12    0.05    0.21
  -4   5 -12    0.26    0.26
  -4   5  12    0.01    0.12
   4  -5  12   -0.06    0.24
   4   5 -12    0.14    0.25
  -4  -5 -12   -0.29    0.19
  -4   5  12   -0.30    0.23
   4   6  12    3.93    0.49
  -4   6 -12    6.48    0.61
  -4  -6  12    3.74    0.45
   4   6  12    4.40    0.35
  -4  -6 -12    4.97    0.50
   4  -6  12    5.00    0.56
   4   6 -12    4.29    0.52
  -4   6  12    4.32    0.53
  -4  -7  12    0.35    0.27
   4   7  12    0.36    0.18
  -4   7 -12    0.02    0.29
   4   7  12   -0.08    0.26
   4  -7  12   -0.21    0.28
  -4  -7 -12   -0.01    0.25
   4   7 -12    0.16    0.30
   4   8  12    1.45    0.27
   4   8  12    1.72    0.40
  -4  -8  12    1.00    0.35
   4   8 -12    1.96    0.46
   4  -8  12    1.80    0.44
  -4  -8 -12    2.09    0.39
   4   9  12    0.90    0.30
  -4  -9  12    1.04    0.37
   4  -9  12    0.30    0.37
   4   9 -12    0.56    0.39
  -4  -9 -12    0.86    0.33
  -4 -10  12    0.73    0.36
   4 -10  12    0.29    0.36
  -4 -10 -12    0.17    0.28
   4  10 -12   -0.28    0.34
  -4 -11 -12    0.25    0.30
   4  11 -12    0.50    0.43
   4  12 -12   -0.17    0.40
   4  13 -12   -0.71    0.38
   4  14 -12    0.35    0.52
   5   0  12  128.76    3.09
   5   0 -12  127.83    2.97
  -5   0  12  125.75    3.07
  -5   0 -12  129.04    3.17
  -5  -1  12    0.08    0.20
   5  -1 -12    0.25    0.15
   5   1  12    0.22    0.20
  -5   1 -12   -0.06    0.20
  -5  -1 -12    0.31    0.24
   5   1 -12    0.25    0.18
   5  -1  12   -0.05    0.19
  -5   1  12    0.18    0.21
   5  -2 -12   27.78    0.85
   5   2  12   28.06    1.02
  -5  -2  12   28.33    1.00
  -5   2 -12   26.41    1.06
   5  -2  12   28.51    1.03
  -5   2  12   28.29    1.04
  -5  -2 -12   27.09    1.05
   5   2 -12   27.17    0.97
   5   3  12    3.50    0.41
  -5   3 -12    3.78    0.48
  -5  -3  12    2.89    0.37
  -5   3  12    3.66    0.45
  -5  -3 -12    3.26    0.45
  -5   3  12    3.57    0.35
   5  -3  12    3.57    0.43
   5   3 -12    4.08    0.44
  -5   4 -12   51.27    1.62
   5   4  12   48.48    1.54
  -5  -4  12   48.87    1.51
   5   4  12   51.41    1.38
  -5   4  12   52.40    1.62
  -5   4  12   51.88    1.67
   5   4 -12   50.10    1.58
   5  -4  12   49.84    1.57
  -5  -4 -12   49.63    1.57
  -5   5 -12    4.63    0.53
   5   5  12    4.16    0.37
   5   5  12    3.64    0.45
  -5  -5  12    3.79    0.44
  -5  -5 -12    3.99    0.50
   5   5 -12    4.10    0.49
  -5   5  12    3.78    0.47
   5  -5  12    4.70    0.52
  -5   6 -12    3.06    0.50
   5   6  12    2.82    0.44
  -5  -6  12    2.87    0.41
   5   6  12    2.49    0.31
   5  -6  12    3.82    0.52
   5   6 -12    2.71    0.45
  -5   6  12    3.61    0.52
  -5  -6 -12    2.81    0.42
   5   7  12    1.43    0.36
  -5  -7  12    0.97    0.34
  -5   7 -12    2.25    0.45
   5   7  12    1.85    0.30
   5  -7  12    1.56    0.38
  -5  -7 -12    1.96    0.38
   5   7 -12    1.75    0.44
   5   8  12    1.17    0.38
  -5  -8  12    2.01    0.41
   5   8  12    1.62    0.30
   5  -8  12    1.69    0.40
  -5  -8 -12    1.59    0.38
   5   8 -12    1.60    0.43
   5   9  12   -0.15    0.22
  -5  -9  12   -0.02    0.29
   5   9  12   -0.21    0.26
  -5  -9 -12   -0.18    0.25
   5   9 -12   -0.46    0.32
   5  -9  12   -0.03    0.34
  -5 -10  12    0.34    0.33
   5  10  12    0.19    0.32
   5  10 -12    0.28    0.35
  -5 -10 -12    0.03    0.29
  -5 -11 -12    0.57    0.34
   5  11 -12    0.87    0.45
  -5 -12 -12    1.42    0.43
   5  12 -12    1.69    0.59
   5  13 -12    0.64    0.52
   6   0  12   30.00    1.06
  -6   0  12   29.54    1.05
   6   0 -12   32.36    1.04
  -6   0 -12   32.90    1.20
  -6   1 -12    0.69    0.32
   6   1  12    0.94    0.26
  -6  -1  12    0.88    0.25
   6  -1 -12    0.69    0.20
   6  -1  12    0.73    0.26
  -6  -1 -12    0.67    0.29
   6   1 -12    0.54    0.22
  -6   1  12    0.88    0.26
   6   2  12    7.92    0.54
  -6  -2  12    7.81    0.52
  -6   2 -12    8.08    0.68
   6  -2 -12    8.03    0.46
  -6  -2 -12    7.51    0.64
  -6   2  12    7.81    0.54
   6  -2  12    7.92    0.54
   6   2 -12    7.68    0.54
   6   3  12    0.10    0.21
  -6   3 -12   -0.09    0.26
  -6  -3  12    0.33    0.22
   6   3 -12   -0.04    0.20
  -6   3  12    0.28    0.24
   6  -3  12    0.06    0.22
  -6  -3 -12   -0.41    0.24
  -6   4 -12    3.74    0.50
   6   4  12    3.43    0.36
  -6  -4  12    3.99    0.43
   6   4  12    3.06    0.39
  -6   4  12    3.95    0.48
  -6  -4 -12    2.78    0.45
   6  -4  12    3.11    0.43
   6   4 -12    3.61    0.47
   6   5  12    1.20    0.26
   6   5  12    1.60    0.35
  -6  -5  12    1.75    0.34
  -6   5 -12    0.81    0.37
  -6  -5 -12    1.39    0.37
   6  -5  12    1.77    0.36
  -6   5  12    1.53    0.38
   6   5 -12    1.68    0.38
  -6  -6  12    2.08    0.37
   6   6  12    2.59    0.42
   6   6  12    2.20    0.32
  -6   6 -12    2.61    0.47
  -6  -6 -12    2.71    0.44
   6  -6  12    1.40    0.37
   6   6 -12    2.05    0.40
  -6   6  12    2.14    0.43
   6   7  12    0.89    0.25
  -6   7 -12    0.61    0.36
   6   7  12    0.95    0.34
  -6  -7  12    0.58    0.28
   6  -7  12    0.37    0.30
  -6  -7 -12    0.54    0.31
   6   7 -12    0.36    0.30
  -6   8 -12    1.75    0.43
   6   8  12    1.59    0.33
   6   8  12    2.02    0.42
  -6  -8  12    0.76    0.34
   6   8 -12    2.17    0.47
   6  -8  12    1.52    0.42
  -6  -8 -12    1.86    0.41
   6   9  12    0.97    0.37
   6   9  12    0.74    0.29
  -6  -9  12    0.37    0.31
   6   9 -12    0.18    0.38
  -6  -9 -12    0.19    0.31
   6  -9  12    0.38    0.36
   6  10  12    3.06    0.53
  -6 -10 -12    4.46    0.59
   6  10 -12    3.35    0.58
   6  11  12    1.08    0.43
  -6 -11 -12    0.68    0.38
   6  11 -12    0.96    0.48
   6  12  12    0.19    0.38
  -6 -12 -12   -0.33    0.31
   6  12 -12   -0.39    0.40
  -6 -13 -12    0.37    0.59
   6  13 -12    0.25    0.43
   7   0  12    2.62    0.35
  -7   0 -12    3.47    0.49
  -7   0  12    3.70    0.41
   7   0 -12    3.35    0.39
   7   1  12    8.68    0.55
  -7  -1  12    8.90    0.55
  -7   1 -12    8.63    0.71
   7  -1 -12    8.87    0.54
   7   1 -12    8.29    0.56
   7  -1  12    9.47    0.58
  -7   1  12    9.31    0.59
  -7  -1 -12    8.87    0.65
  -7   2 -12   61.28    1.87
  -7  -2  12   61.79    1.70
   7   2  12   60.10    1.70
   7  -2 -12   61.37    1.67
   7   2 -12   57.49    1.76
  -7   2  12   60.05    1.74
  -7  -2 -12   58.45    1.84
   7  -2  12   59.36    1.72
   7   3  12   25.09    0.95
  -7  -3  12   25.46    0.94
  -7   3 -12   25.48    1.09
   7   3  12   25.70    0.97
   7  -3  12   23.83    0.97
  -7   3  12   23.23    0.98
   7   3 -12   25.20    1.04
  -7  -3 -12   24.81    1.09
  -7   4 -12   -0.28    0.27
   7   4  12   -0.37    0.18
  -7  -4  12    0.04    0.20
   7   4  12    0.08    0.20
  -7   4  12   -0.11    0.21
  -7  -4 -12   -0.11    0.29
   7   4 -12   -0.35    0.20
   7  -4  12    0.28    0.25
  -7  -5  12    1.47    0.33
  -7   5 -12    1.02    0.37
   7   5  12    1.11    0.29
   7   5  12    0.95    0.30
   7   5 -12    2.18    0.41
  -7  -5 -12    1.26    0.37
   7  -5  12    2.11    0.39
  -7   5  12    1.02    0.31
  -7  -6  12   10.93    0.67
   7   6  12   11.60    0.71
   7   6  12   11.45    0.65
  -7   6 -12   10.50    0.78
   7   6 -12   10.55    0.80
  -7   6  12    9.29    0.74
   7  -6  12    9.71    0.73
  -7  -6 -12   10.30    0.76
   7   7  12    6.02    0.54
  -7  -7  12    5.62    0.57
  -7   7 -12    4.68    0.58
   7   7  12    5.89    0.60
   7   7 -12    5.18    0.63
   7  -7  12    5.88    0.63
  -7  -7 -12    4.59    0.58
  -7   7  12    5.98    0.67
   7   8  12    1.17    0.32
  -7  -8  12    1.75    0.38
   7   8  12    1.30    0.37
  -7   8 -12    1.46    0.42
   7  -8  12    1.76    0.44
   7   8 -12    1.50    0.45
  -7  -8 -12    1.77    0.43
  -7   9 -12    0.28    0.36
   7   9  12    0.07    0.30
   7   9  12    0.34    0.29
  -7  -9  12   -0.19    0.26
   7   9 -12    0.37    0.40
  -7  -9 -12   -0.68    0.29
   7  10  12   -0.19    0.30
  -7 -10 -12   -0.41    0.30
   7  10 -12    0.21    0.38
   7  11  12    0.49    0.35
   7  11 -12   -0.25    0.36
  -7 -11 -12   -0.23    0.33
   7  12  12    1.51    0.47
   7  12 -12    1.58    0.56
  -7 -12 -12    1.08    0.46
   7  13  12   -0.46    0.37
   7  13 -12   -0.75    0.44
  -7 -13 -12   -0.14    0.37
   8   0 -12   42.57    1.38
  -8   0 -12   42.56    1.52
  -8   0  12   39.63    1.29
   8   0  12   43.10    1.31
  -8  -1  12   -0.05    0.19
   8  -1 -12   -0.13    0.20
   8   1  12    0.00    0.19
  -8   1 -12    0.09    0.28
   8   1 -12    0.21    0.22
   8  -1  12   -0.18    0.20
  -8  -1 -12    0.10    0.29
  -8   1  12   -0.19    0.19
  -8  -2  12    1.13    0.28
  -8   2 -12    1.08    0.35
   8   2  12    1.58    0.30
   8  -2 -12    1.48    0.29
  -8   2  12    0.91    0.28
   8  -2  12    1.22    0.30
   8   2 -12    1.06    0.32
  -8  -2 -12    1.37    0.41
  -8  -3  12    0.09    0.22
   8   3  12    0.28    0.22
   8   3  12    0.09    0.22
  -8   3 -12   -0.39    0.27
   8   3 -12   -0.12    0.24
  -8   3  12    0.36    0.25
   8  -3  12   -0.09    0.22
  -8  -3 -12   -0.37    0.28
  -8  -4  12   10.73    0.62
  -8   4 -12   10.24    0.75
   8   4  12   11.12    0.66
   8   4  12   10.99    0.67
   8  -4  12   10.45    0.68
  -8  -4 -12   10.13    0.85
   8   4 -12   10.11    0.73
  -8   4  12   10.61    0.69
   8   5  12    7.32    0.60
  -8  -5  12    7.31    0.54
  -8   5 -12    7.14    0.68
   8   5  12    6.43    0.57
   8  -5  12    6.27    0.60
  -8  -5 -12    6.45    0.69
   8   5 -12    6.88    0.69
  -8   5  12    6.60    0.63
  -8  -6  12    0.31    0.26
  -8   6 -12    0.09    0.34
   8   6  12   -0.03    0.21
   8   6  12   -0.01    0.24
   8   6 -12    0.27    0.30
  -8   6  12   -0.17    0.26
   8  -6  12    0.30    0.29
  -8  -6 -12   -0.04    0.32
  -8  -7  12    2.80    0.44
  -8   7 -12    2.97    0.51
   8   7  12    3.69    0.49
   8   7  12    2.92    0.43
   8  -7  12    3.84    0.54
   8   7 -12    2.93    0.57
  -8  -7 -12    2.74    0.49
  -8   7  12    3.95    0.56
  -8   8 -12    1.21    0.45
  -8  -8  12    0.79    0.33
   8   8  12    0.71    0.32
   8   8  12    1.16    0.33
   8   8 -12    0.59    0.39
   8  -8  12    1.25    0.41
  -8  -8 -12    1.09    0.40
   8   9  12   -0.18    0.30
   8   9  12   -0.41    0.38
  -8   9 -12   -0.12    0.34
   8   9 -12    0.04    0.34
  -8  -9 -12    0.19    0.36
   8  10  12   -0.26    0.28
   8  10 -12   -0.25    0.39
  -8 -10 -12   -0.10    0.35
   8  11 -12   -0.25    0.38
  -8 -11 -12    0.69    0.44
  -8 -12 -12    0.81    0.46
   8  12 -12    1.10    0.53
  -8 -13 -12    0.22    0.42
  -9   0  12   22.04    0.88
   9   0  12   21.63    0.86
  -9   0 -12   22.61    1.11
   9   0 -12   21.91    0.98
  -9  -1  12   28.36    0.98
   9   1  12   25.21    0.95
   9  -1 -12   25.00    1.06
  -9   1 -12   25.79    1.19
  -9  -1 -12   26.99    1.22
   9   1 -12   25.24    1.09
   9  -1  12   27.02    0.99
  -9   1  12   26.38    0.99
  -9  -2  12    3.04    0.37
   9   2  12    3.48    0.40
   9  -2 -12    3.73    0.45
  -9   2 -12    3.06    0.54
   9  -2  12    3.40    0.42
   9   2 -12    3.36    0.47
  -9  -2 -12    2.88    0.52
  -9   2  12    4.20    0.46
  -9  -3  12   24.89    0.92
  -9   3 -12   24.74    1.17
   9   3  12   24.79    0.93
   9   3  12   25.39    1.06
   9  -3  12   23.68    0.98
  -9   3  12   23.17    0.99
   9   3 -12   24.31    1.11
  -9  -3 -12   23.04    1.13
  -9  -4  12   13.51    0.69
   9   4  12   14.20    0.71
   9   4  12   14.49    0.83
  -9   4 -12   14.65    0.92
   9  -4  12   15.19    0.79
  -9  -4 -12   13.85    0.93
  -9   4  12   14.50    0.80
   9   4 -12   13.71    0.88
  -9   5 -12    5.02    0.61
   9   5  12    4.49    0.49
  -9  -5  12    4.38    0.46
   9   5  12    5.10    0.56
   9   5 -12    3.72    0.55
   9  -5  12    5.22    0.55
  -9  -5 -12    5.43    0.68
  -9   5  12    4.42    0.54
  -9   6 -12    3.76    0.59
  -9  -6  12    4.24    0.47
   9   6  12    4.46    0.53
   9   6  12    4.97    0.52
   9  -6  12    3.89    0.54
  -9   6  12    4.36    0.56
  -9  -6 -12    3.76    0.58
   9   6 -12    4.49    0.62
  -9   7 -12    2.20    0.49
  -9  -7  12    2.77    0.42
   9   7  12    2.54    0.44
   9   7  12    1.34    0.35
  -9  -7 -12    3.16    0.58
  -9   7  12    2.33    0.48
   9  -7  12    2.79    0.49
   9   7 -12    2.74    0.57
  -9   8 -12    0.78    0.43
   9   8  12    2.12    0.42
  -9  -8 -12    1.64    0.49
   9   8 -12    2.35    0.56
  -9   8  12    2.95    0.55
  -9   9 -12    1.07    0.43
   9   9 -12   -0.02    0.39
  -9  -9 -12   -0.52    0.31
  -9 -10 -12    0.33    0.41
   9  10 -12    0.84    0.49
  -9 -11 -12    0.72    0.45
   9  11 -12    1.61    0.57
  -9 -12 -12    0.15    0.45
   9  12 -12    0.76    0.90
 -10   0 -12    1.78    0.49
 -10   0  12    1.70    0.31
  10   0 -12    1.51    0.37
  10   0  12    1.72    0.31
  10   1  12    0.52    0.23
 -10   1 -12    0.76    0.42
  10  -1 -12    0.51    0.30
 -10  -1  12    0.75    0.24
  10  -1  12    0.55    0.24
 -10   1  12    0.53    0.25
 -10  -1 -12    0.62    0.41
  10   1 -12    0.29    0.28
  10   2  12    8.54    0.54
  10  -2 -12    8.24    0.66
 -10   2 -12   10.17    0.87
 -10  -2  12    8.77    0.53
 -10  -2 -12    8.46    0.82
  10  -2  12    8.78    0.58
  10   2 -12    8.75    0.76
 -10   2  12    8.92    0.60
  10   3  12   -0.02    0.21
 -10   3 -12    0.25    0.36
 -10  -3  12    0.28    0.24
 -10   3  12   -0.11    0.21
  10   3 -12   -0.28    0.23
 -10  -3 -12    0.38    0.38
  10  -3  12    0.21    0.23
  10   4  12    0.11    0.27
 -10   4 -12    0.54    0.37
  10   4 -12    1.00    0.38
 -10   4  12    0.23    0.27
  10  -4  12    0.00    0.25
 -10  -4 -12    0.00    0.39
 -10   5 -12    0.09    0.38
  10   5  12    0.42    0.29
  10  -5  12    0.12    0.28
  10   5 -12   -0.34    0.29
 -10   5  12    0.24    0.29
 -10  -5 -12   -0.19    0.32
 -10   6 -12   17.25    1.03
  10   6  12   16.11    0.95
 -10  -6 -12   13.76    0.98
 -10   6  12   15.85    0.92
  10   6 -12   17.57    1.10
  10  -6  12   17.68    0.94
  10   7  12    0.40    0.32
 -10   7 -12    0.78    0.43
  10   7 -12    0.69    0.39
 -10   7  12    0.67    0.36
 -10  -7 -12    0.56    0.45
 -10   8 -12    0.28    0.40
  10   8  12    0.63    0.34
 -10   8  12    0.11    0.32
 -10  -8 -12    0.29    0.43
  10   8 -12   -0.02    0.31
 -10   9 -12    0.38    0.41
 -10  -9 -12   -0.32    0.40
 -10   9  12    0.10    0.39
  10   9 -12    0.04    0.38
 -10  10 -12    1.13    0.49
 -10 -10 -12    0.34    0.47
  10  10 -12    1.04    0.51
 -10 -11 -12    0.52    0.47
  10  11 -12    0.03    0.43
 -10 -12 -12    0.11    0.45
  11   0 -12   22.83    1.10
 -11   0 -12   22.79    1.22
 -11   1 -12    6.74    0.78
  11  -1 -12    7.00    0.68
  11   1 -12    6.17    0.66
 -11  -1 -12    7.67    0.83
 -11   2 -12    0.20    0.39
  11  -2 -12    0.36    0.30
  11   2 -12    0.18    0.32
 -11  -2 -12    0.23    0.37
 -11   3 -12    3.45    0.59
  11   3 -12    3.93    0.59
 -11   3  12    3.25    0.57
  11  -3  12    3.04    0.60
 -11  -3 -12    3.11    0.60
  11   4  12    3.69    0.54
 -11   4 -12    4.02    0.64
  11  -4  12    3.88    0.47
  11   4 -12    3.30    0.54
 -11   4  12    3.79    0.49
 -11  -4 -12    4.65    0.70
 -11   5 -12   14.13    1.00
  11   5  12   14.70    0.92
  11   5 -12   14.47    1.01
 -11   5  12   15.16    0.86
 -11  -5 -12   15.32    1.03
  11  -5  12   14.97    0.85
 -11   6 -12    0.81    0.42
  11   6  12    1.22    0.39
  11   6 -12    0.95    0.43
 -11   6  12    1.54    0.41
 -11  -6 -12    1.00    0.47
  11   7  12    0.23    0.34
 -11   7 -12   -0.13    0.41
 -11  -7 -12    0.15    0.43
 -11   7  12    0.02    0.30
  11   7 -12    0.40    0.37
  11   8  12    1.07    0.41
 -11   8 -12    1.74    0.50
 -11   8  12    1.60    0.48
  11   8 -12    1.11    0.47
 -11  -8 -12    3.12    0.65
 -11   9 -12   -0.04    0.41
  11   9 -12    0.17    0.42
 -11  -9 -12    0.52    0.46
 -11   9  12    0.35    0.38
 -11  10 -12    0.14    0.44
  11  10 -12   -0.50    0.40
 -11  10  12    0.35    0.43
 -11 -10 -12   -0.30    0.42
 -11 -11 -12    2.15    0.63
 -11  11  12    0.89    0.56
 -12   0 -12    5.13    0.74
  12   0 -12    4.08    0.57
 -12   1 -12   -0.04    0.41
  12  -1 -12    0.13    0.31
 -12  -1 -12   -0.50    0.39
  12   1 -12    0.13    0.30
 -12   2 -12    0.62    0.46
  12  -2 -12    1.93    0.44
  12   2 -12    2.15    0.48
 -12  -2 -12    1.72    0.54
 -12   3 -12   -0.06    0.39
 -12  -3 -12   -0.71    0.37
  12   3 -12   -0.01    0.32
 -12   4 -12    1.36    0.52
  12   4  12    1.17    0.40
  12   4 -12    0.71    0.37
 -12  -4 -12    1.53    0.58
  12   5  12    1.36    0.45
 -12   5 -12    1.61    0.52
 -12  -5 -12    2.11    0.63
  12   5 -12    0.49    0.40
 -12   6 -12   -0.30    0.34
  12   6  12   -0.47    0.29
 -12  -6 -12    0.54    0.46
  12   6 -12    0.12    0.35
 -12   7 -12    0.51    0.49
  12   7  12    0.65    0.40
  12   7 -12    0.36    0.42
 -12  -7 -12    0.78    0.52
  12   8  12    0.45    0.44
 -12   8 -12    0.62    0.43
  12   8 -12    0.70    0.51
 -12  -8 -12    0.27    0.50
 -12   9 -12   -0.27    0.44
 -12  -9 -12   -0.11    0.48
  12   9 -12    0.08    0.48
 -12  10 -12    0.40    0.47
 -12 -10 -12   -0.40    0.44
 -13   0 -12   -0.67    0.39
  13   0 -12   -0.01    0.32
  13  -1 -12    1.24    0.41
 -13   1 -12    1.74    0.57
 -13  -1 -12    0.97    0.54
  13   1 -12    0.88    0.41
 -13   2 -12    5.91    0.79
  13   2 -12    5.31    0.69
 -13  -2 -12    5.78    0.80
 -13   3 -12    2.22    0.59
  13   3 -12    1.37    0.47
 -13  -3 -12    2.89    0.66
 -13   4 -12    0.08    0.42
 -13  -4 -12    0.12    0.48
  13   4 -12    0.42    0.40
 -13   5 -12    3.90    0.70
  13   5  12    3.05    0.58
  13   5 -12    3.37    0.66
 -13  -5 -12    3.79    0.73
 -13   6 -12    1.58    0.52
  13   6  12    1.62    0.48
  13   6 -12    2.40    0.57
 -13  -6 -12    1.19    0.59
  13   7  12    0.13    0.38
 -13   7 -12    0.04    0.41
 -13  -7 -12    0.34    0.51
  13   7 -12    0.25    0.46
 -13   8 -12    0.18    0.44
 -13  -8 -12    0.35    0.55
  13   8 -12   -0.03    0.41
 -13   9 -12    0.22    0.46
 -13  -9 -12   -0.49    0.47
 -14   0 -12    0.58    0.51
  14   0 -12    1.36    0.46
 -14   1 -12    1.70    0.61
  14  -1 -12    0.97    0.44
  14   1 -12    2.14    0.54
 -14  -1 -12    1.85    0.58
 -14   2 -12    1.60    0.57
  14   2 -12    0.86    0.45
 -14  -2 -12    1.13    0.60
 -14   3 -12    1.52    0.56
 -14  -3 -12    1.49    0.64
  14   3 -12    0.62    0.42
 -14   4 -12    1.63    0.56
 -14  -4 -12    0.72    0.52
  14   4 -12    0.07    0.41
 -14   5 -12    0.75    0.52
  14   5  12    0.09    0.38
  14   5 -12    1.58    0.55
 -14  -5 -12    1.44    0.61
 -14   6 -12    1.51    0.52
  14   6  12   -0.17    0.36
  14   6 -12    0.47    0.48
 -14  -6 -12    0.03    0.54
 -14   7 -12    0.97    0.55
  14   7  12    1.12    0.50
  14   7 -12    0.91    0.94
 -14  -7 -12    1.61    0.64
  15   0 -12   15.33    1.11
 -15   0 -12   12.30    1.18
 -15   1 -12    0.25    0.54
  15  -1 -12    1.14    0.49
  15   1 -12    0.74    0.46
 -15  -1 -12    1.01    0.60
 -15   2 -12    1.10    0.57
 -15  -2 -12    1.32    0.63
  15   2 -12    0.80    0.47
 -15   3 -12    0.84    0.55
  15   3 -12    0.48    0.47
 -15  -3 -12    0.05    0.56
 -15   4 -12    8.82    1.00
  15   4 -12    7.76    0.96
 -15  -4 -12    9.93    1.11
 -15   5 -12    0.07    0.49
 -15  -5 -12   -0.63    0.52
  15   5 -12    0.08    0.45
  16   0 -12    0.12    0.43
 -16   0 -12    0.66    0.58
 -16   1 -12    3.40    0.79
  16   1 -12    3.92    0.70
 -16  -1 -12    2.61    0.78
 -16   2 -12    1.38    0.61
  16   2 -12    1.35    0.57
 -16  -2 -12    1.27    0.65
   0   0  13    0.19    0.21
   0   0 -13    0.48    0.20
   0   0 -13    0.45    0.13
   0  -1 -13    0.00    0.06
   0  -1 -13   -0.27    0.15
   0   1 -13   -0.30    0.15
   0  -1  13    0.01    0.18
   0   1  13   -0.03    0.18
   0   1 -13   -0.04    0.13
   0  -2  13    7.73    0.52
   0   2  13    6.28    0.54
   0   2 -13    7.09    0.46
   0   2 -13    7.96    0.53
   0  -2 -13    7.42    0.44
   0  -3 -13   -0.08    0.15
   0  -3  13   -0.02    0.20
   0   3  13   -0.08    0.20
   0   4  13    0.26    0.23
   0  -4  13    0.05    0.24
   0  -4 -13    0.08    0.16
   0  -5  13   -0.08    0.22
   0  -5 -13   -0.01    0.14
   0   5  13   -0.32    0.23
   0  -6 -13    6.27    0.40
   0   6  13    5.67    0.58
   0  -6  13    6.74    0.62
   0   7  13    0.18    0.30
   0  -7  13   -0.01    0.23
   0  -7 -13   -0.20    0.14
   0   7 -13   -0.12    0.27
   0   8 -13   59.60    1.97
   0  -8 -13   60.46    1.56
   0  -8  13   60.27    1.97
   0  -9  13    0.07    0.32
   0   9 -13   -0.08    0.35
   0  10 -13    2.68    0.54
   0 -10  13    3.93    0.60
   0 -11  13   -0.26    0.32
   0  11 -13   -0.40    0.40
   0  12 -13    1.85    0.59
   0  13 -13   -0.12    0.44
   0  14 -13   -0.32    0.54
  -1   0  13    0.10    0.21
   1   0 -13    0.20    0.18
  -1   0 -13   -0.02    0.19
   1   0 -13    0.08    0.10
   1   0  13    0.08    0.21
  -1  -1  13   -0.08    0.17
   1  -1 -13   -0.04    0.07
   1   1  13    0.20    0.20
  -1   1 -13    0.26    0.21
   1  -1 -13   -0.13    0.15
   1   1 -13    0.20    0.14
  -1  -1 -13    0.00    0.07
   1  -1  13    0.32    0.23
  -1  -1 -13   -0.05    0.18
  -1   1  13   -0.13    0.16
   1   1 -13    0.08    0.18
  -1  -2  13    4.71    0.47
   1  -2 -13    5.31    0.37
   1   2  13    4.02    0.43
  -1   2 -13    5.15    0.47
  -1  -2 -13    5.66    0.41
  -1   2  13    4.66    0.48
   1   2 -13    4.69    0.38
   1  -2  13    5.57    0.52
   1  -3 -13    2.42    0.28
  -1   3 -13    2.47    0.38
  -1  -3  13    2.71    0.39
   1   3  13    3.51    0.45
  -1  -3 -13    2.88    0.34
   1   3 -13    2.81    0.34
   1  -3  13    2.70    0.36
  -1   3  13    2.10    0.34
   1  -4 -13    4.10    0.33
  -1  -4  13    3.66    0.45
  -1   4 -13    2.62    0.38
   1   4  13    4.56    0.51
  -1   4  13    3.86    0.47
   1   4 -13    3.33    0.40
   1  -4  13    3.73    0.46
  -1  -4 -13    4.05    0.38
   1   5  13   16.57    0.83
  -1  -5  13   15.88    0.82
   1  -5 -13   16.10    0.58
   1   5 -13   15.98    0.82
   1  -5  13   15.01    0.82
  -1  -5 -13   16.12    0.66
  -1   5  13   16.77    0.84
  -1  -6  13    1.80    0.35
   1   6  13    2.02    0.39
   1  -6 -13    2.15    0.24
   1   6 -13    2.21    0.41
   1  -6  13    2.56    0.44
  -1  -6 -13    2.09    0.30
  -1   6  13    2.29    0.44
   1  -7 -13   16.04    0.56
  -1  -7  13   15.62    0.88
   1   7  13   13.77    0.87
  -1  -7 -13   15.32    0.66
   1  -7  13   15.33    0.88
  -1   7  13   16.18    0.93
   1   7 -13   15.08    0.90
  -1  -8  13   14.94    0.90
   1   8  13   13.55    0.90
  -1  -8 -13   14.58    0.65
   1  -8  13   14.63    0.90
   1   8 -13   14.65    0.94
  -1  -9  13   21.35    1.10
   1   9 -13   19.54    1.12
   1  -9  13   22.15    1.13
  -1  -9 -13   21.01    0.81
  -1 -10  13    0.53    0.38
   1 -10  13    0.52    0.38
   1  10 -13   -0.35    0.32
  -1 -11  13    6.94    0.79
  -1  11 -13    7.66    0.91
   1  11 -13    7.57    0.85
   1 -11  13    9.14    0.93
  -1  12 -13    3.35    0.71
   1  12 -13    3.75    0.70
  -1  13 -13    2.31    0.63
   1  13 -13    2.69    0.69
  -1  14 -13   -0.14    0.57
   1  14 -13   -0.53    0.50
   2   0 -13    0.17    0.11
  -2   0 -13    0.05    0.11
   2   0  13    0.17    0.19
  -2   0 -13    0.24    0.22
  -2   0  13   -0.25    0.18
  -2   1 -13    0.91    0.27
   2   1  13    1.24    0.30
   2  -1 -13    0.84    0.12
  -2  -1  13    0.69    0.24
   2  -1  13    0.75    0.24
   2   1 -13    0.76    0.17
  -2  -1 -13    0.75    0.24
  -2   1  13    0.69    0.25
  -2  -1 -13    0.85    0.13
   2  -2 -13    4.44    0.35
  -2   2 -13    4.70    0.48
   2   2  13    4.10    0.47
  -2  -2  13    5.11    0.51
  -2  -2 -13    4.96    0.22
   2  -2  13    5.24    0.51
   2   2 -13    5.24    0.39
  -2   2  13    4.66    0.46
  -2  -2 -13    4.83    0.43
  -2   3 -13   -0.05    0.20
   2   3  13    0.34    0.23
  -2  -3  13    0.01    0.21
   2  -3 -13    0.30    0.16
  -2  -3 -13   -0.01    0.19
   2  -3  13    0.08    0.19
   2   3 -13   -0.20    0.17
  -2   3  13    0.00    0.20
   2   4  13    0.24    0.24
  -2   4 -13    0.08    0.22
   2  -4 -13    0.13    0.14
  -2  -4  13    0.53    0.23
  -2  -4 -13    0.18    0.19
   2   4 -13    0.10    0.21
  -2   4  13    0.11    0.25
   2  -4  13    0.27    0.25
  -2   5 -13    0.06    0.27
   2  -5 -13    0.25    0.14
  -2  -5  13    0.20    0.26
   2   5  13    0.16    0.24
   2   5 -13   -0.05    0.22
  -2   5  13    0.12    0.27
  -2  -5 -13    0.35    0.22
   2  -5  13    0.32    0.26
   2  -6 -13    5.00    0.27
  -2  -6  13    3.69    0.48
   2   6  13    4.38    0.24
   2   6  13    4.13    0.52
  -2   6  13    4.13    0.53
  -2  -6 -13    4.49    0.43
   2   6 -13    4.13    0.51
   2  -6  13    4.94    0.56
   2   7  13    1.48    0.20
   2   7  13    1.59    0.39
  -2  -7  13    1.25    0.37
  -2   7  13    0.85    0.38
   2  -7  13    1.17    0.35
  -2  -7 -13    1.60    0.30
   2   7 -13    0.79    0.36
   2   8  13    0.96    0.35
  -2  -8  13    0.57    0.32
  -2  -8 -13    0.88    0.26
   2   8 -13    0.72    0.39
   2  -8  13    1.21    0.39
  -2  -9  13    0.89    0.38
   2  -9  13    0.83    0.37
  -2  -9 -13    0.83    0.27
   2   9 -13    1.00    0.39
  -2 -10  13   10.60    0.84
   2 -10  13   10.84    0.95
   2  10 -13    9.45    0.90
  -2 -10 -13   10.47    0.64
  -2 -11  13    1.17    0.44
   2  11 -13   -0.43    0.37
   2 -11  13    1.03    0.46
   2  12 -13   -0.48    0.40
  -2  13 -13   -0.67    0.51
   2  13 -13   -0.57    0.36
  -2  14 -13    1.04    0.70
   2  14 -13    3.18    0.75
   3   0 -13    0.09    0.13
  -3   0  13   -0.13    0.19
  -3   0 -13   -0.15    0.20
   3   0  13   -0.25    0.19
  -3  -1  13    1.64    0.31
   3   1  13    2.39    0.35
   3  -1 -13    2.23    0.20
  -3   1 -13    2.04    0.36
   3  -1  13    2.19    0.34
   3   1 -13    1.57    0.23
  -3  -1 -13    2.24    0.22
  -3  -1 -13    1.73    0.31
  -3   1  13    2.08    0.35
   3   2  13    7.63    0.53
  -3   2 -13    7.75    0.55
  -3  -2  13    7.99    0.55
  -3   2  13    8.67    0.58
  -3  -2 -13    9.23    0.37
   3   2 -13    8.43    0.49
  -3  -2 -13    7.75    0.54
   3  -2  13    9.34    0.59
  -3   3 -13   34.87    1.23
  -3  -3  13   34.89    1.21
   3   3  13   34.40    1.21
  -3  -3 -13   35.24    1.17
   3  -3  13   33.44    1.21
  -3  -3 -13   36.12    0.89
   3   3 -13   35.05    1.15
  -3   3  13   36.63    1.27
  -3  -4  13   20.85    0.91
   3   4  13   19.18    0.91
  -3   4 -13   20.47    0.92
   3  -4  13   22.17    0.95
  -3   4  13   20.52    0.93
  -3  -4 -13   20.50    0.86
  -3  -4 -13   21.53    0.61
   3   4 -13   22.96    0.91
   3   5  13   18.33    0.57
  -3   5 -13   18.17    0.88
   3   5  13   20.19    0.92
  -3  -5  13   19.09    0.88
   3   5 -13   18.15    0.87
   3  -5  13   18.03    0.89
  -3   5  13   17.28    0.88
  -3  -5 -13   17.99    0.79
   3   6  13   28.04    0.79
  -3   6 -13   28.07    1.14
   3   6  13   29.93    1.19
  -3  -6  13   27.20    1.12
   3   6 -13   24.63    1.11
  -3  -6 -13   27.13    1.02
  -3   6  13   28.35    1.21
   3  -6  13   27.20    1.13
  -3  -7  13   11.55    0.75
   3   7  13   13.02    0.52
   3   7  13   12.03    0.79
  -3  -7 -13   10.72    0.66
   3  -7  13   12.98    0.82
  -3   7  13   11.68    0.84
   3   7 -13   12.85    0.80
  -3  -8  13    5.71    0.62
   3   8  13    5.28    0.61
   3  -8  13    4.84    0.60
   3   8 -13    5.62    0.64
  -3  -8 -13    5.09    0.51
  -3  -9  13    3.86    0.57
   3   9  13    3.08    0.54
  -3  -9 -13    4.80    0.51
   3  -9  13    4.36    0.60
   3   9 -13    3.16    0.54
  -3 -10  13   36.21    1.50
   3  10 -13   34.86    1.58
   3 -10  13   36.92    1.57
  -3 -10 -13   35.43    1.26
  -3 -11  13    5.03    0.70
   3  11 -13    6.36    0.80
   3  12 -13    0.31    0.45
   3  13 -13    3.45    0.74
  -3  14 -13    9.21    1.28
   3  14 -13    8.08    1.16
   4   0  13   -0.34    0.17
  -4   0  13   -0.20    0.18
  -4   0 -13   -0.48    0.20
   4   0 -13    0.17    0.14
   4  -1 -13    4.06    0.29
   4   1  13    4.21    0.44
  -4  -1  13    4.10    0.44
  -4   1 -13    3.59    0.42
  -4   1  13    3.26    0.39
  -4   1  13    3.79    0.31
  -4  -1 -13    3.97    0.44
   4  -1  13    4.09    0.44
   4   1 -13    3.91    0.35
   4  -2 -13    1.49    0.18
  -4  -2  13    1.33    0.29
  -4   2 -13    1.85    0.36
   4   2  13    1.74    0.34
  -4  -2 -13    1.44    0.23
  -4   2  13    1.68    0.20
  -4   2  13    1.42    0.33
   4   2 -13    1.47    0.27
   4  -2  13    1.25    0.31
  -4  -2 -13    1.56    0.33
  -4  -3  13    1.51    0.33
   4   3  13    1.39    0.32
  -4   3 -13    1.79    0.38
  -4   3  13    1.46    0.18
   4  -3  13    0.67    0.26
  -4  -3 -13    1.17    0.28
  -4  -3 -13    1.19    0.19
   4   3 -13    0.90    0.25
  -4   3  13    0.93    0.29
  -4   4 -13    1.04    0.31
  -4  -4  13    1.33    0.32
   4   4  13    1.57    0.33
   4   4 -13    1.13    0.30
   4  -4  13    1.54    0.35
  -4   4  13    1.14    0.35
  -4  -4 -13    0.70    0.28
  -4   4  13    1.52    0.18
  -4  -4 -13    1.16    0.20
  -4   5 -13    1.39    0.39
   4   5  13    1.74    0.37
  -4  -5  13    0.89    0.30
   4   5  13    1.48    0.21
  -4  -5 -13    1.33    0.34
   4   5 -13    1.15    0.33
   4  -5  13    1.66    0.38
  -4   5  13    1.33    0.36
  -4   6 -13    7.33    0.68
   4   6  13    6.66    0.63
  -4  -6  13    7.18    0.64
   4   6  13    6.54    0.40
  -4   6  13    7.34    0.69
   4  -6  13    7.18    0.65
  -4  -6 -13    7.23    0.61
   4   6 -13    7.38    0.67
  -4   7 -13    2.79    0.51
   4   7  13    2.35    0.28
  -4  -7  13    2.88    0.45
   4   7  13    2.72    0.46
  -4  -7 -13    2.65    0.42
   4  -7  13    3.10    0.50
   4   7 -13    2.37    0.46
  -4   7  13    1.82    0.44
   4   8  13    1.50    0.40
  -4  -8  13    1.12    0.36
   4   8 -13    1.38    0.42
  -4  -8 -13    0.92    0.31
   4  -8  13    2.10    0.47
   4   9  13    4.03    0.58
  -4  -9  13    3.22    0.51
   4   9 -13    4.68    0.66
  -4  -9 -13    3.84    0.50
   4  -9  13    3.26    0.56
   4  10  13    2.86    0.55
  -4 -10  13    3.35    0.57
  -4 -10 -13    2.93    0.45
   4  10 -13    2.51    0.57
   4 -10  13    3.45    0.61
   4  11 -13    0.06    0.35
  -4 -11 -13    0.33    0.29
   4  12 -13    0.01    0.35
   4  13 -13    1.29    0.57
   5   0  13   -0.15    0.18
  -5   0  13   -0.16    0.19
   5   0 -13   -0.12    0.14
  -5   0 -13    0.12    0.24
   5  -1 -13    1.51    0.23
  -5   1 -13    1.68    0.37
  -5  -1  13    1.29    0.30
   5   1  13    1.83    0.34
   5   1 -13    1.72    0.28
  -5  -1 -13    1.88    0.37
  -5   1  13    2.12    0.35
   5  -1  13    1.40    0.30
  -5   2 -13    0.12    0.27
   5  -2 -13    0.77    0.18
   5   2  13    0.49    0.25
  -5  -2  13    0.40    0.24
  -5  -2 -13    0.72    0.29
  -5   2  13    0.43    0.24
   5  -2  13    0.33    0.24
   5   2 -13    0.37    0.21
  -5  -3  13    2.12    0.35
   5   3  13    3.11    0.42
  -5   3 -13    1.95    0.40
   5   3 -13    2.56    0.37
  -5   3  13    2.22    0.26
  -5  -3 -13    1.70    0.35
   5  -3  13    2.56    0.39
  -5   3  13    2.50    0.41
  -5   4 -13   47.85    1.60
  -5  -4  13   48.13    1.54
   5   4  13   50.53    1.57
   5  -4  13   50.44    1.59
   5   4 -13   51.09    1.59
  -5  -4 -13   48.58    1.57
  -5   4  13   48.87    1.60
   5   5  13   -0.13    0.22
  -5  -5  13   -0.18    0.22
  -5   5 -13    0.12    0.28
   5   5  13    0.19    0.17
   5  -5  13   -0.24    0.23
  -5   5  13    0.13    0.27
   5   5 -13    0.02    0.25
  -5  -5 -13    0.29    0.28
  -5  -6  13    1.43    0.35
   5   6  13    1.67    0.26
  -5   6 -13    0.95    0.37
   5   6  13    0.59    0.31
  -5   6  13    1.44    0.40
   5   6 -13    1.26    0.35
   5  -6  13    1.57    0.38
  -5  -6 -13    0.96    0.33
   5   7  13    0.80    0.34
  -5   7 -13    1.27    0.36
   5   7  13    1.04    0.24
  -5  -7  13    1.25    0.36
  -5   7  13    1.29    0.41
   5   7 -13    1.57    0.41
  -5  -7 -13    0.65    0.33
   5  -7  13    0.85    0.37
   5   8  13   46.27    1.68
  -5  -8  13   50.96    1.70
   5   8 -13   50.08    1.82
   5  -8  13   52.66    1.80
  -5  -8 -13   46.89    1.62
   5   9  13    3.08    0.52
  -5  -9  13    3.13    0.51
   5   9 -13    3.04    0.57
  -5  -9 -13    2.72    0.46
   5  -9  13    2.31    0.51
   5  10  13   -0.02    0.33
  -5 -10  13    0.45    0.34
   5  10 -13    0.37    0.39
  -5 -10 -13    0.56    0.34
   5 -10  13    0.21    0.36
   5  11  13    0.16    0.37
   5  11 -13   -0.50    0.36
  -5 -11 -13   -0.03    0.28
   5  12  13   14.35    1.08
   5  12 -13   14.15    1.10
  -5 -12 -13   12.57    1.07
   5  13 -13   -0.35    0.35
  -6   0  13    0.31    0.22
   6   0  13   -0.14    0.20
   6   0 -13    0.00    0.17
  -6   0 -13   -0.31    0.22
  -6   1 -13    2.29    0.41
   6   1  13    2.34    0.36
   6  -1 -13    2.34    0.29
  -6  -1  13    2.32    0.36
   6   1 -13    2.71    0.35
  -6  -1 -13    2.70    0.45
  -6   1  13    3.03    0.41
   6  -1  13    2.62    0.38
   6  -2 -13    0.29    0.17
  -6  -2  13    0.13    0.22
  -6   2 -13   -0.28    0.21
   6   2  13    0.17    0.22
   6   2 -13   -0.04    0.19
  -6  -2 -13    0.14    0.26
  -6   2  13    0.09    0.22
   6  -2  13    0.01    0.21
   6   3  13    7.06    0.55
  -6   3 -13    8.93    0.72
  -6  -3  13    7.30    0.55
   6   3 -13    6.21    0.56
  -6   3  13    7.54    0.65
   6  -3  13    6.20    0.56
  -6  -3 -13    7.81    0.67
  -6   4 -13    4.26    0.53
   6   4  13    5.24    0.44
   6   4  13    6.75    0.59
  -6  -4  13    5.00    0.50
   6  -4  13    6.45    0.59
  -6  -4 -13    6.43    0.62
  -6   4  13    4.46    0.51
   6   4 -13    5.25    0.54
   6   5  13    0.49    0.26
  -6   5 -13   -0.05    0.31
  -6  -5  13    0.03    0.24
   6   5  13    0.04    0.18
   6  -5  13   -0.36    0.21
  -6   5  13    0.55    0.30
  -6  -5 -13   -0.24    0.25
   6   5 -13   -0.21    0.23
   6   6  13   -0.08    0.24
   6   6  13    0.25    0.20
  -6  -6  13    0.22    0.24
  -6   6 -13    0.32    0.33
  -6   6  13    0.23    0.30
   6  -6  13    0.39    0.31
   6   6 -13    0.12    0.28
  -6  -6 -13   -0.20    0.26
  -6  -7  13    4.37    0.53
   6   7  13    4.77    0.44
   6   7  13    4.06    0.54
  -6   7 -13    4.04    0.57
   6   7 -13    4.98    0.63
  -6  -7 -13    3.95    0.55
   6  -7  13    4.36    0.56
  -6   7  13    3.65    0.54
  -6   8 -13    0.73    0.41
  -6  -8  13    1.24    0.36
   6   8  13    0.79    0.36
  -6   8  13    0.79    0.39
   6  -8  13    2.00    0.46
   6   8 -13    1.19    0.42
  -6  -8 -13    1.25    0.39
   6   9  13    0.99    0.40
  -6  -9  13    0.57    0.32
   6  -9  13    1.02    0.41
   6   9 -13    0.75    0.41
  -6  -9 -13    1.89    0.43
   6  10  13    0.44    0.34
  -6 -10  13    0.46    0.35
  -6 -10 -13    0.14    0.33
   6  10 -13   -0.21    0.34
   6  11  13    2.43    0.54
  -6 -11 -13    3.04    0.55
   6  11 -13    1.63    0.51
   6  12  13    0.16    0.36
   6  12 -13   -0.55    0.38
  -6 -12 -13   -0.54    0.30
   6  13  13    0.83    0.48
   6  13 -13    0.81    0.53
  -7   0 -13    0.12    0.27
  -7   0  13   -0.20    0.20
   7   0 -13   -0.01    0.18
   7   0  13    0.07    0.21
  -7  -1  13    2.22    0.36
  -7   1 -13    3.35    0.51
   7  -1 -13    2.27    0.33
   7   1  13    2.87    0.39
   7   1 -13    2.24    0.35
  -7   1  13    2.24    0.36
  -7  -1 -13    2.43    0.42
   7  -1  13    2.02    0.36
  -7  -2  13    6.91    0.54
   7   2  13    7.00    0.55
   7  -2 -13    7.56    0.49
  -7   2 -13    7.61    0.71
   7  -2  13    7.76    0.56
  -7  -2 -13    7.59    0.71
  -7   2  13    7.48    0.58
   7   2 -13    7.94    0.57
  -7   3 -13    4.07    0.56
   7   3  13    5.13    0.50
  -7  -3  13    4.68    0.48
   7   3 -13    4.60    0.51
   7  -3  13    5.45    0.54
  -7   3  13    5.09    0.53
  -7  -3 -13    5.31    0.61
   7   4  13    0.04    0.24
  -7  -4  13    0.26    0.23
   7   4  13    0.03    0.19
  -7   4 -13   -0.17    0.26
   7   4 -13    0.12    0.24
  -7   4  13   -0.29    0.22
   7  -4  13    0.11    0.24
  -7  -4 -13   -0.03    0.28
  -7  -5  13    0.51    0.27
   7   5  13    0.80    0.26
  -7   5 -13    1.13    0.42
   7   5  13    0.88    0.30
  -7  -5 -13    0.93    0.36
  -7   5  13    0.91    0.33
   7  -5  13    0.70    0.32
   7   5 -13    0.59    0.33
  -7  -6  13   28.44    1.12
   7   6  13   28.13    1.06
  -7   6 -13   29.47    1.27
   7   6  13   26.96    1.13
   7  -6  13   29.86    1.22
  -7  -6 -13   27.18    1.23
   7   6 -13   30.98    1.33
  -7   6  13   29.13    1.25
  -7   7 -13    5.91    0.68
  -7  -7  13    5.51    0.58
   7   7  13    7.15    0.56
   7   7  13    6.98    0.66
   7  -7  13    8.43    0.77
  -7  -7 -13    7.11    0.72
   7   7 -13    6.59    0.73
  -7   7  13    6.57    0.72
  -7   8 -13    0.52    0.38
  -7  -8  13   -0.03    0.28
   7   8  13    0.17    0.31
  -7  -8 -13    0.37    0.33
   7  -8  13    0.18    0.31
   7   8 -13   -0.22    0.31
  -7   8  13   -0.05    0.35
  -7  -9  13    2.64    0.48
   7   9  13    3.35    0.56
   7   9 -13    3.17    0.59
  -7  -9 -13    3.53    0.57
   7  -9  13    3.24    0.59
   7  10  13   19.77    1.08
  -7 -10 -13   20.19    1.12
   7  10 -13   19.35    1.25
   7  11  13    0.92    0.41
   7  11 -13    0.09    0.42
  -7 -11 -13    1.43    0.46
   7  12  13    0.07    0.36
   7  12 -13   -0.36    0.39
  -7 -12 -13    0.36    0.38
  -7 -13 -13    0.49    0.52
   8   0  13    0.20    0.22
  -8   0 -13   -0.19    0.29
  -8   0  13    0.05    0.21
   8   0 -13    0.07    0.22
   8  -1 -13    0.13    0.21
  -8  -1  13    0.42    0.22
   8   1  13    0.14    0.22
  -8   1 -13    0.04    0.31
   8  -1  13   -0.09    0.21
  -8  -1 -13    0.15    0.32
   8   1 -13   -0.16    0.19
  -8   1  13    0.27    0.24
   8   2  13    5.18    0.48
  -8   2 -13    4.36    0.58
   8  -2 -13    4.63    0.45
  -8  -2  13    4.18    0.45
  -8  -2 -13    5.26    0.64
   8   2 -13    3.90    0.48
   8  -2  13    3.99    0.47
  -8   2  13    4.07    0.47
  -8  -3  13    1.02    0.29
  -8   3 -13    1.14    0.40
   8   3  13    0.80    0.30
  -8  -3 -13    0.64    0.34
   8  -3  13    1.01    0.32
  -8   3  13    0.91    0.31
   8   3 -13    1.38    0.35
   8   4  13    6.26    0.55
  -8  -4  13    7.51    0.57
  -8   4 -13    5.90    0.67
   8   4  13    7.36    0.57
  -8   4  13    7.22    0.65
  -8  -4 -13    5.65    0.66
   8  -4  13    6.70    0.62
   8   4 -13    7.35    0.69
  -8  -5  13    0.95    0.31
  -8   5 -13    0.41    0.36
   8   5  13    0.30    0.23
   8   5  13    0.42    0.28
   8   5 -13    0.98    0.38
  -8  -5 -13    0.21    0.35
   8  -5  13    0.44    0.31
  -8   5  13    0.80    0.34
  -8  -6  13    1.77    0.37
   8   6  13    1.50    0.38
  -8   6 -13    1.54    0.46
   8   6  13    1.27    0.33
   8  -6  13    1.50    0.39
  -8   6  13    2.27    0.46
   8   6 -13    3.30    0.57
  -8  -6 -13    1.39    0.44
  -8  -7  13    1.07    0.33
  -8   7 -13    0.49    0.37
   8   7  13    0.79    0.33
   8   7  13    0.76    0.30
   8  -7  13    1.07    0.38
  -8  -7 -13    0.31    0.36
  -8   7  13    1.16    0.41
   8   7 -13    0.78    0.39
  -8  -8  13    1.18    0.36
  -8   8 -13    0.69    0.42
   8   8  13    1.23    0.37
  -8   8  13    0.75    0.42
   8   8 -13    1.04    0.45
  -8  -8 -13    1.71    0.47
   8  -8  13    0.66    0.38
  -8   9 -13    2.87    0.57
   8   9  13    3.76    0.56
  -8  -9  13    3.26    0.52
  -8   9  13    3.90    0.65
  -8  -9 -13    4.22    0.64
   8   9 -13    3.81    0.69
   8  10  13    0.54    0.38
   8  10 -13   -0.51    0.37
  -8 -10 -13   -0.15    0.37
   8  11 -13    0.28    0.43
  -8 -11 -13    0.75    0.43
  -8 -12 -13   -0.04    0.39
   8  12 -13   -0.30    0.40
   9   0  13   -0.09    0.20
   9   0 -13    0.07    0.23
  -9   0  13    0.35    0.24
  -9   0 -13    0.43    0.36
  -9   1 -13    3.19    0.54
  -9  -1  13    3.14    0.40
   9  -1 -13    2.41    0.39
   9   1  13    3.71    0.43
  -9   1  13    3.56    0.44
   9  -1  13    2.82    0.40
  -9  -1 -13    2.65    0.51
   9   1 -13    2.93    0.45
  -9   2 -13    0.13    0.32
   9  -2 -13    0.14    0.24
   9   2  13   -0.19    0.21
  -9  -2  13   -0.20    0.19
   9   2 -13   -0.07    0.23
   9  -2  13   -0.09    0.23
  -9  -2 -13    0.56    0.39
  -9   2  13   -0.38    0.20
   9   3  13    5.05    0.49
  -9   3 -13    4.59    0.62
  -9  -3  13    5.52    0.51
  -9   3  13    5.61    0.56
  -9  -3 -13    4.57    0.61
   9   3 -13    5.14    0.60
   9  -3  13    4.49    0.50
   9   4  13    2.39    0.39
  -9   4 -13    2.35    0.52
   9   4  13    1.50    0.36
  -9  -4  13    2.25    0.37
   9  -4  13    2.23    0.40
   9   4 -13    2.60    0.47
  -9  -4 -13    2.59    0.53
  -9   4  13    2.66    0.44
  -9   5 -13   15.99    1.00
  -9  -5  13   16.67    0.82
   9   5  13   18.45    0.91
   9   5  13   17.21    0.85
  -9  -5 -13   17.84    1.06
   9  -5  13   16.59    0.91
  -9   5  13   16.41    0.92
   9   5 -13   18.56    1.04
  -9   6 -13    1.37    0.45
  -9  -6  13    1.01    0.32
   9   6  13    1.78    0.37
   9   6  13    0.90    0.32
   9   6 -13    1.59    0.47
   9  -6  13    0.86    0.36
  -9   6  13    0.95    0.35
  -9  -6 -13    2.28    0.52
   9   7  13   13.34    0.80
  -9  -7  13   12.79    0.76
   9   7  13   13.75    0.81
  -9   7 -13   13.18    0.94
   9  -7  13   13.86    0.87
  -9   7  13   15.17    0.95
  -9  -7 -13   13.59    0.96
   9   7 -13   12.48    0.98
  -9   8 -13   10.75    0.94
  -9   8  13   10.14    0.91
  -9  -8 -13   10.52    0.96
   9   8 -13    9.20    0.91
  -9   9 -13    7.51    0.82
  -9   9  13    8.84    0.88
  -9  -9 -13    8.75    0.89
   9   9 -13    7.89    0.89
  -9 -10 -13    0.08    0.41
  -9  10  13   -0.23    0.36
   9  10 -13   -0.24    0.34
   9  11 -13    9.70    1.09
  -9 -11 -13   10.64    1.00
  -9 -12 -13    4.75    0.75
  10   0 -13    0.26    0.27
  10   0  13   -0.24    0.18
 -10   0 -13   -0.17    0.36
 -10   0  13    0.01    0.21
 -10   1 -13   -0.01    0.36
  10  -1 -13   -0.19    0.23
 -10  -1  13    0.31    0.23
  10   1  13   -0.10    0.19
 -10   1  13   -0.30    0.19
  10   1 -13   -0.11    0.27
  10  -1  13    0.02    0.22
 -10  -1 -13   -0.17    0.32
  10  -2 -13    0.30    0.28
 -10   2 -13    0.77    0.41
 -10  -2  13    0.82    0.26
  10   2  13    1.12    0.29
 -10  -2 -13    0.01    0.40
 -10   2  13    0.79    0.29
  10  -2  13    0.98    0.29
  10   2 -13    1.08    0.36
 -10  -3  13    0.01    0.30
  10   3  13   -0.24    0.28
[truncated: 250,241 more chars]
