# Supplementary material for: Crystal structure of tetra­aqua­[2-(pyridin-2-yl)-1H-imidazole-κ2 N 2,N 3]iron(II) sulfate
Source: Acta Crystallogr E Crystallogr Commun. 2015 Mar 11;71(Pt 4):346–9. doi: 10.1107/S2056989015004417 (PMC4438855; doi:10.1107/S2056989015004417)
Supplement: Supplementary file 2 [file e-71-00346-Isup2.hkl]

#
# h,k,l, Fc-squared, Fo-squared, sigma(Fo-squared), status flag
#
data_I
_shelx_title ' Setifi_Sf175bis_2014_0ma in Pbca'
_shelx_refln_list_code          4
_shelx_F_calc_maximum      391.31
_exptl_crystal_F_000      1520.00
_reflns_d_resolution_high  0.6997

loop_
 _space_group_symop_operation_xyz
 'x, y, z'
 '-x+1/2, -y, z+1/2'
 'x+1/2, -y+1/2, -z'
 '-x, y+1/2, -z+1/2'
 '-x, -y, -z'
 'x-1/2, y, -z-1/2'
 '-x-1/2, y-1/2, z'
 'x, -y-1/2, z-1/2'

_cell_length_a    12.4760
_cell_length_b    11.7410
_cell_length_c    20.3130
_cell_angle_alpha  90.000
_cell_angle_beta   90.000
_cell_angle_gamma  90.000

_shelx_F_squared_multiplier     1.000

loop_
 _refln_index_h
 _refln_index_k
 _refln_index_l
 _refln_F_squared_calc
 _refln_F_squared_meas
 _refln_F_squared_sigma
 _refln_observed_status
   2   0   0       1412.66       1141.36        47.38 o
   4   0   0       8980.19      10328.63       178.30 o
   6   0   0      18625.83      19382.04       459.34 o
   8   0   0       1197.82       1310.55        91.55 o
  10   0   0       9194.33       8776.23       193.21 o
  12   0   0       1796.70       1692.86        86.61 o
  14   0   0       1299.30       1184.46        97.97 o
  16   0   0       2944.67       2405.89       173.46 o
   2   1   0      46939.27      49406.88       454.48 o
   4   1   0      24000.21      26253.03       253.51 o
   6   1   0      22720.70      21816.20       245.65 o
   8   1   0       1999.78       1952.02        40.76 o
  10   1   0         49.44         52.67        24.34 o
  12   1   0       1370.32       1322.28        78.59 o
  14   1   0       2281.00       1989.20       120.59 o
  16   1   0        902.27        852.51        88.89 o
   2   2   0      64384.94      67373.97       800.19 o
   4   2   0       4451.24       3698.88        47.62 o
   6   2   0        171.14        197.92        18.06 o
   8   2   0       2408.65       2300.95        53.37 o
  10   2   0         18.12         31.08        19.71 o
  12   2   0       8114.86       7855.59       213.61 o
  14   2   0         86.79         51.37        35.59 o
  16   2   0        445.94        461.65        56.36 o
   2   3   0       8409.67       8778.63       121.68 o
   4   3   0       1062.41        862.11        24.41 o
   6   3   0      20560.39      19414.03       217.95 o
   8   3   0        606.05        662.42        32.78 o
  10   3   0        334.83        277.37        39.55 o
  12   3   0       1065.20       1039.34        89.14 o
  14   3   0       1032.96       1197.57        76.98 o
  16   3   0         72.24         52.87        93.96 o
   2   4   0       4813.35       5049.94       279.46 o
   4   4   0         25.78         10.31        10.18 o
   6   4   0       3694.29       3750.80       123.56 o
   8   4   0       3519.67       3530.06        84.44 o
  10   4   0       2957.05       2919.04       184.70 o
  12   4   0        370.96        433.07        52.07 o
  14   4   0        765.70        821.08        74.48 o
  16   4   0        873.39        874.12        91.80 o
   2   5   0       3410.41       3372.16        87.36 o
   4   5   0      13104.70      13784.34       192.43 o
   6   5   0       3852.29       3903.66        74.17 o
   8   5   0         38.94          4.68        13.65 o
  10   5   0          0.20        -18.81        33.73 o
  12   5   0        638.84        660.61        67.45 o
  14   5   0         74.37         24.09        64.24 o
  16   5   0        168.80          9.90        88.33 o
   2   6   0      22371.84      23516.06       547.67 o
   4   6   0        420.67        420.79        54.61 o
   6   6   0        346.16        478.59        36.53 o
   8   6   0      11043.49      11261.97       170.30 o
  10   6   0        477.47        475.40        47.24 o
  12   6   0       2463.90       2972.83       187.91 o
  14   6   0         60.12         36.94        65.85 o
  16   6   0        459.58        506.26        90.65 o
   2   7   0        158.63        159.00        43.36 o
   4   7   0       1191.07       1235.07        91.55 o
   6   7   0       9845.90      10227.45       309.97 o
   8   7   0        281.77        288.81        35.03 o
  10   7   0        352.50        373.20        59.42 o
  12   7   0          7.42        -20.88        57.82 o
  14   7   0        229.15         49.79        70.67 o
   2   8   0       1680.26       1856.62       109.21 o
   4   8   0       2451.28       2552.04       133.30 o
   6   8   0        588.24        652.06        85.12 o
   8   8   0         15.59        -11.24        46.58 o
  10   8   0        196.43        292.30        75.49 o
  12   8   0          3.11         78.70        64.24 o
  14   8   0        717.09        653.67       122.06 o
   2   9   0         10.94        -20.88        41.76 o
   4   9   0        703.16        518.76        75.49 o
   6   9   0       1548.75       1572.34       123.67 o
   8   9   0         60.45         16.06        46.58 o
  10   9   0          9.76         14.45        49.79 o
  12   9   0         11.36        -20.88        62.64 o
  14   9   0         82.19        130.09        80.30 o
   0  10   0       1751.10       1520.95       122.06 o
   2  10   0         26.42         46.58        48.18 o
   4  10   0       1466.81       1557.89       130.09 o
   6  10   0        724.27        608.70        91.55 o
   8  10   0       1003.81       1132.28       123.67 o
  10  10   0        486.10        488.24        94.76 o
  12  10   0        583.40        835.16       126.88 o
   2  11   0        558.26        570.15        88.33 o
   4  11   0        776.33        770.91        99.58 o
   6  11   0        179.26        203.97        69.06 o
   8  11   0        763.24        639.22       104.39 o
  10  11   0        150.29        114.03        69.06 o
  12  11   0        488.50        457.73       102.79 o
   0  12   0        602.89        338.88        81.91 o
   2  12   0         50.42         28.91        51.39 o
   4  12   0        236.06        203.97        70.67 o
   6  12   0        176.21        187.91        70.67 o
   8  12   0        543.03        701.85       114.03 o
  10  12   0        686.83        581.40       110.82 o
   2  13   0         19.42        -56.21        56.21 o
   4  13   0         36.98         14.45        56.21 o
   6  13   0       1345.19       1262.37       141.33 o
   8  13   0         36.75         86.73        67.45 o
  10  13   0          2.18         20.88        72.27 o
   0  14   0        365.07        133.30        80.30 o
   2  14   0        234.50        156.39        57.39 o
   4  14   0         51.46        123.67        73.88 o
   6  14   0         10.04         14.45        67.45 o
   8  14   0        347.55        321.21        94.76 o
   2  15   0         61.66         37.13        57.62 o
   4  15   0        433.71        428.82       101.18 o
   6  15   0        854.86        960.43       141.33 o
   0  16   0       4607.50       5033.42       273.03 o
   2  16   0         29.29        -12.04        55.94 o
   4  16   0        342.76        170.90       100.38 o
   1   1   1      24543.94      23291.22       242.50 o
   2   1   1       3867.69       3979.03        32.07 o
   3   1   1      11709.37      12309.88        75.83 o
   4   1   1       9628.37      10007.58        76.84 o
   5   1   1       1617.24       1558.05        28.15 o
   6   1   1       4647.75       5342.46        61.40 o
   7   1   1         32.72         19.26         7.21 o
   8   1   1          0.59          2.83         7.02 o
   9   1   1         22.16          4.37        13.90 o
  10   1   1         58.19         51.59        15.70 o
  11   1   1          8.61          3.94        16.12 o
  12   1   1       1349.85       1291.98        48.26 o
  13   1   1         22.99         18.46        19.43 o
  14   1   1         57.75         47.10        23.72 o
  15   1   1        106.30        109.28        28.83 o
  16   1   1         33.10         52.87        28.16 o
  17   1   1         32.11         19.34        31.20 o
   0   2   1        129.52        172.94        28.11 o
   1   2   1        117.69        135.09         6.32 o
   2   2   1       7035.45       7337.19        58.13 o
   3   2   1       3882.88       4119.37        37.87 o
   4   2   1        380.37        466.97        15.18 o
   5   2   1       1487.73       1466.05        27.17 o
   6   2   1       6005.85       6045.53        75.90 o
   7   2   1         71.40         53.37         9.45 o
   8   2   1        882.77        917.84        23.22 o
   9   2   1         84.30        117.05        12.26 o
  10   2   1       1216.17       1136.10        45.62 o
  11   2   1         60.41         54.86        23.34 o
  12   2   1        512.25        580.83        37.41 o
  13   2   1         19.21         41.42        22.76 o
  14   2   1        376.66        355.35        36.51 o
  15   2   1        218.14        240.31        32.59 o
  16   2   1         25.12         10.43        26.99 o
  17   2   1          0.46         -5.83        31.83 o
   1   3   1       3005.29       2778.08        44.54 o
   2   3   1       1666.62       1766.40        35.24 o
   3   3   1        194.01        139.57         8.73 o
   4   3   1       1781.41       2263.30        32.55 o
   5   3   1        282.65        313.57        15.38 o
   6   3   1      12569.40      13132.64       116.77 o
   7   3   1       1079.37       1163.59        19.38 o
   8   3   1        309.08        367.81        20.47 o
   9   3   1        153.60        156.07        17.04 o
  10   3   1        161.59         99.11        22.21 o
  11   3   1       1736.36       1675.76        55.50 o
  12   3   1        150.75        165.65        41.26 o
  13   3   1         81.15         44.76        24.85 o
  14   3   1        722.37        740.28        45.79 o
  15   3   1         31.91         47.30        34.60 o
  16   3   1        241.51        221.47        37.84 o
  17   3   1         19.59         20.97        72.27 o
   0   4   1      22384.61      21881.08       486.64 o
   1   4   1         56.96        124.99        14.42 o
   2   4   1      10703.47      11738.34       127.24 o
   3   4   1          4.62          8.27         8.07 o
   4   4   1      11963.32      11950.16       116.85 o
   5   4   1       1461.68       1408.00        29.57 o
   6   4   1       1050.60       1065.25        23.91 o
   7   4   1       8757.19       8606.81        91.87 o
   8   4   1         68.14         64.49         9.48 o
   9   4   1        488.59        463.05        30.56 o
  10   4   1       2574.11       2525.88        63.64 o
  11   4   1        427.59        371.36        40.57 o
  12   4   1        207.26        216.41        30.53 o
  13   4   1       1334.29       1272.55        57.87 o
  14   4   1        308.99        362.32        36.95 o
  15   4   1          3.88        -29.24        29.24 o
  16   4   1        445.45        457.82        53.87 o
  17   4   1        115.40         96.73        64.70 o
   1   5   1      11144.10      10919.50       195.29 o
   2   5   1       4488.88       4757.11        88.95 o
   3   5   1        390.19        405.01        28.10 o
   4   5   1      12702.60      13101.07       140.89 o
   5   5   1        264.32        276.60        15.24 o
   6   5   1       4506.29       4466.82        57.58 o
   7   5   1       1927.41       2011.25        41.18 o
   8   5   1       2240.13       2313.59        38.94 o
   9   5   1       1024.33        966.11        62.81 o
  10   5   1        201.29        159.78        23.69 o
  11   5   1        698.15        697.99        39.88 o
  12   5   1       1411.25       1369.21        55.99 o
  13   5   1        581.91        597.71        53.58 o
  14   5   1        625.36        583.68       106.00 o
  15   5   1          0.87          3.15        40.10 o
  16   5   1        275.36        308.42        66.76 o
  17   5   1         74.31        166.52        66.43 o
   1   6   1        213.91        219.64        54.61 o
   2   6   1       3289.39       3170.08       129.29 o
   3   6   1       1059.15       1185.82        85.92 o
   4   6   1       1042.24       1075.54        56.21 o
   5   6   1      10331.37      10443.50       175.47 o
   6   6   1        268.34        282.39        21.95 o
   7   6   1       1231.06       1284.78        40.51 o
   8   6   1       6284.40       6527.34        79.80 o
   9   6   1          0.86         -8.52        16.59 o
  10   6   1         48.11         43.79        20.98 o
  11   6   1        250.95        245.24        29.56 o
  12   6   1       5255.10       5593.95       131.77 o
  13   6   1          9.60        -21.25        36.79 o
  14   6   1         54.92         79.50        49.97 o
  15   6   1        414.28        388.10        71.30 o
  16   6   1         33.68         18.07        60.23 o
   1   7   1       3783.75       3620.20       101.05 o
   2   7   1       3424.30       3466.29        99.37 o
   3   7   1       1758.54       1785.04        71.44 o
   4   7   1       1634.11       1547.69        69.28 o
   5   7   1         67.79         27.00        26.53 o
   6   7   1      12048.48      11987.82       188.90 o
   7   7   1       1422.29       1398.81        43.62 o
   8   7   1        588.99        669.16        54.08 o
   9   7   1       1220.28       1274.45        57.72 o
  10   7   1        269.51        186.51        31.90 o
  11   7   1        640.96        747.76        56.17 o
  12   7   1        188.89        238.18        54.37 o
  13   7   1         39.51         61.86        45.90 o
  14   7   1        980.92       1015.59        96.35 o
  15   7   1          3.97        -27.35        42.58 o
  16   7   1         97.75        -44.97        88.33 o
   1   8   1        126.85        197.64        44.97 o
   2   8   1        684.08        595.59        48.68 o
   3   8   1       1320.28       1243.92        65.12 o
   4   8   1       3319.76       3267.98       146.96 o
   5   8   1       1264.29       1389.97        74.93 o
   6   8   1       9831.63       9479.56       212.92 o
   7   8   1       3856.75       3798.41       166.23 o
   8   8   1         86.25         92.21        25.13 o
   9   8   1        359.46        349.82        36.77 o
  10   8   1       5346.20       5790.70       177.66 o
  11   8   1         37.74         37.97        42.58 o
  12   8   1         48.27         49.09        43.11 o
  13   8   1        389.25        381.59        64.10 o
  14   8   1       1156.22       1218.19       108.34 o
  15   8   1         14.39         62.64        72.27 o
   1   9   1        217.62        181.46        36.29 o
   2   9   1         81.61         77.09        32.93 o
   3   9   1       1383.59       1279.96        70.97 o
   4   9   1        801.66        775.09       115.64 o
   5   9   1        629.30        609.05        83.52 o
   6   9   1       3178.53       3250.97       118.11 o
   7   9   1       1759.00       1892.08        94.58 o
   8   9   1        838.85        815.99        80.30 o
   9   9   1        523.01        474.51       131.70 o
  10   9   1         62.53         42.56        40.88 o
  11   9   1         29.72         50.43        51.39 o
  12   9   1        533.65        508.87       101.99 o
  13   9   1        448.72        547.37       129.29 o
  14   9   1        408.27        425.15        74.22 o
   0  10   1       5104.23       5240.65       205.58 o
   1  10   1        945.43       1092.65        74.33 o
   2  10   1       4153.98       4251.89       131.72 o
   3  10   1        775.97        837.85        67.51 o
   4  10   1       2789.40       2900.88       112.41 o
   5  10   1       4143.67       3776.92       130.00 o
   6  10   1        485.47        468.45        74.68 o
   7  10   1         54.53         50.56        37.73 o
   8  10   1       5605.14       5767.45       241.71 o
   9  10   1         18.20        -31.06        65.05 o
  10  10   1          6.68         -7.00        40.84 o
  11  10   1        166.66        221.74        55.07 o
  12  10   1       3734.17       3989.96       166.37 o
  13  10   1          2.50        -69.06        69.06 o
   1  11   1       3962.42       4339.08       140.25 o
   2  11   1       2285.40       2378.19       105.60 o
   3  11   1        368.38        413.75        55.07 o
   4  11   1       2137.84       2348.00       149.36 o
   5  11   1        611.51        646.01        65.23 o
   6  11   1       3354.04       3421.25       181.49 o
   7  11   1        647.40        642.66        68.70 o
   8  11   1        346.04        382.58        96.36 o
   9  11   1        162.65        154.18        49.97 o
  10  11   1         25.59         35.35        43.71 o
  11  11   1        259.69        290.82        81.91 o
  12  11   1        331.00        380.41        69.28 o
   0  12   1       3708.21       3980.52       351.73 o
   1  12   1         12.21        -30.49        30.49 o
   2  12   1        386.47        340.37        55.79 o
   3  12   1        549.67        685.16        90.74 o
   4  12   1       1607.88       1631.94       101.60 o
   5  12   1        794.04        707.93        71.95 o
   6  12   1       1216.70       1073.56       107.61 o
   7  12   1        923.24        843.23        80.63 o
   8  12   1          9.60         10.60        44.12 o
   9  12   1         39.11         31.95        47.04 o
  10  12   1       1747.38       1865.30       171.85 o
  11  12   1         33.93         57.11        51.66 o
  12  12   1         35.46         57.82        85.12 o
   1  13   1        775.05        813.04        56.26 o
   2  13   1        228.29        306.93        57.79 o
   3  13   1          1.92        -38.03        38.03 o
   4  13   1        391.19        395.33       136.52 o
   5  13   1          0.06        -22.48        37.93 o
   6  13   1        998.03        976.30        89.01 o
   7  13   1         13.48         59.53        44.33 o
   8  13   1        120.07         -9.28        49.79 o
   9  13   1         65.36         65.80        52.80 o
  10  13   1          6.77         52.83        52.20 o
   0  14   1         48.24         34.56        98.77 o
   1  14   1         42.43         51.19        36.13 o
   2  14   1       1342.96       1518.41        77.00 o
   3  14   1         50.99         -6.65        57.82 o
   4  14   1        231.94        226.21        72.27 o
   5  14   1        441.52        500.77        73.09 o
   6  14   1        676.44        733.16        82.32 o
   7  14   1         88.78        136.18        55.00 o
   8  14   1        953.67       1014.66       101.00 o
   9  14   1        141.49         98.82        54.19 o
   1  15   1        157.05        196.89        44.97 o
   2  15   1         34.65         -4.60        36.47 o
   3  15   1          1.34        -41.73        41.73 o
   4  15   1        131.44        126.58        54.86 o
   5  15   1         54.87        172.78        58.92 o
   6  15   1          8.67         36.98        50.45 o
   7  15   1          4.79         55.42        53.51 o
   0  16   1        506.53        486.31        80.63 o
   1  16   1         11.41        -37.68        37.68 o
   2  16   1        112.37         42.15        42.90 o
   3  16   1         82.56         36.53        54.60 o
   4  16   1        368.42        362.81        61.58 o
   5  16   1          6.62        -46.58        72.27 o
   1   0   2       1054.86       1260.19        30.53 o
   2   0   2       9711.55      10944.67        80.02 o
   3   0   2     124751.86     124206.20       897.59 o
   4   0   2     153123.67     156670.23      1130.74 o
   5   0   2      52319.58      52693.75       447.89 o
   6   0   2        142.36         86.90         9.14 o
   7   0   2      18600.22      17837.22       251.54 o
   8   0   2       1620.33       1697.56       105.98 o
   9   0   2       4007.84       4069.60        94.68 o
  10   0   2       3207.77       3043.09        85.11 o
  11   0   2          2.10        -21.19        22.86 o
  12   0   2        666.59        621.13        42.39 o
  13   0   2       3349.22       3210.90        95.17 o
  14   0   2        341.41        369.52        63.78 o
  15   0   2        180.25        179.70        43.77 o
  16   0   2       1131.36       1062.65        75.39 o
  17   0   2       2153.71       2057.83       131.70 o
   1   1   2      45343.14      46140.50       368.88 o
   2   1   2       5416.44       5966.80        40.98 o
   3   1   2      12198.54      12579.13        78.06 o
   4   1   2        196.64        204.43         6.65 o
   5   1   2        332.68        274.86         8.95 o
   6   1   2      12222.48      12297.97       124.13 o
   7   1   2      11065.29      11207.66       118.06 o
   8   1   2       1529.28       1625.92        24.30 o
   9   1   2       3754.64       3677.42        38.96 o
  10   1   2         10.72        -13.15        13.15 o
  11   1   2       3474.51       3458.74        61.30 o
  12   1   2        651.43        634.35        35.61 o
  13   1   2       2481.36       2339.00        56.63 o
  14   1   2        452.22        411.36        31.88 o
  15   1   2         29.50         19.93        25.15 o
  16   1   2         26.40         36.69        28.33 o
  17   1   2        440.86        483.45        49.04 o
   0   2   2      20512.33      21008.56       318.55 o
   1   2   2      17360.71      17896.45       145.68 o
   2   2   2      13266.82      13770.07        96.08 o
   3   2   2       2917.88       2937.99        28.15 o
   4   2   2       3211.78       3524.51        32.67 o
   5   2   2      23995.78      23475.38       179.75 o
   6   2   2       1407.53       1357.82        20.41 o
   7   2   2       8150.14       8442.69        94.07 o
   8   2   2       3404.73       3309.84        45.50 o
   9   2   2        862.04        879.75        24.09 o
  10   2   2        370.54        309.97        19.95 o
  11   2   2       1129.80       1148.28        45.84 o
  12   2   2       1473.11       1416.64        51.67 o
  13   2   2        236.59        212.02        52.84 o
  14   2   2        537.16        557.07        40.33 o
  15   2   2       1785.17       1853.65        66.60 o
  16   2   2        223.19        247.76        52.24 o
  17   2   2        138.07         59.52        38.08 o
   1   3   2      19981.34      20251.84       181.61 o
   2   3   2        108.50        115.16         8.00 o
   3   3   2        127.54        118.41         6.77 o
   4   3   2         97.13         94.29        10.41 o
   5   3   2        176.30        218.08        14.25 o
   6   3   2       6117.01       6097.97        68.93 o
   7   3   2       2612.49       2633.90        31.02 o
   8   3   2        382.85        411.89        20.11 o
   9   3   2       2195.05       2178.92        43.69 o
  10   3   2         32.20         37.35        20.20 o
  11   3   2       2284.62       2264.90       101.54 o
  12   3   2         63.09         62.41        22.88 o
  13   3   2        560.30        566.68        39.56 o
  14   3   2        500.75        437.98        37.75 o
  15   3   2          7.82         29.00        30.26 o
  16   3   2        135.40        107.14        33.95 o
  17   3   2        145.54        194.99       114.03 o
   0   4   2      12478.15      12607.64       300.33 o
   1   4   2       2306.63       2414.29        51.81 o
   2   4   2      10910.98      10738.43       107.22 o
   3   4   2       6224.08       6094.94       115.79 o
   4   4   2        117.05        168.60        11.68 o
   5   4   2      10695.92      10921.16       120.22 o
   6   4   2        101.88        104.70        12.58 o
   7   4   2       5675.23       5403.20        64.37 o
   8   4   2         14.61         11.71         7.29 o
   9   4   2        738.41        735.85        36.00 o
  10   4   2       1425.39       1438.25        53.55 o
  11   4   2        148.21        123.93        24.38 o
  12   4   2         94.25         73.06        24.71 o
  13   4   2       1332.71       1412.67        55.65 o
  14   4   2        258.34        275.98        40.29 o
  15   4   2          8.29        -27.83        29.09 o
  16   4   2        507.27        554.13        56.33 o
  17   4   2        779.37        963.48       102.66 o
   1   5   2      21870.52      22123.58       357.10 o
   2   5   2       1131.47       1141.33        65.85 o
   3   5   2         40.84         49.65        14.26 o
   4   5   2          4.55         12.10        12.89 o
   5   5   2       2023.57       2138.83        38.95 o
   6   5   2         11.82         24.97        10.65 o
   7   5   2       2734.92       2747.04        42.92 o
   8   5   2        849.49        878.92        24.90 o
   9   5   2        296.79        329.63        36.66 o
  10   5   2        408.32        366.51        38.62 o
  11   5   2        378.58        429.23        33.02 o
  12   5   2        563.85        525.08        43.67 o
  13   5   2        724.87        824.00        61.45 o
  14   5   2         11.68         25.60        29.57 o
  15   5   2         17.31          8.10        51.50 o
  16   5   2          6.03         43.85        45.08 o
   1   6   2       9833.38      10485.09       196.98 o
   2   6   2       3718.05       3665.49        96.86 o
   3   6   2         39.73         64.24        28.91 o
   4   6   2       5822.65       5857.37       105.82 o
   5   6   2       9495.33       9622.96       155.14 o
   6   6   2         38.76         58.63        14.95 o
   7   6   2       2110.87       2079.29        52.62 o
   8   6   2       1625.09       1589.72        41.14 o
   9   6   2        581.91        628.05        33.74 o
  10   6   2          6.13        -17.75        19.40 o
  11   6   2       1162.13       1215.92        88.99 o
  12   6   2       2131.65       2282.64       140.34 o
  13   6   2        122.67        122.04        37.95 o
  14   6   2         11.64        -35.87        40.84 o
  15   6   2        468.76        529.99        71.54 o
  16   6   2        198.43        224.80        72.05 o
   1   7   2       6976.76       7277.83       156.67 o
   2   7   2       1171.83       1254.83        60.23 o
   3   7   2         24.95         26.11        24.40 o
   4   7   2         56.86         -9.68        22.77 o
   5   7   2        238.58        226.59        36.58 o
   6   7   2        905.57        901.12        46.97 o
   7   7   2         21.33         48.10        23.30 o
   8   7   2          0.17         12.05        15.76 o
   9   7   2        569.25        554.41        44.80 o
  10   7   2          7.67        -23.08        23.08 o
  11   7   2       1084.22       1113.78        63.23 o
  12   7   2        234.82        140.64        49.81 o
  13   7   2         80.23         68.62        49.31 o
  14   7   2        277.33        204.12        57.14 o
  15   7   2          3.54         11.87        47.46 o
  16   7   2         57.19        149.36       102.79 o
   1   8   2       1741.19       1807.01        76.35 o
   2   8   2       1371.80       1526.92       108.41 o
   3   8   2        513.13        471.63        44.59 o
   4   8   2          0.78         -9.29        25.83 o
   5   8   2         14.35          9.00        27.18 o
   6   8   2         55.45         25.33        30.08 o
   7   8   2        441.12        488.83        39.88 o
   8   8   2        460.28        472.84        50.12 o
   9   8   2         29.44         40.40        26.92 o
  10   8   2        857.08        813.28        72.83 o
  11   8   2         67.78        114.90        48.26 o
  12   8   2          6.95        -37.93        37.93 o
  13   8   2         75.95         12.87        47.38 o
  14   8   2         39.88         75.56        48.48 o
  15   8   2          5.59         -8.03        65.85 o
   1   9   2         12.96         73.63        32.23 o
   2   9   2        492.67        509.11        49.16 o
   3   9   2         52.04         43.01        30.41 o
   4   9   2          3.51         24.61        31.56 o
   5   9   2        155.93        115.26        58.62 o
   6   9   2        291.20        231.48        45.38 o
   7   9   2         42.86         74.23        36.13 o
   8   9   2        453.71        334.88        96.36 o
   9   9   2        119.12        176.84        45.98 o
  10   9   2          6.75        -32.23        34.51 o
  11   9   2        116.56        133.78        48.02 o
  12   9   2        318.53        224.80        56.65 o
  13   9   2          0.01         19.61        48.48 o
  14   9   2         43.51        -31.18        48.18 o
   0  10   2       1165.98       1169.49        76.65 o
   1  10   2        472.11        529.79        56.14 o
   2  10   2         94.20        -19.55        47.38 o
   3  10   2        552.77        503.37        52.09 o
   4  10   2       1336.63       1041.47        73.24 o
   5  10   2        495.84        434.55        55.07 o
   6  10   2         93.38         64.17        39.55 o
   7  10   2        763.89        842.73        74.93 o
   8  10   2          0.20         23.08        38.16 o
   9  10   2        479.40        512.84        65.29 o
  10  10   2          0.88         50.60        45.48 o
  11  10   2          0.51         29.54        46.52 o
  12  10   2        156.00        160.09        56.75 o
  13  10   2         66.97        116.65        53.93 o
   1  11   2       1181.66       1240.11        84.02 o
   2  11   2        169.23        198.38       116.44 o
   3  11   2        100.43         79.05        44.97 o
   4  11   2        629.32        635.51        83.52 o
   5  11   2          3.32        -18.28        34.01 o
   6  11   2         10.69         -3.99        52.20 o
   7  11   2        370.17        409.72        58.28 o
   8  11   2          8.80        -35.15        35.15 o
   9  11   2        170.13        195.97       153.38 o
  10  11   2          8.69        -32.95        64.24 o
  11  11   2        169.75        109.82        51.07 o
  12  11   2          1.49         -1.89        48.26 o
  13  11   2        119.48        181.49       101.18 o
   0  12   2        871.81        889.67        78.26 o
   1  12   2        151.95        109.44        59.11 o
   2  12   2         46.91         40.57        41.16 o
   3  12   2        198.19        225.68        60.23 o
   4  12   2         66.82        115.32        85.12 o
   5  12   2        714.24        823.56        98.77 o
   6  12   2        204.77         81.40        63.44 o
   7  12   2        913.72        930.92        86.87 o
   8  12   2         80.81         55.71        43.71 o
   9  12   2         36.78         50.86        45.90 o
  10  12   2         11.28          5.01        65.05 o
  11  12   2         20.14        -13.20        48.68 o
  12  12   2         28.11         33.73        73.88 o
   1  13   2        639.93        586.17        54.24 o
   2  13   2        221.23        137.40        47.66 o
   3  13   2         19.13         22.07        39.07 o
   4  13   2          2.01        -14.77        65.85 o
   5  13   2          0.84        -35.86        35.86 o
   6  13   2        117.62         85.81        47.54 o
   7  13   2         49.72        -11.68        43.71 o
   8  13   2          9.52        -25.47        44.33 o
   9  13   2        101.03         44.52        48.26 o
  10  13   2         41.23        143.53        55.34 o
  11  13   2        294.11        184.70       134.91 o
   0  14   2         77.60         45.94        49.93 o
   1  14   2         36.02        -31.65        31.65 o
   2  14   2         99.85         28.48        53.55 o
   3  14   2         52.63         -9.64        43.16 o
   4  14   2         16.10          4.32        43.62 o
   5  14   2        600.30        582.44        72.58 o
   6  14   2         71.98        101.22        51.66 o
   7  14   2        351.15        477.76       109.21 o
   8  14   2         85.47         56.07        52.09 o
   9  14   2        145.32         66.45        66.11 o
   1  15   2        599.56        557.61        64.68 o
   2  15   2        103.45         41.52        38.37 o
   3  15   2        197.83        102.24        73.57 o
   4  15   2        119.23        192.34        58.41 o
   5  15   2         94.54         67.35        54.19 o
   6  15   2         42.05         50.63        52.80 o
   7  15   2        241.96        233.45        70.30 o
   0  16   2        933.10        801.30        94.58 o
   1  16   2          7.44        -37.30        39.35 o
   2  16   2         88.78         22.70        52.33 o
   3  16   2        763.84        635.60        63.20 o
   4  16   2        468.43        610.02        74.39 o
   5  16   2        339.62        465.76       109.21 o
   1   1   3         86.79         88.96         5.10 o
   2   1   3       9418.52      10111.31        63.47 o
   3   1   3       3186.43       3291.92        25.61 o
   4   1   3       3208.26       3228.91        26.56 o
   5   1   3        386.18        387.68        10.72 o
   6   1   3         41.89         20.89         5.64 o
   7   1   3      10379.24      10598.21        89.15 o
   8   1   3        610.87        711.00        22.01 o
   9   1   3         99.95         85.10         8.77 o
  10   1   3        135.62        157.62        19.86 o
  11   1   3       1503.98       1443.18        44.99 o
  12   1   3        180.24        164.67        23.99 o
  13   1   3          0.59         11.70        22.01 o
  14   1   3         42.63         57.88        22.54 o
  15   1   3          1.87         -1.10        23.90 o
  16   1   3          4.78          4.59        27.81 o
  17   1   3         20.49         77.94        39.84 o
   0   2   3       2154.78       2005.98        69.06 o
   1   2   3       3432.54       3922.58        43.00 o
   2   2   3       2434.53       2299.81        23.93 o
   3   2   3       8227.70       8383.75        64.47 o
   4   2   3        391.33        392.60        11.04 o
   5   2   3       4445.68       4550.92        42.78 o
   6   2   3       6748.15       6961.42        56.98 o
   7   2   3         89.16         86.26        10.28 o
   8   2   3          4.24          6.39        10.74 o
   9   2   3         92.94         91.45        10.62 o
  10   2   3        771.88        763.02        33.63 o
  11   2   3        720.60        739.73        36.05 o
  12   2   3         46.10         54.67        22.50 o
  13   2   3          7.83         37.42        23.51 o
  14   2   3        607.73        635.15        43.88 o
  15   2   3         67.89         98.75        27.41 o
  16   2   3         18.97        -19.88        29.51 o
  17   2   3          3.07         19.02        38.17 o
   1   3   3       8385.58       8361.21        77.66 o
   2   3   3         38.78         35.46         7.35 o
   3   3   3        383.52        364.49        14.56 o
   4   3   3       1459.60       1445.51        22.64 o
   5   3   3        886.60        957.05        20.87 o
   6   3   3        122.38        150.83        11.84 o
   7   3   3        147.26        133.49        10.20 o
   8   3   3        716.70        765.83        22.93 o
   9   3   3        121.63        149.14        15.32 o
  10   3   3        224.95        242.01        26.61 o
  11   3   3        792.69        768.99        47.17 o
  12   3   3         55.64         48.67        21.96 o
  13   3   3        148.08        170.73        27.60 o
  14   3   3         18.01         15.54        24.60 o
  15   3   3         14.19         58.01        34.21 o
  16   3   3         13.29         33.59        31.35 o
  17   3   3          1.54         -0.58        42.47 o
   0   4   3       1382.70       1195.87        45.43 o
   1   4   3       1087.75       1121.85        24.73 o
   2   4   3        212.91        291.55        13.59 o
   3   4   3       8178.40       7518.34        76.15 o
   4   4   3        484.20        476.40        20.86 o
   5   4   3       9399.56       9197.59       104.44 o
   6   4   3         96.81         97.01        15.00 o
   7   4   3       8037.22       8125.50        88.49 o
   8   4   3       1695.53       1741.79        36.02 o
   9   4   3        113.76        128.22        10.66 o
  10   4   3        439.75        409.12        30.46 o
  11   4   3        114.03        118.52        24.40 o
  12   4   3       1111.02       1026.31        62.79 o
  13   4   3       2033.82       2019.17       143.03 o
  14   4   3         18.71         -8.59        28.51 o
  15   4   3        255.49        266.97        42.41 o
  16   4   3          3.71          0.09        35.03 o
  17   4   3        667.47        699.95        98.77 o
   1   5   3      25914.63      25140.92       326.63 o
   2   5   3        165.84        119.54        51.39 o
   3   5   3       2227.34       2204.07        59.68 o
   4   5   3       1779.28       1698.70        79.74 o
   5   5   3        907.17        963.24        25.68 o
   6   5   3        772.47        787.79        38.79 o
   7   5   3       6347.28       6372.77        83.84 o
   8   5   3         72.36         76.55        16.88 o
   9   5   3       2035.92       2040.37        43.58 o
  10   5   3         28.71         -4.76        18.65 o
  11   5   3       1714.87       1712.96        56.49 o
  12   5   3          0.36          3.35        28.10 o
  13   5   3       1762.54       1543.20        68.62 o
  14   5   3         57.65         54.61        31.65 o
  15   5   3          3.22        -27.12        38.63 o
  16   5   3        102.28         87.00        60.63 o
   1   6   3       4979.77       4763.68       111.65 o
   2   6   3       3414.29       3531.59       159.00 o
   3   6   3       1101.81       1155.86        90.74 o
   4   6   3        102.37        137.91        22.66 o
   5   6   3      17588.00      17382.59       248.02 o
   6   6   3       2992.23       3083.34        76.48 o
   7   6   3       3180.02       3370.11        63.51 o
   8   6   3        683.13        658.74        32.43 o
   9   6   3       1143.41       1230.05        85.48 o
  10   6   3        660.37        758.34        52.67 o
  11   6   3        757.13        733.84        54.05 o
  12   6   3          3.96         68.42        30.10 o
  13   6   3        211.76        227.03        41.10 o
  14   6   3        331.48        326.65        68.29 o
  15   6   3       1483.72       1660.40        99.77 o
  16   6   3        146.34        207.91       103.59 o
   1   7   3      12582.77      12905.47       281.06 o
   2   7   3        353.52        392.86        38.58 o
   3   7   3       1073.18       1017.36        58.08 o
   4   7   3        781.49        732.56        51.44 o
   5   7   3        271.24        283.16        28.17 o
   6   7   3        622.17        586.32        39.23 o
   7   7   3       1678.28       1745.13        84.57 o
   8   7   3        412.22        491.27        40.69 o
   9   7   3       1443.87       1503.39        79.52 o
  10   7   3         17.91          8.04        33.31 o
  11   7   3       3573.37       3772.65       158.99 o
  12   7   3        451.28        440.13        47.73 o
  13   7   3        648.17        570.28        73.24 o
  14   7   3         31.22          0.37        49.62 o
  15   7   3         77.77         82.54        43.66 o
  16   7   3         13.33         -3.21        86.73 o
   0   8   3       2769.09       2849.17       126.88 o
   1   8   3          1.09         28.58        27.67 o
   2   8   3       4865.55       4788.11       223.24 o
   3   8   3      10760.82      11346.04       228.73 o
   4   8   3       1935.80       1913.30        81.15 o
   5   8   3         19.90         28.94        29.71 o
   6   8   3       2668.16       2494.92        98.23 o
   7   8   3       8139.03       8207.24       152.67 o
   8   8   3        344.59        343.09        38.47 o
   9   8   3        283.05        339.48        39.18 o
  10   8   3         63.80         36.59        35.88 o
  11   8   3        469.03        404.06        60.69 o
  12   8   3        794.33        962.53       114.83 o
  13   8   3       3716.57       3910.31       162.89 o
  14   8   3        198.17        123.10        56.21 o
  15   8   3         36.09        -10.55        52.58 o
   1   9   3       5180.10       5344.81       265.00 o
   2   9   3        616.83        575.76        74.68 o
   3   9   3        124.65         68.69        31.64 o
   4   9   3        298.33        302.61        42.58 o
   5   9   3        263.39        262.17        42.49 o
   6   9   3        546.67        607.62        74.68 o
   7   9   3         94.07        105.74        71.47 o
   8   9   3        928.43        868.69        73.24 o
   9   9   3       1035.42       1054.89        83.21 o
  10   9   3          4.66         -5.62        37.48 o
  11   9   3       2437.31       2673.88       181.49 o
  12   9   3        198.92        197.65        63.44 o
  13   9   3        985.22       1016.83        98.23 o
  14   9   3         30.95          2.59        56.21 o
   0  10   3       5586.90       5635.33       152.49 o
   1  10   3       2752.00       2650.50       104.18 o
   2  10   3        314.39        243.84        44.97 o
   3  10   3         42.77         54.53        40.15 o
   4  10   3        114.34         66.38        37.43 o
   5  10   3      11530.14      12097.27       261.14 o
   6  10   3       1281.96       1136.23        82.88 o
   7  10   3        769.61        792.85       115.64 o
   8  10   3       1146.13        980.55        79.77 o
   9  10   3        865.59        936.58        86.11 o
  10  10   3        833.82        789.45        82.33 o
  11  10   3       1602.23       1562.72       111.02 o
  12  10   3         20.34         10.57        47.66 o
  13  10   3         78.29         58.27        55.07 o
   1  11   3       4621.59       4335.18       113.03 o
   2  11   3        926.36        819.15        68.11 o
   3  11   3       1695.16       1659.37        91.46 o
   4  11   3        414.38        493.03        58.76 o
   5  11   3          3.11        -19.27        48.18 o
   6  11   3        174.03         87.92        43.60 o
   7  11   3       1338.39       1284.52        94.21 o
   8  11   3         57.41        -14.79        40.30 o
   9  11   3       1594.47       1725.89       216.02 o
  10  11   3         49.61         97.31        48.61 o
  11  11   3       1399.85       1317.00       109.59 o
  12  11   3         54.63         59.00        53.72 o
  13  11   3        185.99        171.85        89.94 o
   0  12   3        154.36         84.53        45.90 o
   1  12   3          4.78        -17.56        29.70 o
   2  12   3        343.04        426.95        71.47 o
   3  12   3       2141.88       2121.63       107.61 o
   4  12   3        321.24        418.81        59.68 o
   5  12   3        330.40        330.75        88.33 o
   6  12   3         94.62         13.49        41.35 o
   7  12   3       4217.95       4548.43       198.35 o
   8  12   3        311.57        401.53        67.51 o
   9  12   3          3.39         16.86        45.43 o
  10  12   3          2.23         18.67        61.03 o
  11  12   3         11.78         23.80       110.82 o
  12  12   3        351.91        425.61       107.61 o
   1  13   3       1533.85       1316.76        67.79 o
   2  13   3          2.67        -32.13        32.13 o
   3  13   3        148.00        193.37        59.42 o
   4  13   3        188.60        228.24        53.34 o
   5  13   3         25.27          6.88        41.84 o
   6  13   3          0.63        -38.56        38.56 o
   7  13   3        300.21        311.12       101.18 o
   8  13   3        155.88        200.77        57.82 o
   9  13   3        342.42        428.96        71.95 o
  10  13   3          3.03        -26.27        44.85 o
  11  13   3        215.43        324.43       110.82 o
   0  14   3         46.38        108.57        49.93 o
   1  14   3        569.14        571.95        52.16 o
   2  14   3        108.96         96.91        37.79 o
   3  14   3        102.35         49.70        64.24 o
   4  14   3        313.41        446.18        68.14 o
   5  14   3       2125.40       2527.58       129.73 o
   6  14   3        349.87        366.58        65.29 o
   7  14   3          6.22         34.75        49.81 o
   8  14   3         17.91        119.43        69.86 o
   9  14   3        232.71         81.91        75.49 o
   1  15   3        126.29         88.10        39.77 o
   2  15   3        102.82        114.72        41.31 o
   3  15   3         59.16        116.23        45.31 o
   4  15   3          9.32         31.46        67.45 o
   5  15   3         22.84         -6.08        50.30 o
   6  15   3        111.78        127.17        77.89 o
   7  15   3        108.41        176.67        88.33 o
   0  16   3         26.48        -45.04        78.70 o
   1  16   3        168.36         92.07        45.10 o
   2  16   3        206.97        125.59        63.84 o
   3  16   3        430.32        333.13        51.78 o
   4  16   3        160.39         11.65       157.39 o
   5  16   3         87.97         83.52        81.91 o
   0   0   4       2351.59       2093.09        41.35 o
   1   0   4      18933.10      20228.21       180.98 o
   2   0   4      35437.15      35430.50       262.05 o
   3   0   4      15416.84      14578.38       110.85 o
   4   0   4         79.45         62.09         7.87 o
   5   0   4       2863.17       3188.02        50.04 o
   6   0   4       8306.39       8476.31        87.33 o
   7   0   4      42838.68      41667.32       364.14 o
   8   0   4      21221.34      21209.51       196.01 o
   9   0   4       2798.11       2701.85        52.77 o
  10   0   4       4157.53       3794.80       130.30 o
  11   0   4       1387.02       1433.16       145.61 o
  12   0   4       2899.01       2745.62        92.54 o
  13   0   4       6592.08       6457.20       143.63 o
  14   0   4        116.09        165.94        38.96 o
  15   0   4         19.73         30.87        36.09 o
  16   0   4         14.32        -32.93        32.93 o
  17   0   4       1453.54       1478.52       113.35 o
   1   1   4      28579.46      28078.48       142.76 o
   2   1   4       4181.34       3855.65        27.18 o
   3   1   4        686.59        630.15        10.32 o
   4   1   4       6099.49       5974.40        44.10 o
   5   1   4       4108.91       4252.30        37.10 o
   6   1   4      31292.53      30717.16       211.26 o
   7   1   4        129.63        111.12        10.01 o
   8   1   4       8915.17       8605.62        74.76 o
   9   1   4       2371.87       2211.31        45.04 o
  10   1   4        218.28        208.93        23.63 o
  11   1   4       5469.82       5342.74        85.32 o
  12   1   4       2323.41       2107.58        55.98 o
  13   1   4        495.79        509.62        34.67 o
  14   1   4        975.44       1001.50        49.06 o
  15   1   4        283.59        270.13        29.99 o
  16   1   4        332.78        381.64        43.66 o
  17   1   4         29.78        -52.16        52.16 o
   0   2   4      12832.17      13440.55       147.51 o
   1   2   4      50350.00      51771.84       334.90 o
   2   2   4        999.27        973.65        15.40 o
   3   2   4        888.03        684.59        13.56 o
   4   2   4          7.82          9.73         6.09 o
   5   2   4       3598.86       3048.57        33.36 o
   6   2   4        379.82        365.98        11.96 o
   7   2   4          3.14          3.63         6.01 o
   8   2   4        472.45        483.98        20.59 o
   9   2   4       7134.99       7114.33        75.67 o
  10   2   4       6153.58       6027.35        76.72 o
  11   2   4       1454.09       1443.99        45.77 o
  12   2   4       2652.89       2545.94        87.75 o
  13   2   4        341.89        290.96        33.91 o
  14   2   4        964.43       1017.09        51.63 o
  15   2   4       1735.22       1662.72        79.03 o
  16   2   4        241.95        251.37        38.59 o
  17   2   4        208.02        233.69        52.81 o
   1   3   4       6052.30       5940.34        54.46 o
   2   3   4        647.30        715.16        18.97 o
   3   3   4       1223.76       1314.24        20.89 o
   4   3   4      10267.65      10114.89        81.87 o
   5   3   4        134.13        134.09         9.37 o
   6   3   4       7833.51       7625.27        89.74 o
   7   3   4        635.62        639.29        30.14 o
   8   3   4       1893.14       1880.00        40.22 o
   9   3   4        523.18        481.74        26.36 o
  10   3   4         27.92         21.27        14.38 o
  11   3   4       1589.21       1576.05        57.51 o
  12   3   4        743.30        761.88        41.17 o
  13   3   4        277.27        285.36        32.84 o
  14   3   4        680.66        678.61        53.54 o
  15   3   4        287.08        373.76        47.41 o
  16   3   4        624.65        635.10        59.08 o
  17   3   4        137.01         81.56        47.05 o
   0   4   4      25623.68      26581.90       415.65 o
   1   4   4       1361.71       1358.28        33.62 o
   2   4   4      10961.33      10487.87       100.30 o
   3   4   4        470.23        384.12        20.97 o
   4   4   4         27.90         27.65        10.40 o
   5   4   4        379.38        388.24        14.48 o
   6   4   4        251.02        292.81        14.78 o
   7   4   4       4179.37       4097.23        54.27 o
   8   4   4        617.66        639.67        30.66 o
   9   4   4        883.12        875.70        20.55 o
  10   4   4        582.36        529.69        33.61 o
  11   4   4        846.18        823.24        43.78 o
  12   4   4       1312.90       1332.95        54.28 o
  13   4   4       2483.29       2537.12        81.92 o
  14   4   4          0.93         -9.77        28.11 o
  15   4   4          2.09        -28.12        32.31 o
  16   4   4        155.23        135.26        53.91 o
  17   4   4        370.20        529.95        83.95 o
   1   5   4        963.37       1176.44        46.83 o
   2   5   4       7697.62       7956.60       139.55 o
   3   5   4       2675.26       2830.33        48.89 o
   4   5   4       2789.64       2711.44        54.02 o
   5   5   4       2485.46       2586.97        65.75 o
   6   5   4       1881.41       1899.18        36.88 o
   7   5   4       1194.21       1195.96        32.06 o
   8   5   4        403.00        442.03        26.70 o
   9   5   4       1041.90       1084.60        34.42 o
  10   5   4        152.20        117.84        22.23 o
  11   5   4        364.47        322.05        56.60 o
  12   5   4         93.75         92.53        29.88 o
  13   5   4        388.37        437.60        44.60 o
  14   5   4        326.66        285.90        48.69 o
  15   5   4          4.54         -1.37        30.64 o
  16   5   4        136.44         73.47        54.42 o
   0   6   4      16822.85      17266.84       420.79 o
   1   6   4       9188.33       9188.93       145.40 o
   2   6   4       4950.85       4697.63       113.14 o
   3   6   4        664.70        674.48        45.26 o
   4   6   4        828.46        778.38        39.04 o
   5   6   4       6913.66       6967.33       124.87 o
   6   6   4        306.90        229.13        34.20 o
   7   6   4         39.14         38.37        13.59 o
   8   6   4        187.95        186.58        19.85 o
   9   6   4       2563.44       2555.22        68.39 o
  10   6   4        763.23        841.22        85.64 o
  11   6   4        536.02        479.94        47.22 o
  12   6   4        170.13        143.06        35.42 o
  13   6   4          3.07         -3.09        26.41 o
  14   6   4         84.53         68.15        33.83 o
  15   6   4       1166.69       1213.15        87.76 o
  16   6   4        294.50        364.86        81.91 o
   1   7   4       1453.23       1371.10        61.04 o
   2   7   4        249.50        257.51        32.88 o
   3   7   4        360.36        382.25        38.41 o
   4   7   4       2212.54       2160.51       134.91 o
   5   7   4        106.08        123.08        35.82 o
   6   7   4        149.10        158.99        26.57 o
   7   7   4        364.26        370.12        34.13 o
   8   7   4        163.57        133.28        28.90 o
   9   7   4        363.45        342.22        39.04 o
  10   7   4         97.99        103.68        30.90 o
  11   7   4        546.64        525.81        81.16 o
  12   7   4        137.67        100.13        46.69 o
  13   7   4        153.38        105.87        49.77 o
  14   7   4        103.61         74.84        42.59 o
  15   7   4          0.47        -26.69        43.15 o
  16   7   4        229.10        390.27       114.03 o
   0   8   4        477.71        358.15        54.61 o
   1   8   4       2146.57       2315.34        83.83 o
   2   8   4          2.80        -22.77        22.77 o
   3   8   4        580.46        641.17        52.80 o
   4   8   4         73.57         52.41        29.67 o
   5   8   4         96.96         90.58        33.84 o
   6   8   4        905.15        904.94        67.88 o
   7   8   4       1061.82        985.97        54.51 o
   8   8   4          3.64         21.32        25.13 o
   9   8   4        116.77        102.72        35.57 o
  10   8   4          0.27          0.04        26.68 o
  11   8   4        289.14        323.72        43.10 o
  12   8   4        267.33        244.10        55.07 o
  13   8   4        233.65        314.55        89.14 o
  14   8   4          2.94          7.22        40.13 o
  15   8   4          3.05        118.40        60.54 o
   1   9   4       1729.60       1749.65        79.34 o
   2   9   4         48.63         36.52        29.95 o
   3   9   4        376.29        279.48        46.58 o
   4   9   4        290.47        270.64        42.98 o
   5   9   4        481.51        394.18        48.48 o
   6   9   4        293.83        319.76        50.76 o
   7   9   4         12.25         15.67        34.62 o
   8   9   4          0.03         42.05        37.01 o
   9   9   4         41.92        117.26        32.51 o
  10   9   4        158.85        138.01        33.47 o
  11   9   4         41.82         53.15        67.45 o
  12   9   4          5.93         68.23        47.12 o
  13   9   4         28.79         23.07        57.82 o
  14   9   4          1.38        -35.33        48.02 o
   0  10   4       1518.49       1251.13       106.00 o
   1  10   4       1417.49       1307.69        78.31 o
   2  10   4         12.31         -9.22        32.92 o
   3  10   4        859.94        808.83        64.16 o
   4  10   4         96.46        146.52        41.29 o
   5  10   4        108.80         88.89        93.96 o
   6  10   4        380.29        397.74        77.09 o
   7  10   4         46.62         66.72        40.46 o
   8  10   4         90.19        102.93        43.18 o
   9  10   4         90.60         59.30        42.49 o
  10  10   4          5.41        -30.29        40.02 o
  11  10   4         72.12         93.22        49.93 o
  12  10   4        210.12        185.48        56.21 o
  13  10   4         26.79         31.75        51.22 o
   1  11   4        302.57        199.81        38.34 o
   2  11   4        864.00        866.96        70.58 o
   3  11   4        355.15        403.20        55.00 o
   4  11   4        651.20        572.92        61.97 o
   5  11   4          2.26         -5.62        32.93 o
   6  11   4        265.64        299.68        53.22 o
   7  11   4        778.79        863.49        78.78 o
   8  11   4         32.08         24.41        40.21 o
   9  11   4         48.25        124.90        48.02 o
  10  11   4         52.84         46.69        49.16 o
  11  11   4          0.39         43.64        48.61 o
  12  11   4         35.44         25.09        52.58 o
  13  11   4        112.64        215.21        89.94 o
   0  12   4        973.75       1197.59       146.15 o
   1  12   4        124.59        110.11        37.83 o
   2  12   4       1555.43       1216.10        87.35 o
   3  12   4        274.73        190.30        45.98 o
   4  12   4          1.03        -34.29        34.29 o
   5  12   4        147.20        146.90        47.33 o
   6  12   4        195.17        203.77        52.58 o
   7  12   4        147.57        138.26        47.66 o
   8  12   4          2.96        -41.35        41.35 o
   9  12   4         40.68        -10.45        44.59 o
  10  12   4         99.26        208.29        58.92 o
  11  12   4         38.94         47.21        66.65 o
  12  12   4          9.77         64.24        80.30 o
   1  13   4        230.28        236.15        38.58 o
   2  13   4        291.09        308.88        47.75 o
   3  13   4         11.58         38.37        44.97 o
   4  13   4        476.22        444.13        64.16 o
   5  13   4         13.07        -39.31        39.31 o
   6  13   4        130.73        108.45        69.86 o
   7  13   4        105.23         41.84        44.33 o
   8  13   4         36.83        -10.16        41.61 o
   9  13   4          9.32        -24.84        43.71 o
  10  13   4          0.44         77.11        58.08 o
  11  13   4         52.39         64.24        73.88 o
   0  14   4       1295.56       1124.55        95.55 o
   1  14   4        294.53        308.79        44.57 o
   2  14   4        167.43         86.93        38.34 o
   3  14   4        136.79        189.99        47.05 o
   4  14   4         16.24        128.03        50.11 o
   5  14   4        330.69        339.65        64.94 o
   6  14   4         13.22        -22.96        46.19 o
   7  14   4          5.10        -19.23        45.73 o
   8  14   4        214.65        247.19        62.84 o
   9  14   4          0.30         81.91        77.09 o
   1  15   4        575.73        609.84        57.50 o
   2  15   4         33.82        -34.02        34.02 o
   3  15   4         32.54        -47.40        47.40 o
   4  15   4        370.16        362.70        67.56 o
   5  15   4          3.90         48.45        66.65 o
   6  15   4        736.13        764.69        89.85 o
   7  15   4        271.34        329.24        94.76 o
   0  16   4        212.07        265.98        69.25 o
   1  16   4         53.07         18.13        39.68 o
   2  16   4        753.29        674.33        62.80 o
   3  16   4        594.79        606.65        74.52 o
   4  16   4         10.68        -49.77        49.77 o
   1   1   5       9717.23      10381.79        63.21 o
   2   1   5         57.34         83.98         5.48 o
   3   1   5        406.49        449.51         9.93 o
   4   1   5        817.84        872.82        15.25 o
   5   1   5        970.89       1021.04        16.12 o
   6   1   5       2290.42       2435.33        27.25 o
   7   1   5        696.75        730.39        25.96 o
   8   1   5          0.57         11.50         6.64 o
   9   1   5         56.10         70.05        11.11 o
  10   1   5       1216.24       1133.84        43.70 o
  11   1   5         15.08          3.02        20.61 o
  12   1   5        133.86        146.42        32.72 o
  13   1   5         18.60         -5.07        20.60 o
  14   1   5         19.62         21.41        23.92 o
  15   1   5          1.87        -16.56        24.12 o
  16   1   5         87.51         41.61        35.45 o
  17   1   5         83.63         70.59        41.66 o
   0   2   5        335.35        295.39        11.39 o
   1   2   5       6631.23       7241.61        55.16 o
   2   2   5       3752.46       3582.50        28.74 o
   3   2   5      10072.46      10726.74        74.24 o
   4   2   5       2765.54       2675.51        27.35 o
   5   2   5        668.21        649.52        15.70 o
   6   2   5         21.72         24.77         7.16 o
   7   2   5       3401.86       3590.12        36.11 o
   8   2   5        257.99        294.56        15.84 o
   9   2   5        291.55        317.16        12.62 o
  10   2   5       2577.30       2460.67        53.05 o
  11   2   5          0.05          1.68        17.61 o
  12   2   5        416.72        484.20        32.83 o
  13   2   5        134.54        119.51        30.90 o
  14   2   5         29.27         17.07        24.22 o
  15   2   5        322.56        164.83        40.57 o
  16   2   5         45.95         47.37        32.78 o
  17   2   5         65.02        115.32        76.92 o
   1   3   5        376.01        453.72        12.58 o
   2   3   5        435.70        431.35        14.66 o
   3   3   5       2054.71       2356.29        29.50 o
   4   3   5       2025.78       1970.18        27.33 o
   5   3   5       1752.88       1597.64        23.52 o
   6   3   5       3699.45       3547.16        40.89 o
   7   3   5         28.22         28.17         8.12 o
   8   3   5        849.47        838.34        34.98 o
   9   3   5          3.59         -9.13         9.13 o
  10   3   5         18.75          5.30        13.97 o
  11   3   5         61.42         45.21        16.46 o
  12   3   5        122.29        110.47        24.60 o
  13   3   5         12.84         18.81        27.93 o
  14   3   5         78.41         18.46        29.64 o
  15   3   5        489.34        576.67        56.77 o
  16   3   5        253.71        212.36        45.34 o
  17   3   5          6.75         -3.65        44.34 o
   0   4   5      28197.43      27945.79       429.59 o
   1   4   5       5500.73       6111.64        73.16 o
   2   4   5       1805.39       1741.96        29.55 o
   3   4   5       6000.19       6324.36        67.68 o
   4   4   5         56.86         57.48        11.81 o
   5   4   5       2050.78       2116.33        37.69 o
   6   4   5       1349.52       1475.74        24.97 o
   7   4   5        149.33        141.69        11.47 o
   8   4   5       4215.25       4030.23        55.42 o
   9   4   5         87.13        108.90        20.53 o
  10   4   5       3420.67       3197.32        65.62 o
  11   4   5        356.20        388.40        25.66 o
  12   4   5       2539.31       2629.58        80.67 o
  13   4   5        948.69        988.36        82.99 o
  14   4   5        402.14        336.97        43.14 o
  15   4   5        297.49        313.63        46.41 o
  16   4   5        105.07        159.36        41.64 o
  17   4   5         18.37          3.21        85.12 o
   1   5   5        198.37        176.21        28.85 o
   2   5   5       2252.64       2194.07        47.88 o
   3   5   5       1116.97       1134.38        33.20 o
   4   5   5       9480.55       8849.13       108.37 o
   5   5   5       1548.94       1579.39        38.43 o
   6   5   5      12689.48      12324.32       161.58 o
   7   5   5        551.59        585.61        22.91 o
   8   5   5       3265.02       3156.53        48.56 o
   9   5   5         54.77         47.35        17.75 o
  10   5   5         20.17         36.86        39.73 o
  11   5   5          9.25          0.02        28.28 o
  12   5   5       1026.37        971.68        55.95 o
  13   5   5          0.65         29.26        29.23 o
  14   5   5        629.98        679.59        64.68 o
  15   5   5          3.37        -24.03        30.74 o
  16   5   5        360.59        356.81        61.10 o
   0   6   5       9593.10       8982.97       171.71 o
   1   6   5       1167.86       1050.00        41.60 o
   2   6   5      10999.34      10536.32       141.18 o
   3   6   5       4291.27       4181.22        74.70 o
   4   6   5       1200.92       1243.80        40.44 o
   5   6   5       2282.85       2228.36        63.62 o
   6   6   5        403.97        377.17        33.44 o
   7   6   5        187.34        160.85        28.20 o
   8   6   5       2336.64       2243.95        62.36 o
   9   6   5        194.93        220.20        25.21 o
  10   6   5       3546.83       3434.12        97.95 o
  11   6   5          0.42         -2.39        31.23 o
  12   6   5       1415.85       1523.94        68.65 o
  13   6   5        255.28        250.31        38.38 o
  14   6   5         45.07        120.55        35.81 o
  15   6   5        619.82        605.98        66.29 o
  16   6   5          3.50        -44.07        64.44 o
   1   7   5         11.84         -5.87        21.22 o
   2   7   5       1862.03       1747.50        68.68 o
   3   7   5       1576.26       1559.64        69.06 o
   4   7   5       4939.13       5137.60       131.21 o
   5   7   5        813.00        801.00        69.55 o
   6   7   5      11051.82      11068.15       211.78 o
   7   7   5        132.03        119.77        47.16 o
   8   7   5        983.93       1057.15        95.48 o
   9   7   5          4.49         12.72        22.95 o
  10   7   5        149.67        214.86        36.11 o
  11   7   5         11.67         -9.64        27.65 o
  12   7   5        729.23        764.58        58.42 o
  13   7   5         12.40         13.78        35.70 o
  14   7   5        848.38        934.11        87.21 o
  15   7   5         17.86         51.07        61.78 o
   0   8   5      13486.71      13444.40       346.91 o
   1   8   5       1596.23       1549.58        81.91 o
   2   8   5       4751.87       4821.65       195.14 o
   3   8   5       4168.26       4042.72       116.16 o
   4   8   5       1593.87       1677.36        76.33 o
   5   8   5       4771.85       4640.00       154.99 o
   6   8   5        527.95        537.14        42.29 o
   7   8   5       1602.47       1727.92        66.15 o
   8   8   5       1838.06       1849.90        71.94 o
   9   8   5       2090.87       2211.90        79.70 o
  10   8   5        205.18        258.66        53.36 o
  11   8   5       1013.31       1073.90        66.57 o
  12   8   5        781.50        915.92        65.73 o
  13   8   5        966.96       1051.64        82.45 o
  14   8   5        387.03        434.54        73.98 o
  15   8   5        887.14        897.42        99.63 o
   1   9   5         14.18        -27.39        27.39 o
   2   9   5        212.12        190.25        36.29 o
   3   9   5          0.02          1.02        28.94 o
   4   9   5       2973.07       3030.12       110.82 o
   5   9   5         76.38         39.32        32.88 o
   6   9   5       2741.89       2757.75       109.23 o
   7   9   5        804.96        774.66       105.20 o
   8   9   5       1069.22       1080.73        62.44 o
   9   9   5         17.64         26.95        32.85 o
  10   9   5         60.88         36.77        30.36 o
  11   9   5        381.24        496.11        87.53 o
  12   9   5        554.94        603.22        78.26 o
  13   9   5         54.23          9.82        45.38 o
  14   9   5        790.24        901.40        97.85 o
   0  10   5       3443.55       3369.53       154.18 o
   1  10   5       3476.03       3545.65        94.68 o
   2  10   5       5426.35       5489.37       151.07 o
   3  10   5       2542.86       2729.84       106.78 o
   4  10   5       1349.78       1376.19       170.24 o
   5  10   5       1574.20       1438.65        84.14 o
   6  10   5        492.24        458.09        56.48 o
   7  10   5       1787.66       1839.04       229.67 o
   8  10   5       1744.72       1951.67       108.60 o
   9  10   5        344.85        397.76        59.55 o
  10  10   5       1065.52        943.25        87.88 o
  11  10   5        101.51        192.88        55.09 o
  12  10   5        492.95        494.28       146.96 o
  13  10   5        430.39        481.29       134.91 o
   1  11   5          0.02         -9.82        30.62 o
   2  11   5        790.22        747.75        65.75 o
   3  11   5         71.73         -7.38        34.99 o
   4  11   5       2829.01       2839.67       220.83 o
   5  11   5        181.37        206.65        46.56 o
   6  11   5       6316.36       6141.40       408.74 o
   7  11   5          1.42         24.60        41.44 o
   8  11   5        541.22        618.88       117.24 o
   9  11   5          6.99         14.24        67.45 o
  10  11   5        286.42        249.96       121.26 o
  11  11   5          4.31         46.85        54.61 o
  12  11   5        300.66        273.35        64.16 o
  13  11   5         32.32         25.70        73.88 o
   0  12   5       3276.63       3394.93       129.41 o
   1  12   5         88.01         67.20        63.54 o
   2  12   5        739.24        654.55        68.30 o
   3  12   5       1233.16       1391.72        93.44 o
   4  12   5        341.94        331.86        89.14 o
   5  12   5        632.89        622.29        69.28 o
   6  12   5         87.60         38.84        43.18 o
   7  12   5        188.27        218.55        51.66 o
   8  12   5        799.93        862.81        85.08 o
   9  12   5        236.76        274.19        61.29 o
  10  12   5       1011.51       1087.33        98.11 o
  11  12   5        665.83        549.12       177.47 o
  12  12   5        600.63        652.06       122.06 o
   1  13   5          8.70          0.64        29.92 o
   2  13   5         42.18          4.72        33.58 o
   3  13   5          2.59         23.50        73.08 o
   4  13   5       1589.46       1411.57        98.63 o
   5  13   5         15.83        -24.91        39.35 o
   6  13   5        736.90        744.61        78.36 o
   7  13   5          0.22          1.46        43.18 o
   8  13   5        204.87        258.34        65.05 o
   9  13   5         10.33          4.80        47.38 o
  10  13   5          2.67         33.73        75.49 o
   0  14   5        468.85        447.20        69.97 o
   1  14   5       1241.95       1362.25        71.00 o
   2  14   5        284.35        185.09        44.97 o
   3  14   5        497.97        507.61        56.75 o
   4  14   5         29.74         22.01       118.05 o
   5  14   5        443.96        448.77        66.99 o
   6  14   5         80.75         85.62        49.31 o
   7  14   5        651.93        668.86        81.18 o
   8  14   5        151.96        109.69        56.48 o
   9  14   5        183.09        160.61        81.91 o
   1  15   5        157.79        229.51        46.60 o
   2  15   5         97.17         -0.24        48.68 o
   3  15   5          0.81          8.59        53.13 o
   4  15   5          2.67        -26.12        42.30 o
   5  15   5        143.77         81.70        52.73 o
   6  15   5        295.89        249.98        77.40 o
   7  15   5          1.77        -62.64        62.64 o
   0  16   5         75.46         22.48        88.33 o
   1  16   5        527.84        509.73       128.85 o
   2  16   5          3.61        -70.53        70.53 o
   0   0   6      55908.85      55371.14       666.38 o
   1   0   6       3918.18       3713.23        40.92 o
   2   0   6       3116.63       3063.48        33.50 o
   3   0   6         29.09         15.91         7.19 o
   4   0   6       1035.34       1015.40        20.22 o
   5   0   6      38654.98      37367.81       359.02 o
   6   0   6       8962.13       8751.50        93.28 o
   7   0   6         16.75          8.58         9.27 o
   8   0   6       3203.47       3248.18        48.60 o
   9   0   6       9953.33       9565.67       103.30 o
  10   0   6      13213.00      12611.24       162.39 o
  11   0   6      14154.57      12887.23       269.14 o
  12   0   6       2198.68       2090.96       101.64 o
  13   0   6         43.26        109.54        49.79 o
  14   0   6        918.10        948.55        65.09 o
  15   0   6        620.73        598.90        58.29 o
  16   0   6         47.80         71.33        41.93 o
  17   0   6        179.43        116.06        65.12 o
   1   1   6       9697.42       9712.72        60.68 o
   2   1   6      11864.50      12059.99        83.90 o
   3   1   6         40.30         49.49         5.65 o
   4   1   6      12392.55      11896.14        76.12 o
   5   1   6       1030.85        963.91        16.69 o
   6   1   6      14582.35      14373.10        98.76 o
   7   1   6       2007.74       1995.72        27.32 o
   8   1   6        979.84       1003.63        20.07 o
   9   1   6       4309.22       4285.63        44.47 o
  10   1   6        200.62        203.16        12.54 o
  11   1   6       5841.24       5626.06       135.23 o
  12   1   6        212.00        205.90        30.25 o
  13   1   6        370.72        245.44        28.67 o
  14   1   6       1499.81       1352.15        60.32 o
  15   1   6        121.12         96.56        32.95 o
  16   1   6        937.14        862.07        61.77 o
  17   1   6        186.38        222.78        50.56 o
   0   2   6       2935.66       3045.78        54.86 o
   1   2   6       6782.70       6427.79        44.73 o
   2   2   6       4247.00       4129.00        33.44 o
   3   2   6       4089.09       3360.40        29.76 o
   4   2   6        381.23        471.68        12.43 o
   5   2   6          7.23         -2.39         6.42 o
   6   2   6        783.31        846.33        17.82 o
   7   2   6      17121.97      16997.66       121.60 o
   8   2   6      11938.77      11783.45        95.48 o
   9   2   6        144.32        146.86        10.87 o
  10   2   6         75.54         62.79        16.39 o
  11   2   6        760.73        712.74        35.38 o
  12   2   6       3043.35       3073.98        66.12 o
  13   2   6       2380.33       2175.13        64.75 o
  14   2   6        130.84        105.28        32.88 o
  15   2   6         93.38          6.67        32.52 o
  16   2   6          2.15        -47.07        47.44 o
  17   2   6       1022.46       1085.24        83.50 o
   1   3   6       6740.19       6919.52        65.70 o
   2   3   6       1558.07       1375.30        20.30 o
   3   3   6       2716.27       2681.91        30.57 o
   4   3   6       5680.94       5514.59        53.65 o
   5   3   6       1103.60       1117.74        23.43 o
   6   3   6       4624.33       4351.90        50.35 o
   7   3   6         24.10         16.84         8.07 o
   8   3   6        408.94        418.84        14.84 o
   9   3   6        694.43        728.55        26.92 o
  10   3   6         88.06        101.82        17.68 o
  11   3   6       2022.66       2068.86        48.81 o
  12   3   6        875.11        820.67        42.39 o
  13   3   6       1213.04       1132.69       100.38 o
  14   3   6        496.11        536.60        60.50 o
  15   3   6          7.18         19.02        34.26 o
  16   3   6        160.89        145.58        40.42 o
  17   3   6        797.05        953.33       130.89 o
   0   4   6       8712.11       8866.89       124.93 o
   1   4   6        195.33        283.98        13.63 o
   2   4   6       1007.14        921.17        24.12 o
   3   4   6        707.72        762.26        21.41 o
   4   4   6       3615.81       3498.46        55.75 o
   5   4   6       5591.28       5419.32        68.71 o
   6   4   6         17.42          3.73         7.34 o
   7   4   6        217.73        247.88        13.19 o
   8   4   6        196.58        210.05        13.92 o
   9   4   6       6567.69       6508.79        83.46 o
  10   4   6       3214.29       2971.70        55.68 o
  11   4   6       3512.94       3416.25        72.46 o
  12   4   6         18.07         55.66        28.05 o
  13   4   6        126.57         84.63        33.09 o
  14   4   6          8.52        -29.63        29.63 o
  15   4   6        821.05        934.66        63.81 o
  16   4   6        171.12        222.40        44.37 o
   1   5   6       5021.01       4862.41        79.26 o
   2   5   6        377.45        460.30        21.67 o
   3   5   6        652.09        659.77        32.31 o
   4   5   6         35.98         60.08        13.94 o
   5   5   6         17.01         38.96        13.92 o
   6   5   6       6870.93       6771.89        93.18 o
   7   5   6        113.34        128.19        17.47 o
   8   5   6       1373.26       1317.33        37.23 o
   9   5   6        389.07        395.08        27.14 o
  10   5   6         58.04         72.15        31.72 o
  11   5   6        624.85        593.02        70.94 o
  12   5   6        262.48        168.08        33.76 o
  13   5   6         53.47         30.44        29.16 o
  14   5   6        634.20        587.41        52.83 o
  15   5   6          0.37        -30.03        30.03 o
  16   5   6        118.27         43.96        41.59 o
   0   6   6       4822.62       4561.52       104.96 o
   1   6   6       4335.30       4564.02        77.60 o
   2   6   6       7402.38       7280.42        90.24 o
   3   6   6       1339.09       1309.94        36.31 o
   4   6   6       1162.91       1205.44        44.10 o
   5   6   6          3.22          6.38        13.64 o
   6   6   6       1054.85        964.39        39.74 o
   7   6   6       7041.29       7032.44       134.97 o
   8   6   6       1608.41       1585.88        51.27 o
   9   6   6       1203.27       1154.19        77.49 o
  10   6   6        319.87        258.64        37.24 o
  11   6   6        459.08        421.71        40.61 o
  12   6   6        629.46        634.31        49.11 o
  13   6   6       1104.62       1129.49        65.03 o
  14   6   6        187.61        226.01        42.89 o
  15   6   6         36.70         36.22        36.40 o
  16   6   6         17.36        -57.82        85.12 o
   1   7   6         12.15         -4.98        16.13 o
   2   7   6          1.71         -1.47        16.69 o
   3   7   6       1813.72       1673.10        49.03 o
   4   7   6       3297.85       3405.31        81.81 o
   5   7   6         16.32         20.72        20.85 o
   6   7   6       1352.50       1382.51        73.36 o
   7   7   6         94.82        108.67        28.24 o
   8   7   6        570.54        500.16        42.78 o
   9   7   6          1.83         -2.00        19.23 o
  10   7   6          6.06          5.89        27.29 o
  11   7   6          3.91         43.01        30.48 o
  12   7   6        455.12        518.85        46.33 o
  13   7   6        421.74        523.86        48.45 o
  14   7   6        110.33        176.40        46.68 o
  15   7   6         26.97         16.50        46.54 o
   0   8   6        481.62        407.94        54.61 o
   1   8   6          0.53         20.53        25.46 o
   2   8   6          1.00          9.15        25.83 o
   3   8   6       1611.10       1626.56        71.57 o
   4   8   6        444.08        350.45        42.03 o
   5   8   6        490.11        538.93        53.51 o
   6   8   6          5.15         13.00        24.46 o
   7   8   6        204.57        212.62        32.66 o
   8   8   6         23.25         78.00        36.13 o
   9   8   6       1637.18       1636.65        61.92 o
  10   8   6        124.61         93.48        32.15 o
  11   8   6        208.80        185.47        41.46 o
  12   8   6          2.45        -28.19        28.19 o
  13   8   6          0.77         22.50        37.56 o
  14   8   6         41.38         -9.10        39.32 o
  15   8   6        208.51        338.10        72.66 o
   1   9   6        126.06        147.15        35.35 o
   2   9   6        131.13         93.78        31.56 o
   3   9   6         14.10         -4.79        26.44 o
   4   9   6        760.98        818.88        71.47 o
   5   9   6        493.33        481.65        61.03 o
   6   9   6         94.88         87.92        36.66 o
   7   9   6          3.39          6.85        33.84 o
   8   9   6          0.07        -21.53        25.56 o
   9   9   6        258.58        254.88        39.72 o
  10   9   6         20.76         20.43        30.64 o
  11   9   6         23.64         20.60        31.67 o
  12   9   6          3.31        -40.30        40.30 o
  13   9   6         38.11         22.87        54.42 o
  14   9   6         24.92         78.85        92.35 o
   0  10   6       1058.01       1135.83       102.79 o
   1  10   6         52.83         54.96        27.54 o
   2  10   6        341.53        398.50        50.55 o
   3  10   6        513.57        400.52        48.92 o
   4  10   6        518.63        473.07        55.18 o
   5  10   6        441.37        358.04        88.33 o
   6  10   6          2.41         62.37        34.29 o
   7  10   6         89.90         90.19        96.36 o
   8  10   6        194.74        217.33        49.76 o
   9  10   6        444.40        505.24        64.10 o
  10  10   6          4.55         24.86        65.05 o
  11  10   6         56.48         18.56        45.90 o
  12  10   6         16.59        -22.42        43.11 o
  13  10   6         14.99         51.38        53.61 o
   1  11   6        811.14        607.29        52.57 o
   2  11   6        212.81        198.44        45.48 o
   3  11   6         14.61         41.28        35.94 o
   4  11   6         33.79         38.81        34.01 o
   5  11   6        185.13        179.45        47.54 o
   6  11   6       1169.79       1157.33        84.97 o
   7  11   6        124.76        174.69        48.48 o
   8  11   6        243.00        269.55        54.19 o
   9  11   6          1.49         -0.39        41.97 o
  10  11   6         29.69         27.84        45.73 o
  11  11   6         11.45        -11.24        45.15 o
  12  11   6         69.33         63.81        55.48 o
   0  12   6        370.93        272.45        53.63 o
   1  12   6        152.68        132.79        44.41 o
   2  12   6        422.40        470.39        49.08 o
   3  12   6        223.72        259.45        50.30 o
   4  12   6        270.26        295.70        69.06 o
   5  12   6        422.31        413.24        58.48 o
   6  12   6          4.67        -38.74        46.58 o
   7  12   6         42.48         25.61        42.44 o
   8  12   6         21.88        -11.90        40.21 o
   9  12   6          0.43        -43.16        43.16 o
  10  12   6        264.04        230.04        61.51 o
  11  12   6        131.64        117.95        67.11 o
   1  13   6        306.65        230.80        40.90 o
   2  13   6         37.29         49.70        36.11 o
   3  13   6        362.56        295.25        56.24 o
   4  13   6        146.47        219.91        54.37 o
   5  13   6        208.70        247.14        88.33 o
   6  13   6        360.04        410.87        66.25 o
   7  13   6         30.00         91.41        50.92 o
   8  13   6         43.48         25.95        96.36 o
   9  13   6         85.79        112.68        53.86 o
  10  13   6          0.66        -54.61        64.24 o
   0  14   6        942.71       1062.35        92.11 o
   1  14   6         56.40          9.47        33.04 o
   2  14   6        151.46        190.53        41.40 o
   3  14   6        468.61        497.57        57.35 o
   4  14   6          6.23         30.99        45.08 o
   5  14   6        296.56        292.98        60.95 o
   6  14   6          4.72         60.75        48.61 o
   7  14   6         86.73         70.37        51.66 o
   8  14   6        369.26        326.03        88.33 o
   9  14   6          0.18        -44.97        62.64 o
   1  15   6        432.33        424.86        54.48 o
   2  15   6        629.88        673.27        63.30 o
   3  15   6         48.85         36.14        53.00 o
   4  15   6        362.43        477.59        73.40 o
   5  15   6         27.08        -12.81        56.21 o
   1   1   7       4412.82       4970.97        41.73 o
   2   1   7       4901.89       5419.33        39.38 o
   3   1   7       3209.85       3658.02        35.10 o
   4   1   7       9016.54       9689.86        65.12 o
   5   1   7        128.89        121.07         8.68 o
   6   1   7        521.08        601.26        15.10 o
   7   1   7        433.02        462.08        18.90 o
   8   1   7         99.95        100.65        10.01 o
   9   1   7        542.50        563.04        17.56 o
  10   1   7        545.44        516.30        18.07 o
  11   1   7        128.05        118.33        29.98 o
  12   1   7         48.69         31.41        23.76 o
  13   1   7          0.60        -22.63        22.63 o
  14   1   7        506.73        520.56        40.83 o
  15   1   7        153.43         89.33        36.92 o
  16   1   7         20.21        -25.19        47.67 o
  17   1   7          2.67        -44.58        52.08 o
   0   2   7      15673.23      15707.74       250.59 o
   1   2   7       6178.31       6273.55        49.12 o
   2   2   7        666.54        689.83        18.00 o
   3   2   7       2630.34       2958.70        28.01 o
   4   2   7       2843.56       3065.83        31.06 o
   5   2   7        213.59        267.19        18.43 o
   6   2   7        449.66        464.19        15.59 o
   7   2   7       3057.76       3147.49        37.56 o
   8   2   7        495.57        484.52        16.63 o
   9   2   7         48.85         40.05         9.94 o
  10   2   7        439.55        444.49        17.43 o
  11   2   7         88.55         60.26        22.17 o
  12   2   7        453.75        439.03        31.35 o
  13   2   7        700.64        644.32        42.42 o
  14   2   7         45.43         46.00        31.47 o
  15   2   7         52.70          6.96        39.60 o
  16   2   7         50.03          2.67        59.18 o
  17   2   7         71.98        123.78        50.93 o
   1   3   7        180.95        192.29         8.61 o
   2   3   7        923.78       1091.11        17.97 o
   3   3   7       6844.17       7561.11        61.79 o
   4   3   7       2796.74       2896.67        36.50 o
   5   3   7       1794.54       1964.00        32.12 o
   6   3   7        157.28        122.77        11.20 o
   7   3   7        528.78        551.67        18.49 o
   8   3   7        130.15        137.57        11.65 o
   9   3   7        384.54        395.46        16.79 o
  10   3   7         19.58         28.85        13.33 o
  11   3   7       1250.41       1203.52        48.00 o
  12   3   7         30.22         35.84        26.05 o
  13   3   7        581.14        619.13        50.44 o
  14   3   7         30.62         14.08        36.16 o
  15   3   7        187.57        218.50        41.84 o
  16   3   7         30.07         52.31        38.40 o
  17   3   7        414.62        531.84        85.29 o
   0   4   7       6419.28       6387.17        95.53 o
   1   4   7       1831.13       1877.47        29.04 o
   2   4   7        255.90        285.63        13.86 o
   3   4   7       3776.84       3815.04        44.80 o
   4   4   7       1647.60       1693.58        29.86 o
   5   4   7       7439.32       7281.15        80.11 o
   6   4   7       3805.20       3841.62        53.46 o
   7   4   7       1938.84       1820.18        40.26 o
   8   4   7       3244.25       3280.16        44.39 o
   9   4   7       1649.65       1707.04        40.35 o
  10   4   7        266.91        268.87        26.51 o
  11   4   7        695.60        665.51        43.91 o
  12   4   7          3.52          1.25        26.47 o
  13   4   7        527.77        480.18        54.01 o
  14   4   7        195.87        177.19        39.11 o
  15   4   7       1380.70       1349.41        74.83 o
  16   4   7         21.14         66.19        52.85 o
   1   5   7      13131.07      12812.46       126.79 o
   2   5   7       6319.29       6498.04        68.46 o
   3   5   7        614.27        528.98        32.30 o
   4   5   7         31.16         39.81        13.92 o
   5   5   7         23.46         21.03        13.52 o
   6   5   7       2266.38       2372.86        42.45 o
   7   5   7        959.72        928.93        29.65 o
   8   5   7         54.98         52.61        15.32 o
   9   5   7       3225.64       3158.78        67.58 o
  10   5   7        242.81        220.96        32.14 o
  11   5   7       2044.06       1884.93       113.29 o
  12   5   7         10.57         12.79        27.29 o
  13   5   7        862.45        834.39        57.92 o
  14   5   7        662.31        615.93        54.24 o
  15   5   7         16.13        -33.18        33.18 o
  16   5   7         34.78          0.57        42.89 o
   0   6   7          8.20          0.64        18.40 o
   1   6   7        538.36        577.04        32.49 o
   2   6   7       2374.59       2351.78        68.47 o
   3   6   7       6343.72       5980.49        85.54 o
   4   6   7          0.26        -12.82        12.82 o
   5   6   7       3539.15       3562.65        63.91 o
   6   6   7        589.49        557.71        29.89 o
   7   6   7       6503.53       6743.68        97.57 o
   8   6   7        389.02        390.09        31.17 o
   9   6   7        149.25        131.09        28.85 o
  10   6   7         83.33         41.30        26.41 o
  11   6   7         99.11         56.93        44.28 o
  12   6   7       1416.24       1417.03        98.99 o
  13   6   7       1413.73       1381.00        69.61 o
  14   6   7        118.64        113.54        44.74 o
  15   6   7         93.91        109.90        40.10 o
  16   6   7        114.63        221.64       110.82 o
   1   7   7       9420.91       9103.88       131.58 o
   2   7   7       1016.81       1024.72        28.47 o
   3   7   7       4296.62       4262.46        80.75 o
   4   7   7        304.27        301.07        26.59 o
   5   7   7       1346.35       1327.21        42.17 o
   6   7   7        106.54         92.44        22.06 o
   7   7   7        206.11        266.52        34.45 o
   8   7   7          0.49         29.01        20.15 o
   9   7   7       2492.87       2466.56        67.63 o
  10   7   7         93.74         64.73        26.92 o
  11   7   7       2193.04       2201.88        77.04 o
  12   7   7         39.82         46.34        44.51 o
  13   7   7        163.20        133.48        36.56 o
  14   7   7         82.71        122.09        37.00 o
  15   7   7          2.94        -22.85        52.07 o
   0   8   7       7522.08       7647.53       165.54 o
   1   8   7       4350.32       4403.53       136.54 o
   2   8   7       1715.36       1684.64        60.74 o
   3   8   7        198.85        172.00        27.13 o
   4   8   7       5074.48       5189.44       137.42 o
   5   8   7      13627.66      13590.70       268.93 o
   6   8   7        182.82        190.52        41.12 o
   7   8   7        171.20        169.81        31.42 o
   8   8   7         54.17         26.50        43.35 o
   9   8   7       1131.82       1122.77        95.74 o
  10   8   7        385.38        393.71        51.43 o
  11   8   7       1636.84       1696.79        72.29 o
  12   8   7        458.78        472.31        46.46 o
  13   8   7          4.26         -3.25        32.32 o
  14   8   7          6.63         -8.83        49.02 o
  15   8   7       1393.52       1528.08       131.60 o
   1   9   7       6904.51       6842.76       130.30 o
   2   9   7       1329.44       1251.29       161.41 o
   3   9   7        422.86        381.51        44.59 o
   4   9   7         67.41         94.76        32.70 o
   5   9   7         13.93        -27.32        27.32 o
   6   9   7        205.79        169.84        41.16 o
   7   9   7        191.55        170.24        48.99 o
   8   9   7        288.53        234.98        38.11 o
   9   9   7        765.87        753.85        57.44 o
  10   9   7         48.89         36.54        29.56 o
  11   9   7       1353.23       1407.13        70.09 o
  12   9   7         29.43         40.98        39.44 o
  13   9   7        744.68        756.79        71.66 o
  14   9   7         17.67          5.49        52.28 o
   0  10   7         27.48         19.02        34.46 o
   1  10   7        273.57        279.84        36.12 o
   2  10   7       1960.78       2018.99        90.96 o
   3  10   7       8801.50       8392.39       197.29 o
   4  10   7        773.03        781.47        78.70 o
   5  10   7        659.87        771.53        65.60 o
   6  10   7        969.50       1053.57        79.11 o
   7  10   7       4059.41       4356.62       144.51 o
   8  10   7        142.55        114.01        44.76 o
   9  10   7          2.14        -13.12        36.27 o
  10  10   7          0.58        -11.60        40.30 o
  11  10   7         24.81         13.14        43.71 o
  12  10   7        592.55        633.85        78.87 o
  13  10   7       1374.26       1307.57       109.99 o
   1  11   7       4856.94       4971.32       118.64 o
   2  11   7       1205.60       1008.19        75.46 o
   3  11   7       1026.33        907.32        73.88 o
   4  11   7         22.85         72.65        38.87 o
   5  11   7        493.72        423.80        55.79 o
   6  11   7         21.18        -39.35        39.35 o
   7  11   7        399.56        341.51        54.37 o
   8  11   7        120.58         96.77        85.92 o
   9  11   7       1001.89       1038.07        89.37 o
  10  11   7        163.38         63.55        47.54 o
  11  11   7       1223.54       1244.99       102.67 o
  12  11   7          7.83        -60.23        60.23 o
   0  12   7       1741.45       1727.93        97.62 o
   1  12   7        593.13        643.30       111.88 o
   2  12   7        194.97        251.27        39.72 o
   3  12   7        115.97         93.42        76.29 o
   4  12   7        895.18        862.42        77.09 o
   5  12   7       2793.28       3088.75       128.51 o
   6  12   7        394.91        357.63        57.89 o
   7  12   7        324.35        348.72        61.51 o
   8  12   7         55.67         18.47        43.16 o
   9  12   7        519.73        514.90        70.43 o
  10  12   7        173.88        200.74        58.62 o
  11  12   7        266.70        342.09        94.76 o
   1  13   7       1118.63       1168.92        64.58 o
   2  13   7        128.92        118.64        38.73 o
   3  13   7         89.54          5.02        42.73 o
   4  13   7        166.81         84.09        47.05 o
   5  13   7         21.03        -60.83        93.96 o
   6  13   7         57.37         30.52        42.40 o
   7  13   7        190.48        200.92        53.86 o
   8  13   7         12.45         44.20        46.87 o
   9  13   7        193.26        101.53        55.09 o
  10  13   7         12.36         59.42        69.06 o
   0  14   7        256.04        195.00        69.06 o
   1  14   7        195.88        167.14        38.96 o
   2  14   7        453.75        493.37        58.74 o
   3  14   7       1322.60       1449.79        89.43 o
   4  14   7        374.71        462.48        70.16 o
   5  14   7          4.87         18.79        69.06 o
   6  14   7          9.04        -15.60        42.44 o
   7  14   7        913.20        953.73       109.99 o
   1  15   7         28.72        -71.47        71.47 o
   2  15   7          5.87         10.65        91.55 o
   3  15   7        166.77        305.15        96.36 o
   4  15   7         29.23        -72.27        72.27 o
   5  15   7          0.27       -109.21       118.85 o
   0   0   8        172.79        211.00        20.27 o
   1   0   8      15076.47      15452.90       135.02 o
   2   0   8      31637.86      30981.36       236.69 o
   3   0   8      18930.13      19409.00       156.31 o
   4   0   8       1725.56       1602.36        29.38 o
   5   0   8      31997.35      30644.09       303.19 o
   6   0   8       1725.26       1736.92        37.47 o
   7   0   8        298.57        294.45        19.20 o
   8   0   8      10873.28      10532.15       124.13 o
   9   0   8       6723.08       6601.63        92.26 o
  10   0   8       6295.60       6155.08        96.08 o
  11   0   8       1495.40       1552.80        88.49 o
  12   0   8        443.98        378.93        95.56 o
  13   0   8        637.27        577.70        93.15 o
  14   0   8         91.90         98.08        59.42 o
  15   0   8       3187.53       3057.52       116.13 o
  16   0   8         18.49          7.26        56.21 o
  17   0   8        303.79        136.52        86.73 o
   1   1   8      19504.03      19815.01       123.39 o
   2   1   8       8102.05       8417.08        61.56 o
   3   1   8       8826.08       8706.10        62.12 o
   4   1   8       3499.98       3242.10        32.84 o
   5   1   8       1128.57       1162.41        20.71 o
   6   1   8       1444.47       1393.54        23.23 o
   7   1   8       5097.05       5028.79        53.43 o
   8   1   8       1050.61       1010.79        35.48 o
   9   1   8       4503.67       4464.37        52.34 o
  10   1   8        322.09        343.67        16.74 o
  11   1   8       2309.40       2288.93        71.61 o
  12   1   8        188.16        162.92        41.73 o
  13   1   8       1919.98       1977.11        83.45 o
  14   1   8         36.42         10.47        36.86 o
  15   1   8        148.77        135.33        42.89 o
  16   1   8        293.70        241.01        44.07 o
  17   1   8        347.31        369.08        74.72 o
   0   2   8       1677.47       1168.36        35.68 o
   1   2   8          3.21         20.22         6.51 o
   2   2   8       4353.41       4665.44        42.53 o
   3   2   8      12190.36      12070.28        87.74 o
   4   2   8       1480.10       1539.97        22.78 o
   5   2   8       9674.97       9728.51        85.60 o
   6   2   8       3516.28       3399.17        42.02 o
   7   2   8       8814.62       8685.87        81.29 o
   8   2   8       8698.08       8474.39        76.23 o
   9   2   8        973.98        954.33        41.84 o
  10   2   8       5473.78       5298.94        59.89 o
  11   2   8         25.83         22.16        21.40 o
  12   2   8        180.67        158.37        24.86 o
  13   2   8       1041.83       1069.31        54.55 o
  14   2   8       1727.11       1758.72        92.72 o
  15   2   8        476.39        564.70        63.23 o
  16   2   8        417.81        531.01        64.59 o
  17   2   8        761.66        933.01        84.36 o
   1   3   8      11926.68      11867.60        95.72 o
   2   3   8         77.44         83.64         7.25 o
   3   3   8       3664.48       3710.30        39.37 o
   4   3   8        445.61        479.29        17.61 o
   5   3   8        687.47        627.55        25.11 o
   6   3   8       2574.36       2613.14        39.50 o
   7   3   8       3157.35       3105.39        44.61 o
   8   3   8       2762.18       2631.15        41.05 o
   9   3   8       3655.61       3577.51        49.69 o
  10   3   8         24.12          6.58        14.38 o
  11   3   8       1148.42       1074.91        44.82 o
  12   3   8        266.18        265.14        37.69 o
  13   3   8          5.14         -5.95        28.32 o
  14   3   8        164.88        150.90        36.50 o
  15   3   8          1.84         58.16        36.42 o
  16   3   8        149.55        128.30        56.36 o
   0   4   8        194.45        177.07        14.73 o
   1   4   8        182.93        166.53        11.49 o
   2   4   8        875.66        776.24        15.96 o
   3   4   8       4823.75       4899.46        50.51 o
   4   4   8         17.37         16.51         9.45 o
   5   4   8       5980.93       5887.91        70.24 o
   6   4   8       1565.91       1559.01        34.05 o
   7   4   8        239.76        241.69        13.48 o
   8   4   8       6804.22       6700.49        68.35 o
   9   4   8        858.29        832.22        30.98 o
  10   4   8         19.02          4.04        18.03 o
  11   4   8       1108.03       1129.40        47.19 o
  12   4   8       1764.72       1603.37        92.18 o
  13   4   8        110.78        125.06        34.04 o
  14   4   8         25.27         20.00        31.50 o
  15   4   8        547.66        557.19        54.34 o
  16   4   8         22.13         39.09        36.95 o
   1   5   8       4030.31       3800.98        50.36 o
   2   5   8       6860.40       7344.92       101.51 o
   3   5   8       1268.60       1306.95        27.15 o
   4   5   8       3205.03       3063.84        51.17 o
   5   5   8        414.24        470.74        21.89 o
   6   5   8       2807.25       2771.23        47.02 o
   7   5   8        229.40        217.77        18.31 o
   8   5   8        769.36        768.24        28.72 o
   9   5   8        733.43        731.45        43.81 o
  10   5   8        522.68        514.88        34.55 o
  11   5   8       1025.29        923.73        46.25 o
  12   5   8        268.91        217.48        36.49 o
  13   5   8        235.50        145.98        36.51 o
  14   5   8        104.50        119.99        37.82 o
  15   5   8         10.85          1.53        33.97 o
  16   5   8         20.56         39.08        45.04 o
   0   6   8         26.59         20.28        13.29 o
   1   6   8        149.31        174.63        14.09 o
   2   6   8       2038.96       2005.66        34.53 o
   3   6   8       6767.68       6775.98        85.65 o
   4   6   8         80.39        126.34        16.11 o
   5   6   8        758.99        788.02        40.70 o
   6   6   8       1258.18       1249.83        34.57 o
   7   6   8       3895.81       3894.46        75.95 o
   8   6   8       1686.59       1699.04        43.51 o
   9   6   8        243.56        253.02        26.15 o
  10   6   8       6406.87       6427.06       124.07 o
  11   6   8          1.22         -8.61        20.06 o
  12   6   8          3.85          8.35        27.40 o
  13   6   8        590.69        594.16        51.29 o
  14   6   8         46.76         31.35        34.62 o
  15   6   8         25.00         61.29        38.65 o
   1   7   8       3843.17       3835.57        55.72 o
   2   7   8        173.94        175.00        14.95 o
   3   7   8        961.43        860.45        48.22 o
   4   7   8       1506.22       1450.73        43.24 o
   5   7   8         69.30         63.92        18.33 o
   6   7   8        133.16        112.24        25.23 o
   7   7   8        347.95        350.17        48.66 o
   8   7   8        411.21        341.25        39.26 o
   9   7   8       1098.03       1088.15        45.76 o
  10   7   8         10.60         33.31        27.12 o
  11   7   8        229.29        318.71        54.24 o
  12   7   8         95.73        100.28        33.33 o
  13   7   8         33.39          0.54        32.04 o
  14   7   8         85.53         84.67        38.70 o
  15   7   8          1.64         53.75        65.85 o
   0   8   8        638.88        708.05        49.60 o
   1   8   8        287.06        301.49        21.36 o
   2   8   8          1.28        -11.20        11.20 o
   3   8   8         83.37        135.82        25.96 o
   4   8   8        314.07        296.66        32.69 o
   5   8   8        670.82        666.94        44.97 o
   6   8   8       1175.20       1185.40        59.00 o
   7   8   8        184.49        216.94        34.81 o
   8   8   8        330.69        332.18        32.63 o
   9   8   8        142.92        102.55        23.19 o
  10   8   8        125.98         89.95        29.71 o
  11   8   8         83.98        123.47        39.47 o
  12   8   8        750.89        886.70        58.79 o
  13   8   8         19.07         35.66        34.31 o
  14   8   8          5.33        -39.93        39.93 o
   1   9   8         21.07         16.94        16.31 o
   2   9   8        424.57        440.12        46.25 o
   3   9   8        495.41        449.20        47.85 o
   4   9   8        192.50        191.93        37.38 o
   5   9   8        189.11        155.95        48.18 o
   6   9   8          1.00        -25.42        38.55 o
   7   9   8         74.35         99.01        36.94 o
   8   9   8         91.59         62.18        30.36 o
   9   9   8        135.83        133.74        34.21 o
  10   9   8          8.82         45.71        29.10 o
  11   9   8         19.78         -2.98        29.29 o
  12   9   8        118.66        169.03        37.95 o
  13   9   8         25.23         29.78        42.94 o
  14   9   8          2.58        -64.93        80.30 o
   0  10   8        456.22        433.17        50.55 o
   1  10   8        423.75        319.10        35.92 o
   2  10   8        355.70        230.13        40.88 o
   3  10   8         81.51         59.15        38.55 o
   4  10   8          0.83        -19.84        28.94 o
   5  10   8        466.94        384.85        50.55 o
   6  10   8         22.12          9.97        35.44 o
   7  10   8        483.41        440.49        64.24 o
   8  10   8          0.16         10.62        36.58 o
   9  10   8          7.96        -10.28        64.24 o
  10  10   8          7.49         58.30        31.00 o
  11  10   8         32.07          2.15        31.66 o
  12  10   8         11.44        -14.33        42.81 o
  13  10   8         22.46         50.71        51.44 o
   1  11   8        686.19        759.12        52.79 o
   2  11   8        407.40        344.01        64.28 o
   3  11   8         94.62         49.43        37.03 o
   4  11   8        569.82        523.69        60.12 o
   5  11   8        103.66        120.18        42.03 o
   6  11   8          3.65         53.05        36.53 o
   7  11   8          6.61         -2.24        36.66 o
   8  11   8          2.44         -1.13        37.93 o
   9  11   8        313.83        405.32        63.99 o
  10  11   8        127.72        177.32        44.01 o
  11  11   8        320.74        375.38        66.35 o
  12  11   8         20.59         -7.07        47.46 o
   0  12   8         40.34         15.70        36.53 o
   1  12   8        122.37         60.44        32.97 o
   2  12   8         92.52         62.35        33.07 o
   3  12   8         79.99         37.64        38.87 o
   4  12   8         36.52         21.13        38.58 o
   5  12   8        325.24        265.39        54.37 o
   6  12   8         21.25        -23.56        34.01 o
   7  12   8        307.03        392.37        61.97 o
   8  12   8        183.15        245.17        56.34 o
   9  12   8         80.86        111.19        56.21 o
  10  12   8        189.00        139.99        54.78 o
  11  12   8         36.00         76.10        66.65 o
   1  13   8        114.76         49.18        31.37 o
   2  13   8         27.23         11.52        35.65 o
   3  13   8        274.58        190.55        64.22 o
   4  13   8         42.63         30.19        40.09 o
   5  13   8          6.09        -20.81        46.58 o
   6  13   8        226.34        232.94        57.10 o
   7  13   8          2.02         87.79        48.94 o
   8  13   8         59.98         33.76        52.20 o
  10  13   8         32.66         28.91        70.67 o
   0  14   8        353.25        301.94       107.61 o
   1  14   8         32.10          4.82        53.72 o
   2  14   8         98.82         59.21        62.34 o
   3  14   8        441.46        366.18       101.18 o
   4  14   8         13.39        139.73        83.52 o
   5  14   8        368.43        369.40        97.97 o
   6  14   8         75.49         19.27        70.67 o
   7  14   8        277.47        165.43       141.33 o
   1  15   8        886.82        919.04       105.01 o
   2  15   8          2.71        -56.67        56.67 o
   3  15   8        169.96        106.21       150.17 o
   4  15   8        218.18        316.40       123.67 o
   1   1   9        423.46        508.92        14.77 o
   2   1   9        853.90        907.54        17.20 o
   3   1   9       1100.85       1199.74        29.32 o
   4   1   9      11434.65      11881.30        98.87 o
   5   1   9          0.58          2.78         9.07 o
   6   1   9        296.17        374.96        17.20 o
   7   1   9         46.92         63.57        11.74 o
   8   1   9          0.30        -10.04        10.04 o
   9   1   9         27.52         18.41        11.39 o
  10   1   9         21.63         15.04        11.38 o
  11   1   9         70.93         90.41        27.60 o
  12   1   9        239.92        276.17        36.50 o
  13   1   9         73.68         97.33        31.79 o
  14   1   9         14.01         14.88        30.56 o
  15   1   9          1.84         44.98        34.62 o
  16   1   9        199.90        306.36        57.15 o
   0   2   9      10286.11      10721.12       135.68 o
   1   2   9          2.14         -2.95         8.57 o
   2   2   9        511.10        489.58        14.35 o
   3   2   9       1241.65       1190.00        20.19 o
   4   2   9       6749.13       6638.70        56.74 o
   5   2   9        444.12        473.02        17.39 o
   6   2   9        445.57        481.84        24.35 o
   7   2   9          1.01         -5.32         9.43 o
   8   2   9        526.81        546.21        22.97 o
   9   2   9        101.99         64.94        15.69 o
  10   2   9        209.78        238.15        16.68 o
  11   2   9         54.72         38.22        23.51 o
  12   2   9          1.08          4.53        23.77 o
  13   2   9          2.04        -27.24        27.24 o
  14   2   9        663.08        665.23        62.62 o
  15   2   9          0.78         25.80        58.32 o
  16   2   9        451.09        360.92        59.93 o
   1   3   9        729.70        776.65        22.75 o
   2   3   9       3934.75       4117.98        37.51 o
   3   3   9         42.42         36.77         7.78 o
   4   3   9         40.78         29.26         8.23 o
   5   3   9          0.64          7.98         9.82 o
   6   3   9       2329.53       2410.79        39.11 o
   7   3   9        534.48        528.96        21.63 o
   8   3   9        654.99        683.71        24.66 o
   9   3   9       1208.81       1236.18        30.85 o
  10   3   9         31.32          9.32        12.13 o
  11   3   9        540.95        508.77        34.52 o
  12   3   9          0.77        -24.67        24.67 o
  13   3   9        144.97        133.90        33.13 o
  14   3   9        680.00        585.09        54.94 o
  15   3   9          3.41        -14.54        40.98 o
  16   3   9        110.83         76.13        48.19 o
   0   4   9       3208.35       3237.63        64.68 o
   1   4   9       1321.14       1283.30        24.31 o
   2   4   9      17200.50      17180.34       125.67 o
   3   4   9       5106.52       4999.12        52.28 o
   4   4   9        501.85        537.12        22.54 o
   5   4   9       5570.26       5574.80        65.65 o
   6   4   9         89.48         98.43        13.25 o
   7   4   9        875.40        949.36        22.02 o
   8   4   9        263.31        296.48        24.96 o
   9   4   9        180.93        210.31        17.29 o
  10   4   9        985.16        990.76        38.94 o
  11   4   9        379.49        374.84        32.14 o
  12   4   9        763.57        768.25        53.16 o
  13   4   9         11.29         -6.62        28.56 o
  14   4   9        254.01        312.62        43.78 o
  15   4   9         17.24         63.06        35.90 o
  16   4   9          0.04        -14.49        42.11 o
   1   5   9       4366.79       4315.78        50.02 o
   2   5   9       1201.13       1303.11        23.05 o
   3   5   9       1057.26       1087.41        24.29 o
   4   5   9      12868.57      12672.91       125.76 o
   5   5   9         54.38         47.24        13.11 o
   6   5   9       1587.78       1491.67        35.93 o
   7   5   9        700.44        737.81        28.58 o
   8   5   9        813.83        820.75        28.57 o
   9   5   9       1494.19       1570.14        37.00 o
  10   5   9         52.23         47.95        21.44 o
  11   5   9        814.36        913.30        46.65 o
  12   5   9        537.30        550.43        47.26 o
  13   5   9        233.63        245.21        38.20 o
  14   5   9         53.77         51.02        39.53 o
  15   5   9         21.55         25.57        36.26 o
  16   5   9        724.91        619.38        71.72 o
   0   6   9       6089.21       6151.53       100.52 o
   1   6   9        741.67        778.21        21.67 o
   2   6   9        584.21        614.07        20.16 o
   3   6   9       1657.38       1663.68        35.10 o
   4   6   9       2574.34       2547.17        49.25 o
   5   6   9        830.39        768.98        32.18 o
   6   6   9       2422.54       2691.10        49.11 o
   7   6   9        777.74        686.24        29.28 o
   8   6   9        256.36        249.13        21.00 o
   9   6   9        572.81        571.90        30.73 o
  10   6   9       1893.66       1893.25        59.60 o
  11   6   9        138.19         98.93        31.54 o
  12   6   9         38.49         -3.57        27.94 o
  13   6   9        409.72        470.56        49.23 o
  14   6   9       1726.44       1701.72        82.42 o
  15   6   9        521.54        528.47        56.12 o
   1   7   9        845.92        860.09        24.16 o
   2   7   9       2363.47       2461.44        41.37 o
   3   7   9       2361.50       2272.28        58.01 o
   4   7   9       2518.77       2658.24        52.58 o
   5   7   9        130.38        142.13        19.67 o
   6   7   9       3676.83       3614.17        60.04 o
   7   7   9       1087.88       1138.27        37.91 o
   8   7   9       1977.08       1987.59        50.10 o
   9   7   9        702.76        799.82        43.36 o
  10   7   9        171.48        105.58        42.89 o
  11   7   9         81.14         77.52        28.88 o
  12   7   9        693.31        628.51        50.61 o
  13   7   9        132.32        154.55        38.67 o
  14   7   9        346.54        317.72        47.41 o
  15   7   9          6.56          2.83        42.92 o
   0   8   9         80.89         95.93        19.97 o
   1   8   9        660.90        659.31        23.82 o
   2   8   9      14777.54      14442.77       150.64 o
   3   8   9         72.02         63.65        18.19 o
   4   8   9       4197.02       4211.59        76.86 o
   5   8   9       2359.36       2354.62        58.25 o
   6   8   9        168.95        210.52        29.86 o
   7   8   9        213.81        268.39        27.99 o
   8   8   9       3676.24       3718.13        89.48 o
   9   8   9         58.23         61.53        23.26 o
  10   8   9       1172.19       1181.00        61.18 o
  11   8   9        304.77        337.87        41.79 o
  12   8   9       2068.02       2382.22       136.77 o
  13   8   9        216.35        309.32        45.37 o
  14   8   9        147.66        110.68        50.34 o
   1   9   9        499.23        509.36        23.03 o
   2   9   9          8.63         -6.26        17.81 o
   3   9   9       1284.70       1310.31        54.67 o
   4   9   9       4312.19       4284.79       103.66 o
   5   9   9        141.39        140.55        38.61 o
   6   9   9       2015.83       2080.21        95.31 o
   7   9   9       1064.12       1065.16        63.02 o
   8   9   9       1740.84       1751.94        57.97 o
   9   9   9        768.72        788.49        51.21 o
  10   9   9         15.31        -26.41        26.41 o
  11   9   9          8.64        -27.54        27.54 o
  12   9   9        313.95        331.95        83.77 o
  13   9   9         14.85         93.39        43.15 o
   0  10   9      10875.86      10505.21       173.60 o
   1  10   9          2.30        -18.86        18.86 o
   2  10   9          5.23         -2.16        25.61 o
   3  10   9        877.59        954.35        68.67 o
   4  10   9       1421.48       1369.73        78.31 o
   5  10   9        583.81        668.64        62.90 o
   6  10   9       2838.54       2748.44       193.53 o
   7  10   9        569.84        644.96        97.97 o
   8  10   9         45.78         27.84        31.30 o
   9  10   9          6.41         -1.45        32.73 o
  10  10   9       2962.06       3115.18       146.57 o
  11  10   9         15.17        -20.22        30.79 o
  12  10   9         12.79         32.38        39.03 o
  13  10   9        300.89        256.08        65.21 o
   1  11   9        333.24        307.39        76.24 o
   2  11   9       1052.84        938.27        57.04 o
   3  11   9        820.72        908.81       111.62 o
   4  11   9       1914.66       2047.10       171.05 o
   5  11   9        222.53        305.63        51.28 o
   6  11   9        947.59       1112.95        82.58 o
   7  11   9        488.73        548.30        97.97 o
   8  11   9        534.32        587.76        72.67 o
   9  11   9        441.92        431.95        53.14 o
  10  11   9         15.68         21.08        33.69 o
  11  11   9        349.24        287.32        52.78 o
  12  11   9        236.03        292.20        68.36 o
   0  12   9          6.91        -56.41        57.82 o
   1  12   9         93.27         82.39        39.64 o
   2  12   9       3478.61       3676.39       112.41 o
   3  12   9        399.70        351.08        52.47 o
   4  12   9        482.45        405.73        58.65 o
   5  12   9        752.98        732.07       145.35 o
   6  12   9        130.93        105.98        45.90 o
   7  12   9        238.56        371.94       117.24 o
   8  12   9        390.54        443.21        82.92 o
   9  12   9         35.72        -12.97        45.90 o
  10  12   9         96.47         44.21        57.89 o
  11  12   9          1.65        155.79        83.52 o
   1  13   9        183.91        134.94        57.89 o
   2  13   9        166.58        195.94        80.30 o
   3  13   9        141.09         96.36        77.09 o
   4  13   9        554.29        547.67       109.21 o
   5  13   9         17.35         59.42        73.88 o
   6  13   9        214.59        289.09        97.97 o
   7  13   9        190.95        212.00        93.15 o
   8  13   9        190.86        143.74        56.78 o
   9  13   9        428.92        574.97       115.64 o
   0  14   9       2675.84       2817.04       205.58 o
   1  14   9         10.77        -44.55        50.53 o
   2  14   9         36.06         72.15        58.63 o
   3  14   9        451.35        452.91       110.82 o
   4  14   9        857.61        945.97       138.12 o
   5  14   9        105.89        -64.24        64.24 o
   6  14   9        522.49        464.15       110.82 o
   7  14   9          4.29         56.21        64.24 o
   8  14   9         20.43        -65.85        65.85 o
   1  15   9         18.36        -12.97        60.37 o
   2  15   9          2.68        -89.14        89.14 o
   3  15   9         18.66          6.09        71.12 o
   0   0  10      19862.63      20584.78       267.80 o
   1   0  10         35.81         43.48        11.04 o
   2   0  10      53394.37      51877.19       552.33 o
   3   0  10       1551.23       1811.32        32.97 o
   4   0  10       2806.14       2980.35        51.28 o
   5   0  10        190.84        204.28        26.29 o
   6   0  10       6250.39       5917.00        92.78 o
   7   0  10       1411.41       1459.10        43.38 o
   8   0  10      14862.63      14573.26       187.57 o
   9   0  10         21.56         24.12        17.23 o
  10   0  10        112.00        106.86        20.18 o
  11   0  10        507.66        412.40        55.18 o
  12   0  10       6391.12       6183.96       178.13 o
  13   0  10         61.63         32.51        43.60 o
  14   0  10        189.15        264.67       127.68 o
  15   0  10         31.49          1.08        45.90 o
  16   0  10         19.04         13.12        53.22 o
   1   1  10        935.79        963.92        23.66 o
   2   1  10       5167.89       5310.99        51.57 o
   3   1  10        250.88        258.98        11.06 o
   4   1  10      17580.31      17319.89       137.26 o
   5   1  10        843.28        824.93        23.22 o
   6   1  10       4198.24       4063.43        51.71 o
   7   1  10        738.32        790.83        37.18 o
   8   1  10       3845.58       3824.61        52.28 o
   9   1  10        746.69        785.22        26.35 o
  10   1  10          2.23          2.16        11.76 o
  11   1  10          8.02         -9.79        24.41 o
  12   1  10       1366.81       1386.88        65.86 o
  13   1  10         80.06         71.19        31.71 o
  14   1  10       1004.38        970.17        62.92 o
  15   1  10          5.64        -30.83        30.83 o
  16   1  10       1017.71       1068.62       127.33 o
   0   2  10      35480.58      34734.50       466.65 o
   1   2  10       1601.06       1752.07        38.05 o
   2   2  10       9542.21       9992.48        79.60 o
   3   2  10        129.42        161.97         9.67 o
   4   2  10       1166.00       1117.78        21.52 o
   5   2  10        124.98        112.84        13.51 o
   6   2  10       5377.17       5434.94        59.29 o
   7   2  10        787.40        708.36        23.01 o
   8   2  10       1189.43       1199.38        28.69 o
   9   2  10        157.59        155.93        14.67 o
  10   2  10      17152.15      16906.55       145.52 o
  11   2  10         77.59         59.31        27.49 o
  12   2  10         51.43          3.10        31.30 o
  13   2  10          7.87         -7.65        30.83 o
  14   2  10        186.44        180.15        47.01 o
  15   2  10         19.22         11.71        40.04 o
  16   2  10        346.34        412.49        86.37 o
   1   3  10       1478.20       1390.69        38.40 o
   2   3  10      10618.52      10648.17        84.41 o
   3   3  10         58.19         68.87         8.31 o
   4   3  10      13133.43      12747.26       101.97 o
   5   3  10        407.62        428.41        19.32 o
   6   3  10       3899.10       3946.69        52.68 o
   7   3  10        278.13        265.58        17.52 o
   8   3  10       1030.45       1044.27        29.49 o
   9   3  10         12.93        -11.29        11.29 o
  10   3  10        342.35        324.36        20.51 o
  11   3  10        213.43        191.51        23.40 o
  12   3  10        884.95        932.29        57.87 o
  13   3  10        177.89        245.72        39.31 o
  14   3  10        516.17        456.98        81.21 o
  15   3  10          9.22         12.80        49.60 o
  16   3  10        234.40        195.76        54.78 o
   0   4  10       6201.80       6205.96       107.66 o
   1   4  10        116.35        120.33         9.31 o
   2   4  10       7299.77       7100.08        62.15 o
   3   4  10         21.33         32.69         8.16 o
   4   4  10       1217.44       1137.94        24.95 o
   5   4  10       1217.65       1178.08        37.48 o
   6   4  10        325.70        278.75        17.54 o
   7   4  10        405.83        397.41        22.98 o
   8   4  10       8153.71       8099.06        88.90 o
   9   4  10        558.75        532.07        24.36 o
  10   4  10         78.89          1.59        23.11 o
  11   4  10        737.28        608.46        38.65 o
  12   4  10       2411.91       2323.63        84.84 o
  13   4  10          1.23         13.19        33.05 o
  14   4  10        219.24        170.74        39.25 o
  15   4  10         13.21        -13.18        34.31 o
  16   4  10         53.32         44.88        63.56 o
   1   5  10         87.79         82.79         8.84 o
   2   5  10       1382.19       1473.09        24.36 o
   3   5  10          1.77         -2.74        10.45 o
   4   5  10       7773.50       7682.91        80.30 o
   5   5  10        727.33        641.95        26.50 o
   6   5  10         83.09         85.85        17.69 o
   7   5  10        148.45        161.28        16.58 o
   8   5  10        432.16        408.18        22.99 o
   9   5  10         58.91         63.31        15.28 o
  10   5  10        453.06        397.61        44.19 o
  11   5  10         24.33         -5.54        21.29 o
  12   5  10          1.87         33.30        35.34 o
  13   5  10          5.74         13.80        33.38 o
  14   5  10        406.75        463.90        91.73 o
  15   5  10         37.39         26.12        37.55 o
   0   6  10       7350.24       7482.69       116.26 o
   1   6  10         42.45         55.49        10.02 o
   2   6  10        186.23        192.07        14.72 o
   3   6  10        368.08        345.63        19.56 o
   4   6  10        665.51        618.69        26.45 o
   5   6  10        131.18        156.93        22.77 o
   6   6  10       9984.38       9842.36       110.42 o
   7   6  10        399.54        393.21        27.93 o
   8   6  10         33.01         23.62        20.35 o
   9   6  10         11.32         -2.68        15.78 o
  10   6  10       3075.56       2944.08        73.06 o
  11   6  10         69.10         81.41        26.07 o
  12   6  10         45.29         33.86        30.74 o
  13   6  10         30.41         54.71        33.36 o
  14   6  10       1018.45       1053.92        67.85 o
  15   6  10        104.66         53.65        46.36 o
   1   7  10        225.91        207.70        14.44 o
   2   7  10       3056.48       3056.11        60.78 o
   3   7  10        154.75        187.67        20.69 o
   4   7  10       1448.60       1467.68        40.75 o
   5   7  10         52.79         72.77        17.49 o
   6   7  10       1357.05       1332.94        38.82 o
   7   7  10          3.45         -7.34        15.07 o
   8   7  10         14.83         19.49        16.66 o
   9   7  10          2.46         22.80        18.45 o
  10   7  10        183.46        150.37        28.85 o
  11   7  10         21.36         20.96        24.24 o
  12   7  10         22.92         43.28        37.55 o
  13   7  10          0.02         44.85        34.01 o
  14   7  10         41.44         56.12        36.54 o
   0   8  10         25.36         27.35        17.40 o
   1   8  10        168.39        124.62        14.10 o
   2   8  10        772.43        792.80        35.49 o
   3   8  10        111.71         89.86        18.97 o
   4   8  10        387.99        387.74        28.82 o
   5   8  10          2.61         37.14        18.89 o
   6   8  10         20.34         23.61        16.40 o
   7   8  10         17.53         -2.35        21.07 o
   8   8  10       1696.91       1640.46        56.88 o
   9   8  10         25.66         17.63        27.63 o
  10   8  10        464.06        537.59        46.30 o
  11   8  10          3.99         -1.60        33.25 o
  12   8  10         38.46         67.84        34.11 o
  13   8  10         13.18         31.29        32.78 o
  14   8  10          0.35         84.85        45.48 o
   1   9  10        411.12        420.33        24.88 o
   2   9  10        257.15        244.80        22.44 o
   3   9  10         12.20          6.25        18.39 o
   4   9  10        252.12        221.58        26.08 o
   5   9  10          1.66        -19.62        19.62 o
   6   9  10         50.39         57.93        28.75 o
   7   9  10          0.89        -12.62        20.51 o
   8   9  10        322.67        249.22        29.87 o
   9   9  10          2.94         33.63        27.73 o
  10   9  10          0.38        -26.72        26.72 o
  11   9  10         69.31         73.53        42.89 o
  12   9  10         77.25         73.75        36.27 o
  13   9  10          0.30         48.18        39.83 o
   0  10  10         99.85         89.57        29.17 o
   1  10  10        411.58        383.96        27.84 o
   2  10  10          0.65        -17.66        17.66 o
   3  10  10        716.50        600.38        45.12 o
   4  10  10         29.95         12.65        25.45 o
   5  10  10         15.82         16.90        26.65 o
   6  10  10         33.45         64.07        30.65 o
   7  10  10         10.07          0.76        29.07 o
   8  10  10         94.94         43.35        29.44 o
   9  10  10         47.08         25.04        32.04 o
  10  10  10        171.38        155.34        56.79 o
  11  10  10         21.64         14.02        32.04 o
  12  10  10         48.00         49.11        44.12 o
   1  11  10         12.23        -14.57        23.86 o
   2  11  10         13.65        -15.77        22.02 o
   3  11  10         87.58         89.96        28.77 o
   4  11  10        966.09        989.48        81.73 o
   5  11  10         93.23         72.93        30.44 o
   6  11  10         27.50         50.73        37.26 o
   7  11  10         12.93        -12.00        33.11 o
   8  11  10        109.70        139.77        50.07 o
   9  11  10          2.43          1.78        39.10 o
  10  11  10         38.10        -19.70        65.05 o
  11  11  10          1.24         44.73        55.79 o
   0  12  10         73.05        112.42        78.70 o
   1  12  10          2.07        -45.96       164.62 o
   2  12  10        437.45        358.15        83.52 o
   3  12  10          0.15         -1.53        32.83 o
   4  12  10         26.99         43.06        52.20 o
   5  12  10          3.66         78.34        42.05 o
   6  12  10        123.32        218.89        53.22 o
   7  12  10         45.25         41.92        44.12 o
   8  12  10        146.03        148.21        55.07 o
   9  12  10          0.00        -22.96        45.98 o
  10  12  10        102.75        273.03        89.94 o
   1  13  10         21.92          2.37        57.02 o
   2  13  10        199.00        184.70        89.94 o
   3  13  10         13.73         24.09        73.88 o
   4  13  10        108.31        147.76        85.12 o
   5  13  10         27.62         36.74        52.20 o
   6  13  10        196.90        238.50        61.03 o
   7  13  10          1.82         19.23        46.19 o
   8  13  10        294.72        278.68        95.56 o
   9  13  10          0.01        -14.45        67.45 o
   0  14  10        491.37        436.85       114.03 o
   1  14  10         36.60         27.84        54.30 o
   2  14  10        414.21        390.48        77.74 o
   3  14  10         56.57         81.91        81.91 o
   4  14  10        141.91        250.55       102.79 o
   5  14  10          0.99        -11.24        65.85 o
   6  14  10        119.93        179.88       142.94 o
   7  14  10          2.96          8.03        62.64 o
   1  15  10         13.06        -61.20        61.20 o
   2  15  10         46.30        155.79       181.49 o
   1   1  11       8228.73       8124.58        64.51 o
   2   1  11       4371.11       4969.19        50.34 o
   3   1  11        544.86        621.29        16.46 o
   4   1  11        793.94        805.07        24.78 o
   5   1  11        221.89        205.84        14.62 o
   6   1  11         25.20         23.47        10.94 o
   7   1  11         88.39         68.18        12.75 o
   8   1  11          0.99         -1.29        11.79 o
   9   1  11         38.34         31.93        12.69 o
  10   1  11          8.12          5.17        12.11 o
  11   1  11         40.26         67.29        44.97 o
  12   1  11          6.81         -5.02        27.06 o
  13   1  11         60.67         38.36        30.67 o
  14   1  11          2.47        -30.26        30.26 o
  15   1  11         17.69         11.93        33.62 o
  16   1  11        155.43        127.70        50.27 o
   0   2  11       3899.60       3683.61        73.72 o
   1   2  11          1.81          9.05         9.43 o
   2   2  11         43.22         28.71         8.30 o
   3   2  11       1545.34       1463.35        22.96 o
   4   2  11       4134.23       4245.57        45.19 o
   5   2  11         63.05         42.40        11.28 o
   6   2  11        152.20        159.00        14.81 o
   7   2  11        742.32        791.53        26.55 o
   8   2  11        272.44        285.84        18.72 o
   9   2  11        106.45        107.34        15.10 o
  10   2  11        276.57        259.00        18.85 o
  11   2  11          0.10        -17.19        26.66 o
  12   2  11        317.36        303.53        44.28 o
  13   2  11         63.53         46.47        30.57 o
  14   2  11         84.68         92.76        42.67 o
  15   2  11         12.82        -40.91        40.91 o
  16   2  11         57.41        165.87        54.14 o
   1   3  11       3265.11       3164.70        43.21 o
   2   3  11       2930.46       3115.64        38.02 o
   3   3  11       1961.15       1986.58        32.49 o
   4   3  11        250.18        239.09        12.93 o
   5   3  11        563.05        542.19        22.04 o
   6   3  11        503.78        526.49        22.50 o
   7   3  11        123.37        127.91        15.23 o
   8   3  11       1241.67       1128.56        31.77 o
   9   3  11        313.70        284.89        19.94 o
  10   3  11        102.56        111.65        16.25 o
  11   3  11        174.63        197.12        25.19 o
  12   3  11        394.13        381.71        41.58 o
  13   3  11          1.45        -24.87        36.30 o
  14   3  11        279.46        270.14        52.78 o
  15   3  11         24.98         54.39        45.33 o
  16   3  11          2.11        -42.57        42.57 o
   0   4  11       2864.29       2500.68        62.16 o
   1   4  11          9.86         -5.17         9.75 o
   2   4  11      14536.48      14380.12       118.93 o
   3   4  11        251.08        260.04        12.26 o
   4   4  11        341.20        373.85        15.88 o
   5   4  11       4121.03       4014.73        54.84 o
   6   4  11        180.35        176.40        16.79 o
   7   4  11        537.21        540.98        24.41 o
   8   4  11       2581.19       2588.07        46.35 o
   9   4  11          9.70         21.71        13.57 o
  10   4  11        328.63        341.22        27.35 o
  11   4  11       1285.21       1308.05        47.01 o
  12   4  11         87.34         73.96        31.75 o
  13   4  11         19.05        -28.09        30.13 o
  14   4  11        175.58        175.88        40.24 o
  15   4  11         67.42        118.52        49.98 o
   1   5  11       4053.20       4061.57        48.84 o
   2   5  11       1179.03       1197.21        22.20 o
   3   5  11         18.63         18.93         9.27 o
   4   5  11       6548.65       6537.44        68.79 o
   5   5  11        285.30        287.70        18.94 o
   6   5  11       1040.90       1007.33        45.12 o
   7   5  11          1.40          2.43        13.09 o
   8   5  11        901.46        973.10        32.69 o
   9   5  11        340.71        327.91        22.20 o
  10   5  11        198.92        220.37        25.09 o
  11   5  11        236.73        203.08        29.42 o
  12   5  11        393.22        391.48        42.96 o
  13   5  11        137.43        130.78        37.17 o
  14   5  11        545.48        587.54        55.59 o
  15   5  11          0.99          7.11        37.44 o
   0   6  11       5524.82       5412.87        90.78 o
   1   6  11        114.10        120.32        17.13 o
   2   6  11        213.51        209.05        17.25 o
   3   6  11       3295.42       3393.21        47.76 o
   4   6  11       1671.07       1622.92        37.92 o
   5   6  11         17.58         24.45        14.61 o
   6   6  11        255.19        341.34        38.64 o
   7   6  11       1199.12       1167.99        52.81 o
   8   6  11         83.97         96.51        17.00 o
   9   6  11         91.69         86.57        17.19 o
  10   6  11       3425.24       3527.34        81.17 o
  11   6  11          0.59         -4.78        23.39 o
  12   6  11        284.01        264.76        40.52 o
  13   6  11        312.16        232.07        41.59 o
  14   6  11        895.65       1008.25        67.88 o
  15   6  11         71.09          5.15        44.03 o
   1   7  11       1227.99       1271.21        53.72 o
   2   7  11       3167.74       3168.45        73.26 o
   3   7  11       2284.37       2265.87        57.37 o
   4   7  11       3325.40       3322.66        56.53 o
   5   7  11        533.07        552.57        27.75 o
   6   7  11        719.06        747.76        32.46 o
   7   7  11        551.78        530.80        28.79 o
   8   7  11        346.43        391.08        26.66 o
   9   7  11        813.18        870.62        36.71 o
  10   7  11         80.11        111.31        27.75 o
  11   7  11        611.16        671.85        45.42 o
  12   7  11        104.71        178.04        38.37 o
  13   7  11        215.78        304.37        44.30 o
  14   7  11        636.12        765.61        62.06 o
   0   8  11        176.63        207.57        23.13 o
   1   8  11         17.03         -8.76        10.55 o
   2   8  11       8042.22       7756.58       113.96 o
   3   8  11        140.61        109.45        21.06 o
   4   8  11       2628.32       2537.15        59.49 o
   5   8  11       6434.68       6523.63        94.86 o
   6   8  11        160.65        139.24        26.63 o
   7   8  11        715.29        813.24        35.82 o
   8   8  11       2973.11       3139.98        66.69 o
   9   8  11        394.42        484.55        40.15 o
  10   8  11        728.69        851.32        49.31 o
  11   8  11        829.78        866.46        51.07 o
  12   8  11       1942.32       2042.98       117.08 o
  13   8  11          1.93         24.78        34.78 o
  14   8  11        398.01        655.26        96.15 o
   1   9  11        695.30        706.24        30.45 o
   2   9  11       2017.70       2075.47        47.96 o
   3   9  11       1019.55       1069.09        50.65 o
   4   9  11       2987.32       3020.87        79.84 o
   5   9  11         61.94         60.99        21.79 o
   6   9  11        334.81        405.19        32.90 o
   7   9  11        540.42        530.92        37.08 o
   8   9  11        232.88        198.86        29.15 o
   9   9  11       1018.08       1093.87        71.63 o
  10   9  11          4.81          5.43        28.59 o
  11   9  11        471.28        474.54        43.38 o
  12   9  11        151.03        173.08        41.02 o
  13   9  11        390.95        371.47        72.14 o
   0  10  11       4171.00       4408.29       186.33 o
   1  10  11        300.73        320.36        25.93 o
   2  10  11         31.81         27.93        18.68 o
   3  10  11       1950.97       1962.09        56.85 o
   4  10  11       2272.53       2177.11        65.90 o
   5  10  11        488.09        406.39        42.36 o
   6  10  11       1542.14       1626.92        74.93 o
   7  10  11       1695.00       1703.69        67.96 o
   8  10  11        139.73        176.74        33.37 o
   9  10  11          1.70          7.08        45.98 o
  10  10  11       2641.78       2926.07       110.96 o
  11  10  11          0.09        -32.37        35.84 o
  12  10  11          7.89         14.21        51.65 o
   1  11  11        768.94        708.28       107.61 o
   2  11  11        372.19        317.58        56.00 o
   3  11  11        664.31        799.35        68.55 o
   4  11  11       1679.19       1773.83       112.42 o
   5  11  11        301.67        217.94        50.50 o
   6  11  11        624.92        524.86        64.70 o
   7  11  11         71.04         67.86        36.33 o
   8  11  11        555.07        487.74        61.52 o
   9  11  11        278.77        337.13       123.67 o
  10  11  11         31.42        -16.04        48.26 o
  11  11  11        198.40        279.46        96.36 o
   0  12  11         62.84         48.18        75.49 o
   1  12  11         19.84        -48.41        48.79 o
   2  12  11       2287.67       2279.01       179.88 o
   3  12  11         54.05         28.91        67.45 o
   4  12  11         56.28         65.95        57.02 o
   5  12  11       1242.60       1122.77        87.80 o
   6  12  11        141.13        173.38        51.59 o
   7  12  11         42.63         25.30        45.04 o
   8  12  11        755.54        877.15       130.89 o
   9  12  11        142.99        237.69        60.75 o
  10  12  11        272.61        399.91       102.79 o
   1  13  11        436.00        333.55        73.40 o
   2  13  11        233.60        255.36        89.94 o
   3  13  11         59.06        114.03        72.27 o
   4  13  11        362.10        337.27        91.55 o
   5  13  11          0.00         27.30        67.45 o
   6  13  11        379.48        506.78        69.50 o
   7  13  11         57.61          7.44       122.86 o
   8  13  11        139.91        115.64        70.67 o
   9  13  11        121.68         86.73        77.09 o
   0  14  11       1271.52        724.34       133.30 o
   1  14  11         61.11        -23.50       121.26 o
   2  14  11          5.24        -79.93       110.02 o
   3  14  11        604.21        721.12       131.70 o
   4  14  11        779.12       1080.88       149.36 o
   5  14  11         59.65        -51.39        83.52 o
   0   0  12       9756.12      10626.81       154.99 o
   1   0  12       1548.57       1425.83        33.94 o
   2   0  12      15413.77      14869.20       160.60 o
   3   0  12       1263.30       1190.49        43.46 o
   4   0  12       2902.03       2948.86        60.27 o
   5   0  12      21245.85      20531.34       246.73 o
   6   0  12       4800.71       5006.44       132.60 o
   7   0  12        501.21        525.62        32.22 o
   8   0  12       6726.32       6735.18       109.75 o
   9   0  12       3647.86       3532.47        75.74 o
  10   0  12        260.71        269.63        28.27 o
  11   0  12       3666.43       3663.78       131.21 o
  12   0  12        598.00        727.33        84.32 o
  13   0  12         57.86        -49.38        53.00 o
  14   0  12        111.11        159.02        62.64 o
  15   0  12       2243.23       2260.05       243.32 o
  16   0  12         51.21         56.20        55.48 o
   1   1  12       7868.30       7576.27        62.00 o
   2   1  12        933.63        854.23        27.50 o
   3   1  12       9324.35       9308.77        78.12 o
   4   1  12       2571.20       2471.12        37.01 o
   5   1  12         20.34         23.82        10.88 o
   6   1  12        139.20        121.46        14.21 o
   7   1  12       1444.52       1428.17        33.18 o
   8   1  12          1.08         -5.13        12.02 o
   9   1  12       4252.54       4227.45        59.44 o
  10   1  12         94.43         89.83        15.67 o
  11   1  12       1177.51       1101.87        58.44 o
  12   1  12          1.47         -7.32        27.53 o
  13   1  12        152.05        190.02        37.44 o
  14   1  12        214.29        267.00        42.54 o
  15   1  12        149.17        126.30        41.33 o
  16   1  12        426.85        553.04        69.85 o
   0   2  12        650.26        699.20        31.81 o
   1   2  12       1493.56       1436.53        28.94 o
   2   2  12          7.30         11.28         8.04 o
   3   2  12      13453.75      13235.76       103.68 o
   4   2  12       4132.51       3985.21        44.04 o
   5   2  12       4544.95       4453.99        56.53 o
   6   2  12       1208.24       1262.07        31.06 o
   7   2  12       9777.24       9644.30        99.16 o
   8   2  12        201.35        202.76        17.58 o
   9   2  12        518.06        553.04        25.22 o
  10   2  12       1429.05       1410.23        36.30 o
  11   2  12         27.69         39.68        27.24 o
  12   2  12        333.20        270.84        41.90 o
  13   2  12       1014.92        906.58        69.99 o
  14   2  12        105.62        187.88        48.88 o
  15   2  12        140.42        168.18        50.48 o
  16   2  12        260.99        214.41        56.32 o
   1   3  12       9282.93       9125.45        90.35 o
   2   3  12        389.57        425.04        15.35 o
   3   3  12       7238.08       7287.56        69.98 o
   4   3  12         43.06         60.11        10.70 o
   5   3  12        554.65        568.43        23.63 o
   6   3  12         40.96          6.01        13.65 o
   7   3  12       4071.26       3993.73        56.73 o
   8   3  12          9.62         -0.69        13.58 o
   9   3  12       3805.98       3902.26        58.20 o
  10   3  12         14.25         11.20        14.97 o
  11   3  12        483.02        544.18        42.35 o
  12   3  12          3.57        -33.72        33.72 o
  13   3  12        272.94        348.43        59.45 o
  14   3  12        242.07        182.74        47.78 o
  15   3  12         52.79         73.92        48.38 o
   0   4  12       4856.17       4527.50        91.45 o
   1   4  12       2565.56       2535.00        42.61 o
   2   4  12          1.75         -6.97         9.93 o
   3   4  12       4189.85       3996.81        46.04 o
   4   4  12          8.31         23.21         9.30 o
   5   4  12       7964.44       8100.45        83.29 o
   6   4  12        603.68        558.33        24.52 o
   7   4  12          5.87        -12.31        12.31 o
   8   4  12       1656.37       1703.21        39.63 o
   9   4  12       2265.55       2290.61        45.74 o
  10   4  12         78.99         44.51        21.00 o
  11   4  12        619.16        619.58        35.88 o
  12   4  12        171.43        183.24        35.71 o
  13   4  12         17.18         34.37        39.83 o
  14   4  12        184.88        116.67        59.30 o
  15   4  12       1394.10       1416.68        94.37 o
   1   5  12       3506.04       3679.77        53.62 o
   2   5  12       1595.47       1563.28        28.98 o
   3   5  12          9.97          5.13         8.90 o
   4   5  12          7.22          0.86        10.05 o
   5   5  12        639.12        657.87        26.28 o
   6   5  12        224.06        239.55        19.51 o
   7   5  12        255.10        231.71        24.93 o
   8   5  12       1089.32       1097.92        35.09 o
   9   5  12        805.51        756.80        30.93 o
  10   5  12         15.13          9.59        19.90 o
  11   5  12       2285.94       2380.98        61.41 o
  12   5  12        277.79        211.81        45.26 o
  13   5  12        638.13        562.93        52.99 o
  14   5  12         69.64        138.56        50.54 o
  15   5  12         26.29        -23.13        44.89 o
   0   6  12       1250.92       1073.92       125.81 o
   1   6  12        157.99        191.34        15.82 o
   2   6  12       1487.80       1496.66        29.93 o
   3   6  12       4985.15       4753.17        69.96 o
   4   6  12        687.71        742.12        38.03 o
   5   6  12        488.20        476.11        24.34 o
   6   6  12        368.86        360.65        22.40 o
   7   6  12       1636.98       1710.14        41.17 o
   8   6  12         29.70         13.23        15.24 o
   9   6  12        675.27        689.79        30.99 o
  10   6  12       2724.82       2638.88        81.16 o
  11   6  12        183.37        181.94        30.28 o
  12   6  12          4.02        -13.87        33.15 o
  13   6  12        215.79        281.36        42.94 o
  14   6  12         28.69         64.46        49.15 o
   1   7  12        858.35        779.51        24.79 o
   2   7  12        634.52        501.84        22.34 o
   3   7  12        250.12        273.85        22.30 o
   4   7  12         42.74         16.38        15.24 o
   5   7  12        299.68        277.27        22.39 o
   6   7  12        104.26        100.41        18.21 o
   7   7  12        911.27        887.53        33.86 o
   8   7  12        472.46        521.55        28.20 o
   9   7  12        372.11        400.07        26.15 o
  10   7  12         67.51         97.97        27.38 o
  11   7  12         26.73         21.69        25.91 o
  12   7  12         66.42         91.21        36.11 o
  13   7  12         31.30         28.78        34.68 o
  14   7  12        162.51        186.60        48.69 o
   0   8  12        647.23        685.02        43.12 o
   1   8  12        466.69        486.31        29.77 o
   2   8  12        262.21        254.47        19.94 o
   3   8  12          9.54         14.58        15.75 o
   4   8  12        216.88        268.40        24.05 o
   5   8  12        207.57        263.13        24.62 o
   6   8  12        263.36        271.02        23.93 o
   7   8  12        250.83        245.62        23.90 o
   8   8  12        170.39        154.71        22.31 o
   9   8  12        293.73        330.01        47.30 o
  10   8  12         26.56         39.89        25.24 o
  11   8  12        193.98        280.81        45.70 o
  12   8  12        109.44         82.13        37.42 o
  13   8  12          6.96         23.91        42.29 o
   1   9  12         21.17         17.08        25.04 o
   2   9  12        273.44        196.29        28.96 o
   3   9  12         49.92         35.33        20.22 o
   4   9  12         81.98        119.49        24.94 o
   5   9  12          1.61        -17.76        17.76 o
   6   9  12         62.49         75.87        21.73 o
   7   9  12         24.28          0.27        23.06 o
   8   9  12          1.03        -15.23        24.48 o
   9   9  12         23.85         15.03        64.49 o
  10   9  12         45.52          7.74        31.68 o
  11   9  12          1.97         39.36        33.29 o
  12   9  12         23.52        -16.86        43.16 o
  13   9  12         17.29        -21.07        57.02 o
   0  10  12        556.46        498.91        84.32 o
   1  10  12         15.39         -5.39        31.35 o
   2  10  12        140.65        117.24        27.98 o
   3  10  12         91.97        101.24        31.99 o
   4  10  12         26.61         34.83        26.46 o
   5  10  12         64.85         32.58        25.72 o
   6  10  12        551.38        590.81        65.44 o
   7  10  12          4.31        -25.00        29.75 o
   8  10  12         11.46        -30.63        30.63 o
   9  10  12         57.75         90.31        50.50 o
  10  10  12         79.85        132.82        45.36 o
  11  10  12         21.83        -14.10        33.86 o
  12  10  12          0.06         -2.12        64.24 o
   1  11  12        172.06        154.44        52.20 o
   2  11  12         57.02         85.12        70.67 o
   3  11  12         22.18         16.01        34.28 o
   4  11  12        162.62         56.65        39.52 o
   5  11  12        133.75        112.28        43.57 o
   6  11  12        130.68        143.74        39.33 o
   7  11  12          0.69          0.16        36.76 o
   8  11  12         67.81         29.81        75.49 o
   9  11  12        141.72        178.70        71.47 o
  10  11  12          0.46         42.42        50.95 o
  11  11  12        177.95        244.68       101.18 o
   0  12  12          0.81        -30.52        73.88 o
   1  12  12         27.71        -46.40        46.40 o
   2  12  12          5.44          0.00        69.06 o
   3  12  12        151.23         80.30        72.27 o
   4  12  12          6.90        -27.30        64.24 o
   5  12  12        260.20        245.34        55.81 o
   6  12  12         16.23        -29.59        33.07 o
   7  12  12        154.17        221.67        45.53 o
   8  12  12        231.13        151.73        55.79 o
   9  12  12         56.79         56.75        64.64 o
  10  12  12         33.54         17.67        72.27 o
   1  13  12        144.65        121.89        62.34 o
   2  13  12         42.50         39.31        52.45 o
   3  13  12        188.94        237.70        88.33 o
   4  13  12          0.99        -61.03        61.03 o
   5  13  12         15.20        102.79        83.52 o
   6  13  12          4.10         48.28        55.81 o
   7  13  12          2.98        -36.12        36.12 o
   8  13  12         11.52         35.33        67.45 o
   0  14  12          2.90         12.85        83.52 o
   1  14  12        107.22        158.48        70.30 o
   2  14  12         50.15         -2.39        59.02 o
   3  14  12        488.39        351.73       102.79 o
   4  14  12          0.14         56.21        83.52 o
   1   1  13          2.83          5.04         7.02 o
   2   1  13        135.64        133.97        10.04 o
   3   1  13        369.29        330.23        14.78 o
   4   1  13        635.42        626.44        20.18 o
   5   1  13        273.33        268.46        17.39 o
   6   1  13        384.04        407.57        20.87 o
   7   1  13        460.68        390.36        21.35 o
   8   1  13          0.07         16.89        13.03 o
   9   1  13        506.28        497.32        24.82 o
  10   1  13          1.25        -11.83        13.33 o
  11   1  13        232.12        215.20        34.31 o
  12   1  13          8.15         18.38        28.79 o
  13   1  13          9.86          1.18        31.60 o
  14   1  13         18.07         31.21        33.99 o
  15   1  13         28.96        -33.98        33.98 o
   0   2  13       1147.45       1179.47        38.48 o
   1   2  13        839.42        806.86        27.39 o
   2   2  13        733.62        779.55        20.38 o
   3   2  13       1298.26       1363.58        35.44 o
   4   2  13        239.21        246.25        13.31 o
   5   2  13         60.54         77.71        13.24 o
   6   2  13          7.78         10.61        11.83 o
   7   2  13       1179.10       1201.07        32.71 o
   8   2  13        704.01        714.22        27.95 o
   9   2  13          0.09        -10.18        13.25 o
  10   2  13        133.60        123.21        17.61 o
  11   2  13         99.69        103.32        34.77 o
  12   2  13        434.64        443.07        43.70 o
  13   2  13        301.86        241.62        48.38 o
  14   2  13         52.83         59.55        42.48 o
  15   2  13         40.78         65.88        45.82 o
   1   3  13        468.52        431.67        19.94 o
   2   3  13          1.02          9.01        10.81 o
   3   3  13       5856.96       5651.48        65.14 o
   4   3  13        170.12        203.80        16.15 o
   5   3  13        415.75        378.48        20.79 o
   6   3  13       1148.79       1163.57        45.57 o
   7   3  13        814.58        791.88        32.09 o
   8   3  13        155.04        159.74        19.73 o
   9   3  13        738.71        810.83        33.30 o
  10   3  13         11.61        -16.54        16.54 o
  11   3  13        119.64        126.22        38.28 o
  12   3  13         93.97         31.02        50.99 o
  13   3  13        148.97        109.97        50.90 o
  14   3  13         11.98        -22.66        41.68 o
  15   3  13          2.22         80.00        46.53 o
   0   4  13          2.74         20.00        18.50 o
   1   4  13        628.88        608.22        24.51 o
   2   4  13         27.53         31.68        11.64 o
   3   4  13       3769.32       3393.16        56.11 o
   4   4  13        185.93        209.49        14.34 o
   5   4  13       8137.14       7930.55        95.89 o
   6   4  13        885.57        882.52        48.64 o
   7   4  13          9.84          1.58        13.25 o
   8   4  13       1074.33       1097.88        37.41 o
   9   4  13        321.99        372.48        24.00 o
  10   4  13         99.78         77.94        22.86 o
  11   4  13        736.51        736.22        51.46 o
  12   4  13          6.64          9.90        34.16 o
  13   4  13         11.20         27.13        40.37 o
  14   4  13        168.53        216.37        52.37 o
  15   4  13       1232.16       1375.44        94.80 o
   1   5  13       2606.96       2582.27        45.25 o
   2   5  13         47.51         29.33        12.44 o
   3   5  13       3029.75       2954.55        45.76 o
   4   5  13        213.71        225.79        17.94 o
   5   5  13          1.59          3.25        13.11 o
   6   5  13          2.88          1.53        14.95 o
   7   5  13         98.41        126.73        17.83 o
   8   5  13         92.59         87.82        17.53 o
   9   5  13       2780.47       2764.01        52.71 o
  10   5  13          8.02         20.76        20.27 o
  11   5  13       1407.92       1546.96        54.04 o
  12   5  13         26.78          5.75        29.39 o
  13   5  13         94.39        137.11        37.75 o
  14   5  13         38.37         12.69        45.30 o
  15   5  13          0.00         25.81        61.89 o
   0   6  13       1013.47       1002.92        46.71 o
   1   6  13        365.32        344.80        20.82 o
   2   6  13        650.16        723.98        22.92 o
   3   6  13       4412.21       4436.74        62.45 o
   4   6  13       1156.37       1127.17        33.67 o
   5   6  13        224.44        211.61        19.04 o
   6   6  13         26.03         23.75        14.79 o
   7   6  13       4648.01       4610.49        67.70 o
   8   6  13        279.66        294.70        29.89 o
   9   6  13        179.70        217.29        25.04 o
  10   6  13         21.09          8.96        20.39 o
  11   6  13         33.17         17.53        22.70 o
  12   6  13        719.65        757.47        57.83 o
  13   6  13       1442.78       1541.84        78.31 o
  14   6  13          0.39         27.22        37.66 o
   1   7  13       2458.03       2483.91        46.80 o
   2   7  13        187.16        217.65        18.82 o
   3   7  13       1941.47       1965.06        47.82 o
   4   7  13        448.68        413.57        23.73 o
   5   7  13        143.70        174.90        19.22 o
   6   7  13        620.35        694.34        30.53 o
   7   7  13       1036.59       1092.49        38.62 o
   8   7  13        114.22        128.90        20.08 o
   9   7  13       2130.16       2172.89        49.55 o
  10   7  13          8.08        -21.54        21.54 o
  11   7  13        972.73        925.42        51.74 o
  12   7  13          0.91         -3.68        35.06 o
  13   7  13        158.78         59.13        46.23 o
  14   7  13        253.09        316.63        71.31 o
   0   8  13       9618.01       9663.73       166.88 o
   1   8  13       2328.01       2328.52        59.85 o
   2   8  13         90.12        138.49        23.71 o
   3   8  13        863.90        851.01        42.39 o
   4   8  13        239.35        226.17        27.32 o
   5   8  13       7792.67       7923.59       179.95 o
   6   8  13        207.68        187.93        23.96 o
   7   8  13         29.34         19.62        19.44 o
   8   8  13        176.79        168.78        24.56 o
   9   8  13       1747.37       1633.06        74.62 o
  10   8  13        583.64        718.21        79.37 o
  11   8  13       1451.42       1551.80        75.99 o
  12   8  13         58.42         77.62        43.23 o
  13   8  13          8.50         72.43        46.09 o
   1   9  13       3476.29       3379.94        81.01 o
   2   9  13        128.10        141.46        27.33 o
   3   9  13        569.10        639.01        48.80 o
   4   9  13        546.54        610.39        39.78 o
   5   9  13        435.17        461.56        36.66 o
   6   9  13        152.32        173.34        28.87 o
   7   9  13        480.53        510.41        39.72 o
   8   9  13        612.80        584.06        39.10 o
   9   9  13       1394.06       1326.51        69.74 o
  10   9  13         28.30         -2.60        31.09 o
  11   9  13        784.01        733.97       105.01 o
  12   9  13        228.68        209.42        53.36 o
   0  10  13        468.62        539.42       100.38 o
   1  10  13         63.22         31.96        45.46 o
   2  10  13       1648.99       1667.80        64.49 o
   3  10  13       5909.12       5754.47       117.12 o
   4  10  13        389.45        487.02        38.85 o
   5  10  13         24.67         50.05        25.15 o
   6  10  13         76.93         32.95        27.29 o
   7  10  13       2998.60       3180.71       106.03 o
   8  10  13         20.73         -7.25        43.72 o
   9  10  13          0.73        -22.63        34.00 o
  10  10  13          3.79         21.21        33.32 o
  11  10  13         71.78         21.18        41.73 o
   1  11  13       1136.02       1256.20        69.44 o
   2  11  13        144.85         83.93        79.78 o
   3  11  13        968.96        912.92       106.80 o
   4  11  13         11.58         33.35        35.86 o
   5  11  13          0.22        -18.87        30.47 o
   6  11  13        333.76        397.55        55.09 o
   7  11  13        161.13        128.97        55.15 o
   8  11  13         12.19         82.71        48.83 o
   9  11  13       1358.94       1643.31       118.35 o
  10  11  13         12.20        124.25        49.56 o
   0  12  13        225.33        297.12        94.76 o
   1  12  13        612.07        572.42        80.06 o
   2  12  13         15.57        -64.24        64.24 o
   3  12  13        123.84         49.79        72.27 o
   4  12  13         17.31          1.61        56.21 o
   5  12  13       2005.35       2204.23       100.43 o
   6  12  13          3.62        -35.18        35.18 o
   7  12  13          6.54          4.41        34.87 o
   8  12  13          0.32        -27.04        44.85 o
   9  12  13        736.37        762.88       120.46 o
   1  13  13        382.38        401.06        74.72 o
   2  13  13          8.84        -47.24        47.24 o
   3  13  13        410.94        554.09       118.85 o
   4  13  13        161.22        207.18        91.55 o
   5  13  13          9.22        -56.21        56.21 o
   6  13  13         64.70        131.78        57.14 o
   7  13  13        156.25         78.70        83.52 o
   0  14  13          4.19        -51.39        86.73 o
   1  14  13         45.80        -55.85        60.37 o
   2  14  13        287.09        362.53       171.85 o
   3  14  13       1537.67       1385.45       138.05 o
   0   0  14       1796.65       1591.51        53.73 o
   1   0  14      15283.37      15012.80       167.76 o
   2   0  14       1190.47       1118.22        31.23 o
   3   0  14         21.14         15.20        24.34 o
   4   0  14        689.12        810.91        36.03 o
   5   0  14       3428.08       3473.93        71.44 o
   6   0  14       2209.97       2100.20        57.14 o
   7   0  14        179.82        204.88        25.41 o
   8   0  14       1860.59       1691.97        54.91 o
   9   0  14       8906.14       8677.03       137.69 o
  10   0  14       3355.29       3546.89        99.22 o
  11   0  14       1892.86       1990.53       112.42 o
  12   0  14        899.41        823.26        77.04 o
  13   0  14        218.49        270.69        58.65 o
  14   0  14        507.66        470.82        72.14 o
  15   0  14       2216.11       2451.04       139.01 o
   1   1  14       4610.23       4549.55        42.66 o
   2   1  14       1160.83       1097.50        22.48 o
   3   1  14       1438.09       1354.37        26.33 o
   4   1  14       5255.92       5001.28        56.53 o
   5   1  14         23.48         16.15        11.76 o
   6   1  14       2676.42       2636.47        44.89 o
   7   1  14        127.66        113.44        16.85 o
   8   1  14       1056.57       1050.08        33.56 o
   9   1  14       1248.10       1225.08        35.86 o
  10   1  14          0.40        -10.20        14.47 o
  11   1  14       1535.78       1471.24        64.60 o
  12   1  14         60.38         18.55        41.50 o
  13   1  14         28.74        -12.29        31.10 o
  14   1  14        736.55        696.62        57.98 o
  15   1  14         44.63         63.99        40.18 o
   0   2  14       5713.01       5836.02        85.23 o
   1   2  14       3558.61       3372.40        48.70 o
   2   2  14       4197.43       4238.75        52.23 o
   3   2  14      12042.78      11999.24       113.45 o
   4   2  14         20.36          5.64         8.63 o
   5   2  14         76.13         91.74        13.80 o
   6   2  14        576.78        579.69        27.54 o
   7   2  14       1453.53       1409.23        35.09 o
   8   2  14       1710.20       1730.02        47.55 o
   9   2  14         52.41         35.21        16.07 o
  10   2  14       1831.18       1764.98        42.21 o
  11   2  14        576.11        513.41        44.11 o
  12   2  14       1162.21       1245.60        66.16 o
  13   2  14       1265.21       1235.81        82.21 o
  14   2  14        205.81        272.02        53.26 o
  15   2  14        155.61        138.89        49.91 o
   1   3  14        368.27        385.85        19.86 o
   2   3  14       2368.95       2374.28        41.17 o
   3   3  14        546.42        528.78        20.84 o
   4   3  14       7863.27       7726.54        77.36 o
   5   3  14          5.14          9.30        14.62 o
   6   3  14       2914.78       2868.58        53.45 o
   7   3  14         36.67         40.04        16.49 o
   8   3  14        928.27        890.39        35.22 o
   9   3  14       1270.44       1228.49        39.92 o
  10   3  14          0.09        -20.45        20.45 o
  11   3  14        634.84        534.73        54.96 o
  12   3  14        647.18        700.20        63.94 o
  13   3  14          8.56         16.73        38.25 o
  14   3  14        500.84        582.53        66.29 o
  15   3  14         48.26         94.84        49.09 o
   0   4  14       3656.81       3514.86        71.95 o
   1   4  14       2940.38       2994.68        46.97 o
   2   4  14       4091.28       4195.46        57.12 o
   3   4  14        134.27        131.49        17.78 o
   4   4  14        626.11        635.76        29.41 o
   5   4  14       1373.52       1402.89        48.38 o
   6   4  14         26.42         10.27        15.98 o
   7   4  14          1.30        -14.43        17.89 o
   8   4  14        715.19        816.06        48.23 o
   9   4  14       1827.83       1785.81        63.76 o
  10   4  14       1592.66       1615.62        58.33 o
  11   4  14        912.14        821.39        58.86 o
  12   4  14        576.33        601.20       108.90 o
  13   4  14          8.15         -0.61        39.53 o
  14   4  14         56.23         14.36        45.57 o
  15   4  14        539.32        532.19        76.33 o
   1   5  14       1359.62       1244.76        35.01 o
   2   5  14          2.53          1.97        12.22 o
   3   5  14       2145.82       2163.86        47.64 o
   4   5  14          6.33         14.36        15.92 o
   5   5  14        838.12        832.34        48.07 o
   6   5  14       1981.36       1958.51        42.69 o
   7   5  14        229.20        185.52        19.81 o
   8   5  14       1737.86       1781.80        43.61 o
   9   5  14       2367.31       2323.31        73.24 o
  10   5  14         98.62         99.07        25.14 o
  11   5  14        468.48        524.14        45.76 o
  12   5  14        232.90        159.47        72.04 o
  13   5  14         14.94         33.91        42.57 o
  14   5  14        498.43        600.49        69.06 o
   0   6  14        584.00        533.88        34.59 o
   1   6  14       2283.50       2140.40        43.62 o
   2   6  14       1734.59       1636.13        38.27 o
   3   6  14       3292.05       3341.38        60.38 o
   4   6  14        143.54        169.75        19.96 o
   5   6  14         27.95         28.34        14.36 o
   6   6  14        106.02        111.74        18.21 o
   7   6  14       1606.37       1659.54        43.49 o
   8   6  14        154.04        183.49        21.18 o
   9   6  14         97.67         93.27        19.33 o
  10   6  14        371.90        445.48        38.19 o
  11   6  14        107.89        104.93        26.51 o
  12   6  14         85.46         83.11        41.55 o
  13   6  14        481.78        476.33        88.80 o
  14   6  14         43.99         64.92        46.56 o
   1   7  14         27.10         15.71        14.10 o
   2   7  14        162.75        148.76        21.99 o
   3   7  14        362.52        391.91        29.87 o
   4   7  14        485.99        432.10        28.60 o
   5   7  14        184.69        179.21        23.45 o
   6   7  14         27.42         -3.55        18.14 o
   7   7  14        500.73        555.61        33.06 o
   8   7  14        172.03        205.00        24.62 o
   9   7  14        404.81        433.10        32.65 o
  10   7  14          6.66        -24.96        24.96 o
  11   7  14         15.71         28.93        32.33 o
  12   7  14        508.90        521.42        63.46 o
  13   7  14         86.14        120.83        49.13 o
   0   8  14        364.46        416.76        49.37 o
   1   8  14        453.54        476.91        31.14 o
   2   8  14         28.85         10.02        17.64 o
   3   8  14        539.76        626.81        35.75 o
   4   8  14         40.61         43.86        20.38 o
   5   8  14        530.28        506.26        33.88 o
   6   8  14         76.37         68.57        21.56 o
   7   8  14        113.66        153.04        23.53 o
   8   8  14         10.83        -19.09        19.09 o
   9   8  14         75.61        102.83        30.20 o
  10   8  14         27.86        -29.33        29.33 o
  11   8  14         10.58         35.24        34.30 o
  12   8  14          1.10        -35.25        39.97 o
  13   8  14         37.15        -36.25        53.63 o
   1   9  14         91.65         48.95        28.27 o
   2   9  14          5.50          5.19        20.95 o
   3   9  14         14.31         23.96        22.99 o
   4   9  14         93.21         92.07        25.08 o
   5   9  14          5.95          3.43        20.88 o
   6   9  14         35.62         53.90        22.78 o
   7   9  14        213.77        219.17        29.20 o
   8   9  14         26.71         16.43        21.67 o
   9   9  14          9.50        -19.08        34.77 o
  10   9  14          3.58         -9.14        31.48 o
  11   9  14         22.99         68.71        36.45 o
  12   9  14         24.32          4.72        53.05 o
   0  10  14        266.82        207.38        52.09 o
   1  10  14        113.25         98.71        35.47 o
   2  10  14         56.64         26.62        41.03 o
   3  10  14        501.00        500.22        38.98 o
   4  10  14         91.57         72.79        26.53 o
   5  10  14        111.27         96.52        27.67 o
   6  10  14         39.68         32.72        29.01 o
   7  10  14          1.63          9.66        25.54 o
   8  10  14         12.22          1.14        29.62 o
   9  10  14          5.58         30.50        39.22 o
  10  10  14         76.67         58.58        51.46 o
  11  10  14          1.26         -3.50        42.52 o
   1  11  14         11.10        -32.06        34.54 o
   2  11  14         23.26         52.65        35.39 o
   3  11  14        115.17        136.57        36.13 o
   4  11  14         13.89         45.31        29.51 o
   5  11  14         37.90         40.82        39.91 o
   6  11  14        143.94        193.24        43.72 o
   7  11  14          1.02         21.70        35.59 o
   8  11  14         33.06         51.51        70.06 o
   9  11  14        289.38        345.98        55.86 o
  10  11  14         28.41         57.82        58.92 o
   0  12  14         84.01        -16.06        75.49 o
   1  12  14         17.68        -41.82        41.82 o
   2  12  14        365.09        308.37        93.15 o
   3  12  14        136.60         91.55        77.09 o
   4  12  14         90.34         66.68        49.31 o
   5  12  14        113.65        110.63        68.26 o
   6  12  14          4.19          0.75        34.70 o
   7  12  14          1.03        -34.00        48.52 o
   8  12  14          2.21          0.76        56.51 o
   9  12  14         54.85         11.24        72.27 o
   1  13  14         18.69         -4.08        59.55 o
   2  13  14          4.10        -42.07        50.78 o
   3  13  14        118.30        210.39        93.15 o
   4  13  14        176.78        226.09        77.89 o
   5  13  14          0.05        -37.66        45.38 o
   6  13  14        142.83        109.21        73.88 o
   0  14  14       1083.87       1066.43       179.88 o
   1  14  14          8.30        -20.03        96.36 o
   1   1  15          2.02         12.67         7.48 o
   2   1  15         14.14         32.01         8.60 o
   3   1  15          8.83         13.45         8.98 o
   4   1  15         15.46          4.86        11.07 o
   5   1  15        730.64        637.72        25.01 o
   6   1  15        851.76        797.65        28.79 o
   7   1  15        861.70        873.82        39.85 o
   8   1  15        259.93        274.67        20.83 o
   9   1  15         37.84         13.15        15.52 o
  10   1  15          8.83          8.08        16.69 o
  11   1  15         12.77         26.81        26.95 o
  12   1  15         75.99         92.18        43.58 o
  13   1  15        266.47        296.29        42.66 o
  14   1  15         93.06         54.43        37.39 o
  15   1  15          0.02         80.09        47.93 o
   0   2  15         59.91         83.08        17.74 o
   1   2  15        128.89        134.71        15.53 o
   2   2  15        366.85        381.53        22.39 o
   3   2  15       1856.42       1784.06        34.43 o
   4   2  15        100.79         77.07        12.05 o
   5   2  15       1554.40       1609.28        35.78 o
   6   2  15        111.18        127.48        18.74 o
   7   2  15          6.83        -12.94        12.94 o
   8   2  15         69.55         84.26        20.79 o
   9   2  15        441.92        410.69        24.78 o
  10   2  15        785.31        756.84        32.46 o
  11   2  15        119.55        131.36        31.86 o
  12   2  15        382.35        314.35        51.24 o
  13   2  15         70.40        124.47        45.60 o
  14   2  15        186.40        232.17        85.72 o
  15   2  15        103.62          9.25        45.69 o
   1   3  15         47.21         12.22        12.48 o
   2   3  15       1412.05       1518.61        34.88 o
   3   3  15          1.75          3.56        10.02 o
   4   3  15       2347.40       2271.32        47.84 o
   5   3  15        390.00        339.36        23.34 o
   6   3  15        217.67        263.38        28.48 o
   7   3  15         47.38         33.68        17.08 o
   8   3  15        685.21        732.13        39.80 o
   9   3  15         53.74         21.09        17.93 o
  10   3  15        149.93        155.96        30.05 o
  11   3  15        318.61        374.39        49.62 o
  12   3  15        216.01        256.17        49.02 o
  13   3  15          0.87         10.53        40.61 o
  14   3  15        216.02        197.08        72.95 o
   0   4  15       9205.76       8634.40       219.07 o
   1   4  15        266.55        299.16        31.34 o
   2   4  15       2198.51       2151.32        48.79 o
   3   4  15          0.82         -2.59        15.17 o
   4   4  15       1609.66       1733.08        43.10 o
   5   4  15         41.31         54.56        17.53 o
   6   4  15        369.45        303.62        24.97 o
   7   4  15        785.06        888.83        36.94 o
   8   4  15       1411.66       1447.27        44.23 o
   9   4  15        725.76        726.19        34.86 o
  10   4  15       1399.07       1504.79        84.49 o
  11   4  15        128.06        173.63        54.93 o
  12   4  15        670.18        689.07        95.41 o
  13   4  15        166.34        125.43        47.63 o
  14   4  15          0.48         -8.79        54.31 o
   1   5  15         60.04         78.43        16.10 o
   2   5  15        523.32        569.17        25.02 o
   3   5  15        460.22        411.03        26.33 o
   4   5  15       2436.13       2462.99        52.39 o
   5   5  15        397.12        376.35        26.27 o
   6   5  15       2165.51       2094.66        54.25 o
   7   5  15        230.23        184.89        22.90 o
   8   5  15        873.73        944.35        39.45 o
   9   5  15         57.99         58.30        20.34 o
  10   5  15         11.80          6.53        24.12 o
  11   5  15         65.48        114.88        37.15 o
  12   5  15        211.61        184.37        56.71 o
  13   5  15        116.05         77.27        45.27 o
  14   5  15        403.19        557.55        69.65 o
   0   6  15         29.89         38.33        20.78 o
   1   6  15         49.32         47.83        15.90 o
   2   6  15       1967.72       1948.92        52.19 o
   3   6  15       2230.60       2213.67        51.14 o
   4   6  15       3616.48       3484.65        63.96 o
   5   6  15        702.23        747.15        35.38 o
   6   6  15        215.71        202.09        29.33 o
   7   6  15        179.85        193.69        24.16 o
   8   6  15        953.75        925.19        39.92 o
   9   6  15        252.29        194.90        25.34 o
  10   6  15       2526.66       2526.91        84.37 o
  11   6  15        250.05        235.31        39.43 o
  12   6  15         78.38        117.83        47.18 o
  13   6  15        305.27        313.13       128.32 o
   1   7  15        176.81        161.39        23.07 o
   2   7  15       1288.73       1198.67        65.48 o
   3   7  15        102.58        122.29        22.23 o
   4   7  15       3877.24       3775.03        68.27 o
   5   7  15         10.29         -4.43        18.58 o
   6   7  15       1422.55       1580.13        49.93 o
   7   7  15         19.44         -3.69        18.80 o
   8   7  15       1143.05       1222.98        46.92 o
   9   7  15         45.47         55.62        31.96 o
  10   7  15         63.10         27.31        27.67 o
  11   7  15         37.93         52.46        34.26 o
  12   7  15        347.64        369.26        68.93 o
  13   7  15          0.34         36.70        45.84 o
   0   8  15       2759.26       2667.73        92.66 o
   1   8  15        326.66        347.99        28.35 o
   2   8  15       3720.55       3805.18       115.04 o
   3   8  15       1801.27       1753.58        53.31 o
   4   8  15       1005.61        963.54        44.73 o
   5   8  15        802.61        783.14        41.79 o
   6   8  15         13.08          2.36        19.48 o
   7   8  15       2059.62       2084.32        56.63 o
   8   8  15       2839.05       2901.82        65.75 o
   9   8  15        942.09       1010.16        59.58 o
  10   8  15        818.06        895.25        54.70 o
  11   8  15        477.21        481.57        52.29 o
  12   8  15        200.62        267.50        55.44 o
   1   9  15        517.78        592.65        43.36 o
   2   9  15        788.34        832.70        41.24 o
   3   9  15         23.37         35.05        21.73 o
   4   9  15       4195.72       4087.61        81.98 o
   5   9  15         88.63         39.11        23.32 o
   6   9  15       1303.37       1355.57        54.37 o
   7   9  15         29.02         43.32        24.67 o
   8   9  15        237.58        283.09        30.05 o
   9   9  15         11.65        -29.98        31.19 o
  10   9  15          1.04          8.40        34.61 o
  11   9  15         32.92         17.65        42.19 o
   0  10  15        567.49        666.11        62.88 o
   1  10  15        586.21        640.63        42.12 o
   2  10  15       2098.87       2022.54        95.35 o
   3  10  15        896.30        801.80        56.34 o
   4  10  15       1525.49       1551.58        57.65 o
   5  10  15       1370.61       1385.54        56.53 o
   6  10  15        277.33        281.51        33.01 o
   7  10  15        445.09        457.78        38.06 o
   8  10  15        565.48        581.65        48.95 o
   9  10  15        313.31        304.34        94.83 o
  10  10  15       1535.02       1508.98       126.64 o
   1  11  15          3.19         13.53        29.78 o
   2  11  15        377.46        344.57        44.46 o
   3  11  15          0.84          3.27        30.40 o
   4  11  15       1027.33        995.80        64.09 o
   5  11  15         17.48          0.75        26.49 o
   6  11  15       1265.62       1342.01        72.25 o
   7  11  15          0.55        -29.49        29.49 o
   8  11  15        341.61        323.41        53.53 o
   9  11  15         31.95        -44.05        44.05 o
   0  12  15        363.36        250.55        96.36 o
   1  12  15        172.26         29.80        80.30 o
   2  12  15        787.85        731.02        70.71 o
   3  12  15         50.40         31.26        47.33 o
   4  12  15          2.23        -41.16        41.16 o
   5  12  15        430.89        476.05        79.50 o
   6  12  15          1.63          4.82        45.43 o
   7  12  15        526.24        419.06        57.60 o
   8  12  15        650.96        766.09       115.64 o
   1  13  15         13.37        -57.82        57.82 o
   2  13  15        248.89        306.67       124.14 o
   3  13  15         23.69         40.77        54.61 o
   4  13  15        731.51        745.78        90.66 o
   5  13  15          0.00         73.21        63.49 o
   6  13  15         82.36        109.21        72.27 o
   0   0  16       3701.86       3260.72        71.61 o
   1   0  16       3127.97       3071.45        49.16 o
   2   0  16       7703.19       7590.06        98.95 o
   3   0  16       6297.69       6346.26       103.10 o
   4   0  16        359.82        332.83        26.95 o
   5   0  16        206.75        179.03        24.23 o
   6   0  16          2.71         21.24        19.03 o
   7   0  16       5369.55       5371.63       100.92 o
   8   0  16       5575.00       5718.59       107.30 o
   9   0  16         18.22         33.14        23.33 o
  10   0  16       3135.62       3044.21        78.86 o
  11   0  16        179.61        138.43        47.05 o
  12   0  16        737.45        624.05        90.74 o
  13   0  16       2635.31       2503.60       133.74 o
  14   0  16          6.69         -8.03        88.33 o
   1   1  16       2101.08       2047.23        29.02 o
   2   1  16       1274.97       1366.05        27.03 o
   3   1  16         85.85         88.73        12.68 o
   4   1  16       4633.99       4637.86        60.93 o
   5   1  16          7.75          3.68        12.01 o
   6   1  16       1405.55       1428.17        36.25 o
   7   1  16         45.40         62.13        15.57 o
   8   1  16       1224.20       1247.12        38.15 o
   9   1  16        653.00        678.09        34.56 o
  10   1  16          2.62        -15.59        15.59 o
  11   1  16       1799.95       1745.95        82.53 o
  12   1  16        196.50        201.27        38.37 o
  13   1  16        581.40        539.32        64.66 o
  14   1  16        641.72        656.19        71.26 o
   0   2  16       4389.16       4275.09        73.36 o
   1   2  16       7525.75       7362.70        83.49 o
   2   2  16         48.76         56.22        15.17 o
   3   2  16          3.80         -0.72        14.59 o
   4   2  16       2435.76       2441.13        49.51 o
   5   2  16       3386.93       3385.88        52.40 o
   6   2  16        553.19        569.56        25.71 o
   7   2  16        213.04        169.38        18.65 o
   8   2  16       1236.29       1308.20        38.77 o
   9   2  16       1352.50       1395.37        40.53 o
  10   2  16       3371.19       3558.06        65.63 o
  11   2  16        225.60        282.99        47.33 o
  12   2  16         22.91        -37.57        37.57 o
  13   2  16         56.04         40.07        41.61 o
  14   2  16        272.82        231.24        55.29 o
   1   3  16       5112.27       5196.30        67.29 o
   2   3  16       1151.40       1167.60        33.88 o
   3   3  16        491.41        477.88        33.58 o
   4   3  16       3767.53       3530.07        60.72 o
   5   3  16          5.33          7.14        15.84 o
   6   3  16        454.79        495.80        28.58 o
   7   3  16        189.15        219.55        23.17 o
   8   3  16        659.91        670.61        33.45 o
   9   3  16       1272.09       1240.93        43.27 o
  10   3  16          3.94          3.82        22.37 o
  11   3  16       1293.36       1397.55        83.51 o
  12   3  16        450.42        459.13        58.13 o
  13   3  16         99.31         86.86        46.26 o
  14   3  16        211.13        192.12        70.93 o
   0   4  16        145.94        126.70        32.45 o
   1   4  16       1642.75       1488.49        38.32 o
   2   4  16       6740.26       6641.54        79.92 o
   3   4  16       1292.07       1305.10        49.70 o
   4   4  16         61.52         81.05        18.54 o
   5   4  16        735.14        638.97        32.70 o
   6   4  16          3.13          4.07        16.86 o
   7   4  16       3105.28       3115.76        61.31 o
   8   4  16       1421.64       1489.92        45.81 o
   9   4  16         15.40         24.62        18.51 o
  10   4  16        308.54        263.58        32.19 o
  11   4  16          1.54          1.39        34.57 o
  12   4  16        109.42        137.01        51.98 o
  13   4  16        900.73        906.34        84.16 o
  14   4  16         12.53        -54.76        54.76 o
   1   5  16        355.97        341.55        22.89 o
   2   5  16         57.59         56.93        15.17 o
   3   5  16       2412.08       2117.07        63.02 o
   4   5  16        655.75        635.63        32.95 o
   5   5  16       3258.71       3149.42        61.25 o
   6   5  16       1464.19       1485.84        70.14 o
   7   5  16        176.33        188.63        23.76 o
   8   5  16         40.57         40.63        20.04 o
   9   5  16        754.70        736.62        37.23 o
  10   5  16          3.12        -24.03        24.03 o
  11   5  16        101.87        133.01        43.02 o
  12   5  16          2.52         14.93        37.78 o
  13   5  16        144.06         83.13        48.77 o
   0   6  16       5027.90       4947.21        96.64 o
   1   6  16       1770.61       1708.91        43.56 o
   2   6  16        177.76        195.41        24.16 o
   3   6  16        740.14        744.67        35.13 o
   4   6  16        391.39        356.75        26.96 o
   5   6  16       1391.07       1325.49        45.70 o
   6   6  16        193.54        209.83        25.28 o
   7   6  16         17.11         17.31        19.50 o
   8   6  16          3.82         25.93        19.60 o
   9   6  16        257.76        209.68        26.23 o
  10   6  16        326.44        272.60        36.65 o
  11   6  16        363.35        392.50        56.57 o
  12   6  16         10.68         21.55        47.16 o
  13   6  16          0.70        -40.63        46.07 o
   1   7  16        133.29        132.73        22.90 o
   2   7  16        205.93        221.07        25.75 o
   3   7  16        295.04        320.90        28.99 o
   4   7  16        817.07        904.23        42.71 o
   5   7  16          0.22         10.14        19.17 o
   6   7  16          9.31         -3.34        19.37 o
   7   7  16         44.12         33.20        20.71 o
   8   7  16         18.73         35.88        20.79 o
   9   7  16        100.15         99.97        29.71 o
  10   7  16         14.10         18.23        26.21 o
  11   7  16         30.48         73.38        43.96 o
  12   7  16        121.17        182.73        50.73 o
   0   8  16         51.01         44.61        30.73 o
   1   8  16       1103.14       1019.06        45.26 o
   2   8  16        271.26        296.53        29.40 o
   3   8  16        206.48        186.40        35.79 o
   4   8  16         30.26         63.03        22.84 o
   5   8  16          3.48          8.99        21.30 o
   6   8  16         18.04         54.25        22.32 o
   7   8  16         59.89         70.01        23.75 o
   8   8  16         15.20         30.97        22.17 o
   9   8  16         90.51        125.06        32.65 o
  10   8  16         35.07         59.51        30.60 o
  11   8  16         85.25         99.41        45.30 o
  12   8  16         21.47         28.76        43.48 o
   1   9  16         59.91         33.77        24.24 o
   2   9  16         11.91         25.92        26.04 o
   3   9  16          1.68         42.26        21.78 o
   4   9  16        152.93        200.62        28.13 o
   5   9  16        149.01        160.78        27.63 o
   6   9  16          0.12         -3.10        29.21 o
   7   9  16         12.01          8.61        22.88 o
   8   9  16         23.87          3.92        22.36 o
   9   9  16          8.39         27.58        29.10 o
  10   9  16          9.90         -7.83        49.38 o
  11   9  16         25.75         79.72        46.43 o
   0  10  16        102.35         50.84        68.77 o
   1  10  16          1.65        -22.92        22.92 o
   2  10  16        348.98        399.74        39.63 o
   3  10  16         24.52         26.97        27.21 o
   4  10  16          6.02         28.43        24.42 o
   5  10  16         36.58         32.20        28.25 o
   6  10  16          1.74         -3.11        23.84 o
   7  10  16        190.88        257.70        33.04 o
   8  10  16         22.06         92.85        40.72 o
   9  10  16         14.36         30.71        39.04 o
  10  10  16          0.29         64.43        46.50 o
   1  11  16         40.74         13.19        26.76 o
   2  11  16         25.12         92.64        30.46 o
   3  11  16         45.45         44.56        30.26 o
   4  11  16         59.86         17.28        29.32 o
   5  11  16         82.95         79.58        31.24 o
   6  11  16        267.74        381.10        41.64 o
   7  11  16         93.65         82.10        34.58 o
   8  11  16          5.10          0.00        47.70 o
   9  11  16         13.18        -33.73        67.45 o
   0  12  16        155.60        177.76        49.96 o
   1  12  16          5.55        -28.50        39.14 o
   2  12  16        393.51        365.01        54.05 o
   3  12  16         47.13         39.37        34.08 o
   4  12  16         27.16         66.92        51.36 o
   5  12  16         44.27         64.24        75.49 o
   6  12  16         46.20        -17.14        49.93 o
   7  12  16        214.69        146.15        97.97 o
   1  13  16        100.99        -15.85       122.86 o
   2  13  16         47.23        123.67        65.12 o
   3  13  16        149.36         50.63        80.30 o
   4  13  16        503.70        689.00       210.40 o
   1   1  17        121.52        117.65        14.41 o
   2   1  17         33.61         35.52        15.24 o
   3   1  17          1.85         11.29        10.61 o
   4   1  17         68.24         82.46        20.08 o
   5   1  17        215.61        229.42        18.59 o
   6   1  17        630.16        590.56        26.93 o
   7   1  17        204.46        255.33        20.77 o
   8   1  17        522.32        481.01        26.31 o
   9   1  17        496.82        559.73        37.94 o
  10   1  17        105.81        101.95        21.94 o
  11   1  17         47.72          6.76        56.11 o
  12   1  17        356.76        381.55        60.73 o
  13   1  17        118.59         34.81        63.56 o
  14   1  17         18.88         97.26        69.25 o
   0   2  17        291.96        320.77        25.89 o
   1   2  17       1166.09       1216.02        32.36 o
   2   2  17         23.21         30.37        15.34 o
   3   2  17        215.23        222.46        21.18 o
   4   2  17        123.77        123.78        18.76 o
   5   2  17       1206.54       1202.75        43.61 o
   6   2  17       1009.13        946.18        37.63 o
   7   2  17         13.86          1.04        17.50 o
   8   2  17         39.61         27.81        21.42 o
   9   2  17        524.24        568.03        32.45 o
  10   2  17        196.40        154.31        28.93 o
  11   2  17          0.50        -10.97        35.16 o
  12   2  17        164.83        216.79        49.30 o
  13   2  17          3.18        -37.33        37.33 o
  14   2  17         60.14         85.77        69.16 o
   1   3  17        758.38        763.04        29.39 o
   2   3  17        174.51        182.38        20.22 o
   3   3  17        528.70        521.49        28.93 o
   4   3  17        756.27        716.71        36.74 o
   5   3  17        440.67        424.18        27.85 o
   6   3  17         92.66         81.62        19.55 o
   7   3  17        352.18        372.75        27.74 o
   8   3  17        262.82        287.80        29.49 o
   9   3  17        543.14        518.17        32.49 o
  10   3  17         20.70         44.36        25.65 o
  11   3  17        611.03        560.16        60.15 o
  12   3  17        283.00        168.24        47.42 o
  13   3  17        169.36        236.36        81.83 o
  14   3  17         47.45         26.75        48.45 o
   0   4  17       1751.24       1715.03        56.21 o
   1   4  17       1342.28       1329.45        39.64 o
   2   4  17        309.82        334.88        22.16 o
   3   4  17       6381.08       6431.23        88.91 o
   4   4  17         50.74         16.53        17.38 o
   5   4  17        606.13        605.80        32.51 o
   6   4  17        119.64         97.65        20.37 o
   7   4  17        381.48        386.26        28.95 o
   8   4  17       1795.24       1891.35        52.66 o
   9   4  17         22.44         21.75        22.24 o
  10   4  17         12.32         14.98        24.69 o
  11   4  17          9.22         40.02        37.57 o
  12   4  17        106.23         52.36        42.85 o
  13   4  17        463.97        396.25        61.86 o
   1   5  17       1335.51       1348.30        39.72 o
   2   5  17        360.46        337.93        23.85 o
   3   5  17        359.28        411.02        28.05 o
   4   5  17        313.71        354.51        27.09 o
   5   5  17         94.52        116.46        21.23 o
   6   5  17        280.25        314.11        27.66 o
   7   5  17        782.86        806.42        38.09 o
   8   5  17          0.19         16.98        19.70 o
   9   5  17       1089.96       1155.47        46.29 o
  10   5  17          9.32         21.31        25.60 o
  11   5  17        327.02        347.35        54.93 o
  12   5  17         49.72         41.70        40.90 o
  13   5  17        270.50        199.33        56.74 o
   0   6  17        801.24        707.04        42.58 o
   1   6  17        259.37        286.24        23.49 o
   2   6  17        201.98        220.59        26.05 o
   3   6  17        167.38        148.04        24.02 o
   4   6  17        184.48        191.07        24.29 o
   5   6  17       2099.82       2016.16        53.01 o
   6   6  17       1330.40       1269.04        47.09 o
   7   6  17        363.43        330.48        28.90 o
   8   6  17        271.81        275.30        28.90 o
   9   6  17        889.82        903.57        44.18 o
  10   6  17        866.42        918.34        54.09 o
  11   6  17        136.63        231.55        50.93 o
  12   6  17        134.10        139.83        48.81 o
   1   7  17       3655.72       3587.38        72.15 o
   2   7  17        114.50        105.44        23.07 o
   3   7  17       1015.92       1078.46        46.78 o
   4   7  17       1012.70       1047.15        46.88 o
   5   7  17          2.79        -16.12        18.88 o
   6   7  17        323.07        304.06        28.28 o
   7   7  17        222.52        248.24        27.65 o
   8   7  17         43.18         33.72        22.79 o
   9   7  17        971.33       1058.04        57.53 o
  10   7  17         16.65         13.12        28.79 o
  11   7  17       1218.22       1097.26        84.49 o
  12   7  17         26.08         87.51        47.01 o
   0   8  17         15.84          9.00        33.04 o
   1   8  17          3.12          4.16        22.70 o
   2   8  17        872.66        916.84        44.27 o
   3   8  17       4596.68       4737.65       106.18 o
   4   8  17        559.59        652.79        40.31 o
   5   8  17        576.63        671.35        50.88 o
   6   8  17       1285.64       1345.43        51.25 o
   7   8  17       3107.16       3286.10        75.12 o
   8   8  17        356.75        352.99        44.94 o
   9   8  17         29.21          9.39        29.23 o
  10   8  17         30.89        -12.76        30.05 o
  11   8  17         37.70         28.95        44.42 o
   1   9  17       2872.78       2858.17        73.66 o
   2   9  17        230.15        216.88        35.81 o
   3   9  17        709.34        637.51        42.23 o
   4   9  17         28.33         36.41        24.02 o
   5   9  17         42.09         14.27        24.66 o
   6   9  17         18.76         11.63        23.63 o
   7   9  17        291.75        246.49        35.78 o
   8   9  17        147.84        156.29        28.96 o
   9   9  17        861.90        870.24        57.12 o
  10   9  17          0.27         33.50        37.49 o
   0  10  17        386.69        279.29        56.74 o
   1  10  17        760.12        612.58        44.29 o
   2  10  17          7.15         43.58        28.19 o
   3  10  17        174.00        123.52        31.52 o
   4  10  17        559.07        615.81        47.98 o
   5  10  17       2433.83       2504.62        83.92 o
   6  10  17        556.41        625.37        47.29 o
   7  10  17        208.38        205.25        31.70 o
   8  10  17        297.14        271.99        44.22 o
   9  10  17        879.31        978.67        83.17 o
   1  11  17        728.13        768.11        49.55 o
   2  11  17        157.79        110.99        31.97 o
   3  11  17        455.36        515.65        47.15 o
   4  11  17        288.84        260.96        43.61 o
   5  11  17         12.13         10.94        33.38 o
   6  11  17          0.32        -22.92        29.21 o
   7  11  17        130.53        141.29        38.48 o
   8  11  17          6.65         -7.64        49.60 o
   0  12  17          5.42         12.06        43.27 o
   1  12  17         29.59         -8.48        29.37 o
   2  12  17        402.48        383.49        43.92 o
   3  12  17        883.58        807.49        73.15 o
   4  12  17        233.69        162.13        57.56 o
   5  12  17         63.62         85.36        84.32 o
   6  12  17        216.64        241.27        70.20 o
   1  13  17        312.95        436.06       118.05 o
   2  13  17          0.10        -53.90        62.12 o
   0   0  18       6620.04       6394.37       114.39 o
   1   0  18        122.30         96.04        18.44 o
   2   0  18       3141.00       2760.27       112.50 o
   3   0  18       6912.82       6865.15       112.33 o
   4   0  18       7283.17       7049.77       116.67 o
   5   0  18       2987.84       3087.51        73.45 o
   6   0  18          2.14          5.83        19.97 o
   7   0  18       2472.41       2354.55        71.17 o
   8   0  18          0.36          8.74        29.32 o
   9   0  18         75.88         29.14        31.82 o
  10   0  18       1499.20       1524.06        76.79 o
  11   0  18          6.45        125.27        83.52 o
  12   0  18         92.80        -59.42        80.30 o
  13   0  18        752.06        949.19       150.97 o
   1   1  18       1903.76       1952.73        36.99 o
   2   1  18         38.56         31.62        15.05 o
   3   1  18       1974.85       1990.17        45.68 o
   4   1  18          4.35         -7.53        15.03 o
   5   1  18          5.31          9.39        15.91 o
   6   1  18       1218.15       1205.73        41.56 o
   7   1  18       2404.60       2539.61        55.67 o
   8   1  18        122.03         89.06        21.05 o
   9   1  18       2620.82       2674.48        70.04 o
  10   1  18         31.34         24.47        22.03 o
  11   1  18        739.34        890.47       229.67 o
  12   1  18         58.47         58.02        63.02 o
  13   1  18        139.42        253.59        77.12 o
   0   2  18       1969.61       1927.03        73.49 o
   1   2  18       1028.15       1018.51        30.32 o
   2   2  18       5422.84       5191.58        75.80 o
   3   2  18       2063.78       1908.53        46.26 o
   4   2  18         13.19         26.34        16.20 o
   5   2  18       3667.27       3635.52        64.83 o
   6   2  18        174.69        195.98        23.05 o
   7   2  18        671.55        714.91        35.29 o
   8   2  18       1636.79       1650.58        51.08 o
   9   2  18        369.78        396.07        30.21 o
  10   2  18        184.82        198.49        43.59 o
  11   2  18        244.18        333.07        51.45 o
  12   2  18        870.72       1106.97       109.01 o
  13   2  18        119.33        121.84       122.86 o
   1   3  18       2762.62       2617.35        45.57 o
   2   3  18        512.17        462.59        28.31 o
   3   3  18       2389.99       2418.73        52.51 o
   4   3  18        495.41        509.44        39.27 o
   5   3  18          2.08         12.75        17.36 o
   6   3  18       1928.39       2120.93        78.16 o
   7   3  18       1256.41       1364.50        46.76 o
   8   3  18         46.33         42.38        27.88 o
   9   3  18       1786.32       1859.99        53.34 o
  10   3  18         58.94         91.72        27.56 o
  11   3  18        378.67        368.51        54.85 o
  12   3  18         14.79         26.91        42.46 o
  13   3  18         89.38        107.68        97.97 o
   0   4  18       5150.53       4900.54        96.79 o
   1   4  18        691.70        626.69        28.00 o
   2   4  18       1205.64       1134.00        40.29 o
   3   4  18       4673.56       4425.98        73.10 o
   4   4  18       1178.22       1165.74        50.53 o
   5   4  18       1054.51       1039.05        41.23 o
   6   4  18        145.80        122.71        21.91 o
   7   4  18        158.94        133.85        23.42 o
   8   4  18         49.69         50.38        21.48 o
   9   4  18         31.14         41.68        21.16 o
  10   4  18       1017.00       1055.69       106.59 o
  11   4  18         34.68         33.02        38.93 o
  12   4  18          9.46        -26.39        39.44 o
  13   4  18        317.52        371.85        65.22 o
   1   5  18       3061.52       2932.19        52.81 o
   2   5  18        557.01        527.52        33.26 o
   3   5  18        113.26         76.89        20.05 o
   4   5  18          2.44        -17.13        17.13 o
   5   5  18         29.79          6.65        19.03 o
   6   5  18        318.07        301.45        27.50 o
   7   5  18         25.14          9.77        19.51 o
   8   5  18        425.72        405.66        30.88 o
   9   5  18        231.64        251.35        28.45 o
  10   5  18         61.06         -9.06        34.75 o
  11   5  18        369.51        379.84        55.93 o
  12   5  18         61.43         74.54        85.02 o
   0   6  18        565.32        560.09        39.78 o
   1   6  18       1423.71       1327.93        45.38 o
   2   6  18       1024.92       1049.45        45.16 o
   3   6  18       1086.40       1085.10        46.78 o
   4   6  18       1169.16       1205.93        52.09 o
   5   6  18        567.18        608.57        34.91 o
   6   6  18         39.11         65.29        22.78 o
   7   6  18         40.07         14.16        20.43 o
   8   6  18        334.18        373.21        31.57 o
   9   6  18         86.42         96.33        33.24 o
  10   6  18          9.52         47.84        29.04 o
  11   6  18         64.05         10.63        42.30 o
  12   6  18        445.38        418.69        63.30 o
   1   7  18        466.03        545.50        33.20 o
   2   7  18        255.24        233.27        27.27 o
   3   7  18        134.14        140.08        25.37 o
   4   7  18         23.92         57.82        23.21 o
   5   7  18          3.92         45.20        21.03 o
   6   7  18        140.54        208.59        27.52 o
   7   7  18         38.35         11.39        22.13 o
   8   7  18         29.22         26.84        22.38 o
   9   7  18        111.98        140.02        33.56 o
  10   7  18         57.83        102.28        32.64 o
  11   7  18         23.41         63.78        42.96 o
   0   8  18        853.77        773.37        62.56 o
   1   8  18          3.44         -9.54        22.93 o
   2   8  18        291.41        280.56        35.25 o
   3   8  18        146.55        126.36        26.11 o
   4   8  18         27.18         13.81        22.85 o
   5   8  18         49.37         60.22        24.75 o
   6   8  18        124.38        160.75        29.06 o
   7   8  18         12.40         13.15        22.94 o
   8   8  18         48.70         61.15        25.35 o
   9   8  18          0.83        -18.69        29.08 o
  10   8  18         77.34        147.90        35.55 o
  11   8  18          0.02         32.94        43.40 o
   1   9  18          0.23        -10.66        25.11 o
   2   9  18          4.08        -12.15        25.52 o
   3   9  18         44.74         37.54        27.25 o
   4   9  18          5.68         25.73        24.24 o
   5   9  18          0.02         29.09        24.68 o
   6   9  18         76.02         50.43        26.09 o
   7   9  18         22.17         27.32        25.73 o
   8   9  18        169.70        193.38        33.68 o
   9   9  18          2.14         63.36        32.98 o
  10   9  18        151.86        172.34        39.58 o
   0  10  18        128.22        177.88        47.61 o
   1  10  18         54.09         24.76        27.77 o
   2  10  18         43.96         84.59        29.68 o
   3  10  18          0.47        -25.82        25.82 o
   4  10  18         77.84        119.12        32.79 o
   5  10  18         32.43         39.83        36.01 o
   6  10  18         88.80         99.59        29.65 o
   7  10  18          0.83        -24.83        24.83 o
   8  10  18          0.66         -4.73        43.80 o
   9  10  18         46.38         85.15        60.58 o
   1  11  18        165.95        113.16        32.63 o
   2  11  18          0.01        -37.53        37.53 o
   3  11  18         51.21        -18.07        30.30 o
   4  11  18         33.62         32.08        32.31 o
   5  11  18         11.33         44.04        39.81 o
   6  11  18          0.03         -2.72        38.50 o
   7  11  18          0.93         11.03        39.04 o
   0  12  18        118.27        -77.09        77.09 o
   1  12  18         35.97        -20.85        58.28 o
   2  12  18          1.31        -51.71        51.71 o
   3  12  18        430.17        366.73       130.89 o
   4  12  18          1.76         73.88        75.49 o
   5  12  18         31.53        -33.73        75.49 o
   1   1  19         55.78         61.16        13.68 o
   2   1  19         28.84         21.23        15.72 o
   3   1  19          2.12          6.07        16.03 o
   4   1  19        680.19        700.37        34.01 o
   5   1  19        287.36        284.64        26.98 o
   6   1  19         32.88         41.66        24.30 o
   7   1  19          5.88         -4.17        21.61 o
   8   1  19         98.23         82.26        24.49 o
   9   1  19         54.86         27.19        23.50 o
  10   1  19         50.03         51.93        32.60 o
  11   1  19         17.88        -54.27       110.82 o
  12   1  19        134.80         38.94        64.10 o
  13   1  19          6.14         66.36        69.78 o
   0   2  19        211.22        287.80        34.77 o
   1   2  19        115.00         94.27        16.15 o
   2   2  19       1261.03       1318.94        42.53 o
   3   2  19         68.70         56.15        18.23 o
   4   2  19         19.15        -15.59        15.59 o
   5   2  19        199.68        194.75        22.31 o
   6   2  19        376.25        350.49        42.50 o
   7   2  19         43.48         43.83        25.54 o
   8   2  19        500.18        455.93        31.11 o
   9   2  19         69.30         43.67        24.46 o
  10   2  19         24.56         15.46        31.55 o
  11   2  19        104.92        -38.55        52.24 o
  12   2  19        242.16        361.03        81.05 o
  13   2  19          6.51         91.97       134.91 o
   1   3  19         22.06         55.94        15.44 o
   2   3  19         34.98         54.40        18.11 o
   3   3  19         37.21         21.00        18.37 o
   4   3  19        118.30        130.38        20.32 o
   5   3  19         69.75         51.80        19.91 o
   6   3  19       2309.31       2280.50        57.88 o
   7   3  19         40.32         30.35        19.91 o
   8   3  19         60.52        101.54        22.41 o
   9   3  19        886.27        898.41        51.55 o
  10   3  19        184.58        211.87        34.54 o
  11   3  19        256.46        390.90       102.79 o
  12   3  19          7.11        -14.51        60.37 o
  13   3  19         10.26        -61.29        61.29 o
   0   4  19       2040.57       2019.30        84.61 o
   1   4  19        103.97         93.38        17.78 o
   2   4  19        631.11        686.55        34.00 o
   3   4  19          2.40         -0.67        17.06 o
   4   4  19       2149.54       2232.11        55.24 o
   5   4  19        778.04        845.63        38.39 o
   6   4  19       1515.10       1596.31        50.76 o
   7   4  19        619.10        588.27        35.08 o
   8   4  19        372.81        361.60        31.55 o
   9   4  19         43.08         67.94        22.85 o
  10   4  19        381.04        376.50        39.67 o
  11   4  19         73.48         90.54        43.22 o
  12   4  19        114.53         41.91       120.46 o
   1   5  19        385.50        413.11        25.68 o
   2   5  19        241.33        245.69        32.20 o
   3   5  19        292.01        336.48        28.09 o
   4   5  19        962.51        938.67        45.94 o
   5   5  19         48.32          8.24        20.59 o
   6   5  19        421.22        437.54        32.05 o
   7   5  19         56.32         63.03        22.50 o
   8   5  19        125.37        112.14        24.49 o
   9   5  19        604.91        682.80        40.39 o
  10   5  19         67.16         70.98        32.57 o
  11   5  19        271.76        313.13        53.35 o
  12   5  19        172.85        153.01        53.65 o
   0   6  19        423.21        419.09        42.32 o
   1   6  19        225.36        185.68        24.25 o
   2   6  19       1040.48       1130.34        48.43 o
   3   6  19       1814.62       1770.50        73.23 o
   4   6  19        107.89        100.72        22.94 o
   5   6  19        156.82        139.42        24.64 o
   6   6  19        729.92        753.78        39.87 o
   7   6  19         33.52         37.11        25.68 o
   8   6  19       1286.48       1382.71        53.85 o
   9   6  19         55.80         95.95        30.53 o
  10   6  19         27.41         -8.37        28.84 o
  11   6  19         36.63         63.58        43.81 o
   1   7  19        507.67        602.28        40.63 o
   2   7  19       1502.14       1497.00        55.66 o
   3   7  19        666.68        649.81        60.69 o
   4   7  19       1045.10       1106.29        49.71 o
   5   7  19         19.18          9.75        21.07 o
   6   7  19       1470.70       1566.74        55.89 o
   7   7  19        445.51        508.68        36.22 o
   8   7  19         82.67         51.89        35.00 o
   9   7  19        207.23        193.06        47.41 o
  10   7  19          0.03         -3.48        29.89 o
  11   7  19         11.84          3.12        48.48 o
   0   8  19       3850.20       3924.66       161.51 o
   1   8  19          1.33        -21.52        21.52 o
   2   8  19         18.47        -23.94        23.94 o
   3   8  19        579.33        571.26        38.91 o
   4   8  19       2047.99       1973.70        62.63 o
   5   8  19        242.49        361.27        34.22 o
   6   8  19       1908.17       2003.04        65.99 o
   7   8  19        161.64        163.82        28.72 o
   8   8  19         92.75         94.87        27.32 o
   9   8  19          3.20          8.08        29.67 o
  10   8  19       2407.81       2777.11        90.21 o
   1   9  19        164.63        163.71        31.71 o
   2   9  19       1261.29       1287.06        58.37 o
   3   9  19        827.36        925.53        56.21 o
   4   9  19        944.38       1033.95        58.35 o
   5   9  19         25.98         32.48        25.76 o
   6   9  19        617.67        605.89        43.37 o
   7   9  19         84.32         74.39        28.49 o
   8   9  19        239.91        206.58        48.04 o
   9   9  19        332.00        338.90        54.04 o
   0  10  19        166.57        119.35        43.86 o
   1  10  19         66.67         21.60        29.69 o
   2  10  19       1435.23       1450.51        63.78 o
   3  10  19        649.36        727.07        58.99 o
   4  10  19        170.83         79.09        32.20 o
   5  10  19        415.02        436.37        45.04 o
   6  10  19        380.76        334.67        42.59 o
   7  10  19          9.85        -24.99        38.71 o
   8  10  19       2131.56       2038.32       129.66 o
   1  11  19        346.44        444.62        43.16 o
   2  11  19        345.55        263.30        56.86 o
   3  11  19        167.04        175.68        48.79 o
   4  11  19        411.80        480.08        61.39 o
   5  11  19         10.12         10.82        40.20 o
   6  11  19        438.20        604.25        81.10 o
   0  12  19        864.85        708.28       136.52 o
   1  12  19         38.80         42.07       103.59 o
   2  12  19          3.33        -51.66        51.66 o
   3  12  19        117.60        -30.14        65.85 o
   0   0  20      23394.06      22735.89       415.19 o
   1   0  20        698.56        756.16        55.29 o
   2   0  20        116.14        106.52        44.41 o
   3   0  20        239.46        248.56        40.09 o
   4   0  20       1552.77       1580.99        76.73 o
   5   0  20         70.57         66.87        38.75 o
   6   0  20       2104.90       2121.86        85.36 o
   7   0  20        281.06        337.90        46.36 o
   8   0  20         18.77        -12.55        34.76 o
   9   0  20        134.62         98.30        38.14 o
  10   0  20       3011.85       3454.65       221.64 o
  11   0  20        114.38         64.24        85.12 o
  12   0  20          8.97        210.39       104.39 o
   1   1  20         85.72        103.43        23.72 o
   2   1  20       4737.95       4726.93        85.21 o
   3   1  20         17.90         -2.62        21.99 o
   4   1  20       3103.06       2987.83        68.36 o
   5   1  20        133.88        133.88        25.54 o
   6   1  20        850.40        929.10        46.40 o
   7   1  20         14.60         22.47        23.06 o
   8   1  20        188.46        217.91        29.83 o
   9   1  20         44.80         16.31        24.42 o
  10   1  20         21.15         52.66        35.79 o
  11   1  20          1.18         67.27        60.37 o
  12   1  20        197.33        245.28        76.35 o
   0   2  20        706.71        723.77        44.59 o
   1   2  20        988.62        923.59        33.12 o
   2   2  20       6264.04       6248.52       108.33 o
   3   2  20         67.10         76.09        22.64 o
   4   2  20         33.11         -5.82        20.37 o
   5   2  20        152.50        125.90        26.23 o
   6   2  20        206.49        262.22        30.37 o
   7   2  20          0.15        -14.41        22.02 o
   8   2  20       3040.08       3332.81        76.48 o
   9   2  20         42.97         56.42        31.84 o
  10   2  20        208.15        165.95        39.12 o
  11   2  20         49.96         36.25        61.89 o
  12   2  20       1245.43       1419.51       139.73 o
   1   3  20        545.02        564.76        27.94 o
   2   3  20       2249.24       2331.99        53.72 o
   3   3  20          7.68         17.98        17.66 o
   4   3  20       2753.53       2861.48        61.01 o
   5   3  20         11.07         24.75        18.53 o
   6   3  20       2011.42       1970.92        54.64 o
   7   3  20        254.73        300.60        32.37 o
   8   3  20        199.00        173.12        29.58 o
   9   3  20          0.37         12.07        27.66 o
  10   3  20          4.63         24.96        33.87 o
  11   3  20         15.16        126.62        67.39 o
  12   3  20         82.97         65.94       105.20 o
   0   4  20       7487.29       7341.40       128.93 o
   1   4  20         20.31         20.98        16.16 o
   2   4  20        128.63         97.28        21.15 o
   3   4  20        488.96        522.34        32.17 o
   4   4  20        508.57        453.63        31.03 o
   5   4  20         31.96          4.23        19.57 o
   6   4  20       1208.30       1276.71        48.60 o
   7   4  20         31.11         20.16        21.45 o
   8   4  20        231.32        253.22        28.52 o
   9   4  20         10.80        -15.30        23.16 o
  10   4  20       1520.29       1636.57        82.52 o
  11   4  20        241.19        208.04        97.17 o
  12   4  20         39.28        104.08        78.70 o
   1   5  20         43.60         23.85        18.87 o
   2   5  20       1429.53       1392.60        52.23 o
   3   5  20        183.09        183.41        24.36 o
   4   5  20        990.62       1010.90        44.17 o
   5   5  20          1.35         -6.22        24.15 o
   6   5  20         65.12         55.84        22.29 o
   7   5  20         22.75         19.74        22.50 o
   8   5  20        165.06        171.59        27.67 o
   9   5  20         13.59          0.96        27.45 o
  10   5  20        222.24        249.13        39.66 o
  11   5  20        168.70        113.80        93.15 o
   0   6  20        262.61        288.06        44.02 o
   1   6  20        636.20        606.31        34.78 o
   2   6  20       1717.53       1638.12        56.28 o
   3   6  20         32.31         -0.57        21.68 o
   4   6  20         49.27         74.44        22.36 o
   5   6  20          2.19        -22.67        25.96 o
   6   6  20         32.26         16.76        22.25 o
   7   6  20         62.63         77.43        25.33 o
   8   6  20       2043.10       2074.16        61.36 o
   9   6  20         20.01         23.04        28.58 o
  10   6  20         31.04         31.71        32.32 o
  11   6  20          4.24        -45.05        45.05 o
   1   7  20         75.40         55.68        25.75 o
   2   7  20          7.75         -1.08        25.40 o
   3   7  20         47.39         98.64        25.31 o
   4   7  20        183.24        197.07        29.36 o
   5   7  20         40.96         63.30        25.45 o
   6   7  20        455.81        491.57        36.80 o
   7   7  20         84.70         60.27        25.25 o
   8   7  20          0.48         32.53        24.44 o
   9   7  20         20.76         24.56        30.92 o
  10   7  20         90.97         86.06        34.31 o
   0   8  20         68.18         87.02        41.00 o
   1   8  20          3.26        -22.37        22.37 o
   2   8  20        136.60        102.10        30.39 o
   3   8  20        131.30        111.42        32.20 o
   4   8  20        189.41        178.30        30.39 o
   5   8  20          2.80         28.18        24.97 o
   6   8  20         93.95         95.01        27.95 o
   7   8  20          3.22        -11.84        23.78 o
   8   8  20          0.86        -24.66        24.66 o
   9   8  20          1.61        -17.38        30.07 o
   1   9  20          4.69        -23.05        25.43 o
   2   9  20          1.21        -25.79        25.79 o
   3   9  20        125.20        190.78        36.29 o
   4   9  20         75.78         99.26        32.83 o
   5   9  20         15.88         12.54        29.49 o
   6   9  20         10.64         30.79        26.80 o
   7   9  20          1.86          6.24        29.28 o
   8   9  20         55.47         86.78        52.58 o
   0  10  20         34.66         51.79        42.94 o
   1  10  20          1.11        -13.85        27.83 o
   2  10  20          0.84        -23.66        27.50 o
   3  10  20        102.31        101.03        37.76 o
   4  10  20          0.64          4.60        35.01 o
   5  10  20        113.75         91.08        43.50 o
   6  10  20         32.53         -3.82        39.18 o
   7  10  20         49.38         51.87        42.44 o
   1  11  20         10.41        -52.09        52.09 o
   2  11  20          9.18       -109.21       109.21 o
   3  11  20         20.99        -33.14        72.27 o
   4  11  20         36.51         11.24        77.09 o
   5  11  20          6.75        -38.55        67.45 o
   0  12  20        203.14        245.73       102.79 o
   1  12  20         62.53          6.54        63.56 o
   2  12  20         18.66        -85.12        85.12 o
   1   1  21        112.42        155.86        27.41 o
   2   1  21        736.11        809.45        42.84 o
   3   1  21        171.07        171.37        27.48 o
   4   1  21        161.41        128.69        26.30 o
   5   1  21         98.87         57.10        24.05 o
   6   1  21          7.80         -4.88        23.82 o
   7   1  21         44.62         25.49        24.38 o
   8   1  21          1.59         31.53        25.50 o
   9   1  21          8.78         16.77        25.29 o
  10   1  21         28.22         55.21        72.27 o
  11   1  21          6.67         -8.09        57.14 o
  12   1  21         60.60         36.00        68.03 o
   0   2  21        229.84        208.83        38.63 o
   1   2  21        175.18        190.34        29.45 o
   2   2  21       1002.31       1022.58        46.61 o
   3   2  21          0.55        -10.18        21.55 o
   4   2  21         20.25         29.50        21.59 o
   5   2  21        107.21        130.04        27.08 o
   6   2  21        110.68        118.71        27.56 o
   7   2  21         77.96        119.71        27.20 o
   8   2  21        312.68        336.74        34.97 o
   9   2  21        104.35         66.57        28.85 o
  10   2  21         11.26          9.65        41.00 o
  11   2  21          5.32        149.20        81.91 o
  12   2  21        104.85         94.11        70.16 o
   1   3  21        369.07        408.59        42.14 o
   2   3  21        349.52        278.06        37.59 o
   3   3  21         89.36         84.57        25.21 o
   4   3  21        201.88        174.06        27.87 o
   5   3  21        552.42        602.93        40.34 o
   6   3  21         66.33         83.77        25.87 o
   7   3  21          7.40          9.83        24.17 o
   8   3  21        165.77        143.34        29.47 o
   9   3  21        217.48        246.28        32.95 o
  10   3  21         46.64         78.20        52.30 o
  11   3  21        341.29        347.55        77.64 o
   0   4  21       1281.92       1279.14        56.87 o
   1   4  21          0.15        -15.60        15.60 o
   2   4  21        149.51        104.12        21.83 o
   3   4  21        706.49        715.04        38.28 o
   4   4  21        552.74        621.43        37.76 o
   5   4  21        235.97        211.81        29.98 o
   6   4  21         54.50         71.46        26.78 o
   7   4  21        674.70        623.58        42.39 o
   8   4  21          1.40        -12.60        23.96 o
   9   4  21         97.13         61.27        30.02 o
  10   4  21        805.35        801.93        61.87 o
  11   4  21         40.56        153.74        67.56 o
   1   5  21        405.08        450.49        31.28 o
   2   5  21       1058.01        960.49        41.51 o
   3   5  21         53.45         76.13        23.41 o
   4   5  21        540.59        567.34        35.75 o
   5   5  21        134.42        161.28        25.42 o
   6   5  21        208.25        224.84        28.80 o
   7   5  21         69.46         46.48        27.37 o
   8   5  21        108.37         84.43        28.08 o
   9   5  21        162.86        156.61        44.27 o
  10   5  21         28.33        -42.19        42.19 o
  11   5  21        112.56        108.88       139.73 o
   0   6  21        513.61        436.38        57.81 o
   1   6  21       1009.18       1008.10        48.52 o
   2   6  21       1321.12       1262.63        59.49 o
   3   6  21          4.28         -7.22        22.15 o
   4   6  21         42.32         75.46        24.81 o
   5   6  21        580.11        672.85        39.85 o
   6   6  21         18.36         14.68        22.53 o
   7   6  21          6.76         29.26        24.15 o
   8   6  21       1364.01       1439.07        58.28 o
   9   6  21        294.35        240.68        44.92 o
  10   6  21         56.86         14.94        36.24 o
   1   7  21        707.00        810.84        53.39 o
   2   7  21        468.52        542.76        41.05 o
   3   7  21        237.36        253.72        31.96 o
   4   7  21       1125.66       1105.21        52.25 o
   5   7  21         26.83         49.78        25.99 o
   6   7  21        438.44        425.32        35.63 o
   7   7  21        585.82        709.28        43.12 o
   8   7  21        158.88        150.05        29.61 o
   9   7  21        224.17        219.27        39.85 o
   0   8  21       1663.32       1598.24        89.84 o
   1   8  21          5.65        -14.40        25.09 o
   2   8  21          4.53         11.43        31.10 o
   3   8  21       1525.04       1503.13        68.54 o
   4   8  21        960.59        933.90        57.10 o
   5   8  21        231.18        252.88        33.88 o
   6   8  21        681.85        752.44        52.91 o
   7   8  21        789.59        866.17        66.20 o
   8   8  21         14.44         -4.27        39.56 o
   1   9  21        455.86        504.62        43.53 o
   2   9  21        263.44        169.39        32.85 o
   3   9  21         95.50         92.78        40.83 o
   4   9  21        349.08        385.91        43.16 o
   5   9  21          8.73          7.25        32.55 o
   6   9  21        676.92        753.63        79.41 o
   7   9  21        490.72        581.86        61.89 o
   0  10  21        169.77        202.08        76.12 o
   1  10  21        473.74        511.83        65.46 o
   2  10  21       1154.77       1103.09        80.15 o
   3  10  21          7.10        -43.35        43.35 o
   4  10  21        208.37        140.16        61.80 o
   5  10  21       1284.45       1413.34       157.39 o
   6  10  21         55.39         38.55        73.88 o
   1  11  21        216.25        134.45       103.59 o
   2  11  21        339.51        321.63        77.09 o
   3  11  21        159.52        -18.94       192.73 o
   0   0  22        864.73        820.05        73.60 o
   1   0  22         94.87         57.64        35.21 o
   2   0  22         22.72         69.56        35.47 o
   3   0  22       5511.41       5719.99       186.43 o
   4   0  22       1177.95       1375.09       120.83 o
   5   0  22        581.64        478.40        53.73 o
   6   0  22        356.11        351.42        63.90 o
   7   0  22       1891.18       1941.20        93.14 o
   8   0  22         49.62        149.95        46.05 o
   9   0  22        605.01        457.65        75.73 o
  10   0  22        576.82        449.70       120.46 o
  11   0  22        463.62        611.91       136.52 o
   1   1  22       2379.79       2331.52        64.01 o
   2   1  22         79.24         72.25        24.15 o
   3   1  22       1408.79       1397.85        55.35 o
   4   1  22        139.87         42.19        39.03 o
   5   1  22        106.15        179.28        29.93 o
   6   1  22        196.31        115.80        28.64 o
   7   1  22        966.95        888.16        48.39 o
   8   1  22         58.59         85.83        27.82 o
   9   1  22        759.86        742.13        47.02 o
  10   1  22          6.45         87.98        62.43 o
  11   1  22        154.80        227.92        78.14 o
   0   2  22        366.89        449.03        48.93 o
   1   2  22       1932.22       1870.09        77.00 o
   2   2  22        510.13        441.06        35.79 o
   3   2  22        167.08        123.81        27.11 o
   4   2  22          0.01        -12.54        21.91 o
   5   2  22       3343.29       3527.30        80.18 o
   6   2  22        225.19        302.85        33.34 o
   7   2  22         64.19         74.18        26.61 o
   8   2  22        244.62        253.75        33.07 o
   9   2  22        983.68        974.32        52.66 o
  10   2  22         60.41        201.56        70.41 o
  11   2  22        357.47        417.59       150.97 o
   1   3  22       1879.44       2124.69        67.64 o
   2   3  22          0.58         -2.13        21.76 o
   3   3  22        585.73        623.48        41.30 o
   4   3  22         30.35         42.30        24.25 o
   5   3  22        189.60        126.50        28.55 o
   6   3  22          9.40          7.15        24.69 o
   7   3  22       1010.84       1083.17        53.26 o
   8   3  22        154.22        134.80        30.33 o
   9   3  22       1243.71       1312.28        60.63 o
  10   3  22         34.57         55.51        49.92 o
  11   3  22        638.28        560.73       128.49 o
   0   4  22         17.64          3.12        30.59 o
   1   4  22         11.42         -1.88        24.38 o
   2   4  22         21.86         40.96        26.86 o
   3   4  22       2298.76       2406.15        73.14 o
   4   4  22        155.04        146.52        28.84 o
   5   4  22        707.50        697.12        44.15 o
   6   4  22         43.34         42.87        26.89 o
   7   4  22       1750.22       1913.27        69.14 o
   8   4  22          2.57        -19.58        25.62 o
   9   4  22        334.94        314.68        47.60 o
  10   4  22        491.29        465.62        71.58 o
   1   5  22        145.13        102.20        27.61 o
   2   5  22          0.09        -22.99        22.99 o
   3   5  22        303.56        358.03        37.81 o
   4   5  22        231.86        254.32        33.42 o
   5   5  22          7.37         30.07        27.59 o
   6   5  22        125.12        130.32        29.69 o
   7   5  22        480.03        470.65        57.23 o
   8   5  22          0.05         11.60        26.94 o
   9   5  22        485.69        581.06        56.98 o
  10   5  22         73.76        156.00        54.24 o
   0   6  22         54.92          8.44        33.06 o
   1   6  22        543.84        492.92        38.49 o
   2   6  22         21.61        -18.90        22.82 o
   3   6  22         33.12         13.37        23.55 o
   4   6  22        245.12        298.78        38.22 o
   5   6  22       1139.90       1191.98        59.45 o
   6   6  22        237.82        258.71        35.43 o
   7   6  22          2.43        -14.77        26.30 o
   8   6  22        215.64        186.67        34.07 o
   9   6  22        164.22        174.54        48.68 o
   1   7  22        133.38         98.67        29.08 o
   2   7  22         55.31         14.49        25.62 o
   3   7  22         20.24         16.91        27.78 o
   4   7  22        108.70        138.61        30.00 o
   5   7  22          6.91         11.38        25.62 o
   6   7  22         34.42         52.13        28.63 o
   7   7  22         85.35         92.15        31.23 o
   8   7  22         45.88         39.16        38.16 o
   0   8  22          1.20        -24.39        33.94 o
   1   8  22         55.49         58.00        32.53 o
   2   8  22         64.97         31.67        27.86 o
   3   8  22         76.45         42.55        35.91 o
   4   8  22          0.01         -7.55        28.57 o
   5   8  22         14.70         -3.60        29.32 o
   6   8  22         17.72        -39.87        39.87 o
   7   8  22         72.71         89.62        43.23 o
   1   9  22         29.04          6.09        29.55 o
   2   9  22          4.28        -42.87        56.32 o
   3   9  22         37.79        -20.55        34.57 o
   4   9  22          8.17        -14.30        38.05 o
   5   9  22        129.38        130.18        53.98 o
   6   9  22         36.31        -26.20        58.47 o
   0  10  22         35.79         19.27        78.70 o
   1  10  22         87.85          1.82        55.00 o
   2  10  22         82.05         14.25        53.63 o
   3  10  22         62.32        -11.86        59.42 o
   4  10  22         10.63        -16.06        65.85 o
   1   1  23        278.01        272.35        31.15 o
   2   1  23        168.70        173.49        28.57 o
   3   1  23        412.04        465.82        37.47 o
   4   1  23         17.92         41.23        25.24 o
   5   1  23         58.64         65.22        26.80 o
   6   1  23          7.88         -7.89        24.77 o
   7   1  23         74.45        147.86        30.50 o
   8   1  23         13.73         53.74        28.05 o
   9   1  23         42.23         65.27        30.27 o
  10   1  23         32.77        -12.90        65.23 o
   0   2  23         67.35         31.86        34.89 o
   1   2  23        244.19        241.06        34.61 o
   2   2  23         23.62         27.63        23.52 o
   3   2  23         27.66          1.57        26.81 o
   4   2  23         15.85          9.21        29.39 o
   5   2  23        991.52       1082.72        52.77 o
   6   2  23        118.86        128.29        29.80 o
   7   2  23          1.98        -27.41        35.54 o
   8   2  23          7.66        -21.23        26.44 o
   9   2  23          0.17        -19.70        25.92 o
  10   2  23         40.14         36.76        91.55 o
   1   3  23        973.48       1020.68        54.45 o
   2   3  23         25.46         19.30        23.72 o
   3   3  23         59.99         20.12        26.10 o
   4   3  23          9.73         30.31        34.24 o
   5   3  23        148.39        172.64        38.55 o
   6   3  23         39.32         50.87        27.39 o
   7   3  23        128.61        144.36        31.72 o
   8   3  23         43.84         12.76        28.17 o
   9   3  23          3.12        -30.49        34.89 o
  10   3  23         13.71        -47.40        81.91 o
   0   4  23        189.88        155.26        37.58 o
   1   4  23          2.46          1.10        25.25 o
   2   4  23         40.43         40.71        32.23 o
   3   4  23       1492.73       1551.22        61.43 o
   4   4  23          0.09         28.22        24.70 o
   5   4  23         27.03         56.39        27.77 o
   6   4  23         46.70         67.99        28.34 o
   7   4  23        430.69        342.55        38.53 o
   8   4  23        362.18        361.49        38.14 o
   9   4  23          1.26          5.18        35.69 o
  10   4  23          5.97        -83.52        83.52 o
   1   5  23        418.36        391.71        47.84 o
   2   5  23        115.80        125.44        31.66 o
   3   5  23        879.76        928.67        54.41 o
   4   5  23         46.77         51.78        26.54 o
   5   5  23          2.52        -19.86        25.29 o
   6   5  23         14.88        -20.52        26.28 o
   7   5  23        413.74        408.17        40.70 o
   8   5  23         14.72        -31.36        31.36 o
   9   5  23        392.33        445.42        54.52 o
   0   6  23        106.70        106.64        51.44 o
   1   6  23        763.11        877.83        62.83 o
   2   6  23         14.07         94.40        36.63 o
   3   6  23          3.41         30.99        28.51 o
   4   6  23         46.06         65.43        30.48 o
   5   6  23       2794.68       2868.48        78.64 o
   6   6  23          2.09          5.36        28.36 o
   7   6  23        111.55        111.63        32.70 o
   8   6  23         16.32         -5.96        45.18 o
   1   7  23        857.62        889.86        87.36 o
   2   7  23        371.82        443.25        50.45 o
   3   7  23        109.59        120.03        38.45 o
   4   7  23        108.55        122.97        39.13 o
   5   7  23         89.34         66.41        31.60 o
   6   7  23        193.30         87.32        64.87 o
   7   7  23        557.91        570.76        55.95 o
   0   8  23        239.33        150.82        50.58 o
   1   8  23         66.68         26.09        41.18 o
   2   8  23        289.38        397.43        49.16 o
   3   8  23       1929.34       1724.89       104.08 o
   4   8  23          8.01        -32.02        44.37 o
   5   8  23         29.00         13.80        51.59 o
   6   8  23        105.02         46.58        85.12 o
   1   9  23        221.52         50.23        56.14 o
   2   9  23         34.30        -48.61        48.61 o
   3   9  23        330.11        154.08        86.73 o
   0  10  23        400.04        502.70       112.42 o
   1  10  23       1146.16       1066.22       173.46 o
   2  10  23         24.48        -18.45        81.91 o
   0   0  24       1295.02       1183.67       131.70 o
   1   0  24        208.12        235.71        44.55 o
   2   0  24        721.22        791.69       102.61 o
   3   0  24       1135.38       1224.29        79.71 o
   4   0  24         52.50        102.63        39.20 o
   5   0  24         12.59         45.40        54.24 o
   6   0  24         95.58         56.49        39.49 o
   7   0  24       2739.81       2746.19       111.56 o
   8   0  24        659.15        811.64        77.09 o
   9   0  24        910.90        996.18        78.37 o
  10   0  24       1149.20       1339.46       171.85 o
   1   1  24        529.97        436.70        41.50 o
   2   1  24        608.45        655.43        43.26 o
   3   1  24        156.40        244.38        32.13 o
   4   1  24        730.60        693.37        45.01 o
   5   1  24        121.96        147.71        30.91 o
   6   1  24        975.80        816.18        49.80 o
   7   1  24          1.83         -2.89        27.14 o
   8   1  24        110.82        134.31        35.31 o
   9   1  24        349.90        398.65        41.18 o
   0   2  24        443.03        425.37        51.45 o
   1   2  24        879.82        932.62        53.61 o
   2   2  24        376.14        312.04        34.33 o
   3   2  24         26.24         34.37        25.71 o
   4   2  24        426.42        421.13        39.91 o
   5   2  24        819.71        781.41        47.92 o
   6   2  24          3.77         -4.28        26.34 o
   7   2  24        170.90        133.92        33.08 o
   8   2  24        726.04        728.31        48.64 o
   9   2  24       1541.23       1601.71        84.27 o
   1   3  24        258.45        181.19        34.50 o
   2   3  24        653.52        751.45        50.08 o
   3   3  24          2.00          1.56        25.54 o
   4   3  24        900.98       1012.36        52.66 o
   5   3  24         54.63         60.69        28.08 o
   6   3  24        573.56        537.71        43.51 o
   7   3  24         11.83        -26.00        26.00 o
   8   3  24        320.30        249.78        36.71 o
   9   3  24         97.26         74.21        40.87 o
   0   4  24       1158.64       1155.05       206.38 o
   1   4  24         44.87         50.79        35.76 o
   2   4  24        370.16        394.51        39.96 o
   3   4  24        517.97        521.97        45.94 o
   4   4  24        335.11        264.79        35.00 o
   5   4  24          3.46        -16.03        26.48 o
   6   4  24         38.23         36.18        28.35 o
   7   4  24       1268.87       1306.49        62.05 o
   8   4  24        307.96        287.60        37.69 o
   9   4  24        312.54        232.99        55.93 o
   1   5  24         43.12         41.07        33.55 o
   2   5  24        183.97        163.14        37.81 o
   3   5  24         78.57         76.86        32.11 o
   4   5  24         89.62         41.13        30.23 o
   5   5  24         43.48         46.05        28.32 o
   6   5  24        430.35        398.83        40.71 o
   7   5  24        298.22        226.27        37.66 o
   8   5  24        141.23        158.60        43.83 o
   0   6  24        543.17        702.56        85.29 o
   1   6  24        174.49        222.97        44.29 o
   2   6  24        163.48        136.89        41.39 o
   3   6  24         71.97         86.90        37.84 o
   4   6  24         54.05         34.35        30.75 o
   5   6  24        386.94        381.68        44.12 o
   6   6  24          0.30         37.30        36.10 o
   7   6  24        129.34        179.46        44.37 o
   1   7  24          6.62         17.89        37.31 o
   2   7  24         76.99        176.84        47.02 o
   3   7  24         35.11         31.81        52.36 o
   4   7  24        127.95        165.07        61.70 o
   5   7  24         11.25         -1.61        88.33 o
   6   7  24          0.80        -53.00        64.24 o
   1   1  25         50.48         14.90        28.63 o
   2   1  25        263.73        290.02        34.57 o
   3   1  25        230.59        221.66        33.09 o
   4   1  25         37.55         36.32        27.19 o
   5   1  25          0.48        -13.21        25.42 o
   6   1  25        294.88        315.44        47.88 o
   7   1  25          2.62          0.80        27.93 o
   8   1  25         11.59          1.66        29.17 o
   9   1  25          9.58         56.21        83.52 o
   0   2  25        201.61        259.47        96.36 o
   1   2  25        134.11         93.81        31.44 o
   2   2  25        100.52         67.46        27.83 o
   3   2  25        161.91        250.25        34.67 o
   4   2  25          2.87        -24.25        24.25 o
   5   2  25         18.32         28.95        28.28 o
   6   2  25         11.16         11.03        35.19 o
   7   2  25          0.97         34.19        29.35 o
   8   2  25        158.06        114.45        42.98 o
   1   3  25        102.68         85.99        30.57 o
   2   3  25         71.69         88.52        32.20 o
   3   3  25         56.49         17.54        26.95 o
   4   3  25        381.23        345.18        38.40 o
   5   3  25        190.39        170.20        33.37 o
   6   3  25         72.54         18.25        28.33 o
   7   3  25         11.34          3.70        28.80 o
   8   3  25        123.58         87.53        39.10 o
   0   4  25       1053.93       1140.29       100.39 o
   1   4  25        278.58        301.86        45.90 o
   2   4  25         19.67         22.60        28.96 o
   3   4  25          0.58        -26.44        26.44 o
   4   4  25        133.86        114.36        31.33 o
   5   4  25        181.27        183.45        37.11 o
   6   4  25         55.79         69.62        31.84 o
   7   4  25        146.85        125.68        41.04 o
   8   4  25        234.92         20.88        80.30 o
   1   5  25          1.16          1.36        34.24 o
   2   5  25        548.04        573.34        69.08 o
   3   5  25          9.77         18.93        30.52 o
   4   5  25        229.81        282.91        41.85 o
   5   5  25         48.42         -3.45        34.96 o
   6   5  25        668.49        647.82        60.99 o
   7   5  25         19.98         -0.33        74.12 o
   0   6  25        287.80        477.10       132.50 o
   1   6  25        522.58        489.70        88.92 o
   2   6  25        871.06        756.22       171.05 o
   3   6  25         61.13          1.61       106.00 o
   5   6  25         65.64         81.91        67.45 o
   6   6  25          7.66        -46.87        46.87 o
   0   0  26       1050.88       1199.73       150.97 o
   1   0  26        662.06        497.78        73.71 o
   2   0  26        133.98         57.76        44.68 o
   3   0  26          3.25         -4.16        34.70 o
   4   0  26        621.95        701.10        85.00 o
   5   0  26       1675.12       1599.86        96.37 o
   6   0  26       1078.73       1246.61        88.89 o
   7   0  26         15.72        -26.06        81.11 o
   1   1  26        163.67        160.98        34.57 o
   2   1  26        322.03        287.96        35.98 o
   3   1  26         78.10         58.81        28.48 o
   4   1  26        313.61        263.02        36.38 o
   5   1  26         53.30         21.69        29.09 o
   6   1  26        925.08        935.57        64.77 o
   7   1  26         81.68         85.65        52.49 o
   0   2  26        220.77        151.13        55.51 o
   1   2  26          4.81        -27.56        27.56 o
   2   2  26        490.28        451.69        44.97 o
   3   2  26        676.47        630.52        46.67 o
   4   2  26          0.16          0.45        26.70 o
   5   2  26         18.52        -25.92        28.20 o
   6   2  26        120.02         81.98        50.44 o
   7   2  26        997.99       1106.92       104.56 o
   1   3  26        345.00        416.66        43.78 o
   2   3  26         30.31         46.24        31.77 o
   3   3  26        219.26        247.13        38.61 o
   4   3  26        495.19        427.10        43.47 o
   5   3  26         28.42         14.52        37.45 o
   6   3  26        562.74        580.00        75.61 o
   7   3  26         44.73         -1.43        56.48 o
   0   4  26       1094.24        928.94        97.05 o
   1   4  26        182.47        137.31        41.77 o
   2   4  26         64.10         63.49        42.69 o
   3   4  26         29.93         95.16        44.03 o
   4   4  26        301.43        388.06        76.33 o
   5   4  26        800.07        808.37        92.94 o
   6   4  26        361.90        340.23       145.35 o
   4   5  26        132.49        -32.12        69.06 o
   5   5  26        202.25        250.55        88.33 o
   1   1  27         29.08          6.80        50.11 o
   2   1  27        122.72        125.41        59.04 o
   3   1  27         62.68         69.49        50.45 o
   4   1  27         29.38         44.25       155.79 o
   5   1  27          0.12         11.97        75.49 o
   6   1  27          2.55         65.94        57.89 o
   1   2  27          1.37        -53.00        53.00 o
   2   2  27         51.10         30.52        64.24 o
   3   2  27        152.81         80.30        53.38 o
   4   2  27         12.39         -8.84        72.27 o
   5   2  27         26.55          8.78        48.79 o
   6   2  27          0.53        -48.26        48.26 o
   2   3  27        101.35        125.27        70.67 o
   3   3  27         41.17         25.70        70.67 o
   4   3  27        197.94        143.57        54.86 o
   5   3  27         24.94         95.91       130.09 o
   4   4  27        313.27        247.33        81.91 o
   3   0  28        761.19        880.13       130.09 o
   4   0  28         47.06        -16.06        70.67 o
   2   1  28          1.73         54.61        70.67 o
   3   1  28        142.42        137.26        57.82 o
   4   1  28        182.14        315.37        70.97 o
   2   2  28         41.14          0.00        70.67 o
   3   2  28        494.47        203.97        81.91 o
   4   2  28        670.98        757.80        91.90 o
   3   3  28        191.21        192.73        78.70 o
                                                
